# Supplementary material for: Activation of the Type VI Secretion System in the Squid Symbiont Vibrio fischeri Requires the Transcriptional Regulator TasR and the Structural Proteins TssM and TssA
Source: J Bacteriol. 2021 Oct 12;203(21):e00399-21. doi: 10.1128/JB.00399-21 (PMC8508121; doi:10.1128/JB.00399-21)
Supplement: Supplemental file 1 — Table S1. Download JB.00399-21-s0001.xlsx, XLSX file, 0.3 MB [file jb.00399-21-s0001.xlsx]

## Sheet: Sheet1
Table S1	Treatment:	ES401 WT			tasR- (SS51)				tssM- (SS37)				tssA- (SS38)
		NSAF%	NSAF%	NSAF%	NSAF%	NSAF%	NSAF%	NSAF%	NSAF%	NSAF%	NSAF%	NSAF%	NSAF%	NSAF%	NSAF%	NSAF%
Accession	Protein Description	ES401_B	ES401_C	ES401_D	SS51_A	SS51_B	SS51_C	SS51_D	SS37_A	SS37_B	SS37_C	SS37_D	SS38_A	SS38_B	SS38_C	SS38_D
Vibrio_TGA67998.1	hypothetical protein VFES401_13880 [Aliivibrio fischeri]	0.0709332	0.11776	0.0569017	0.0289563	0.0401444	0.000189	0.000189	0.000189	0.000189	0.000189	0.000189	0.000189	0.000189	0.000189	0.000189
Vibrio_TGA68013.1	manganese-dependent inorganic pyrophosphatase [Aliivibrio fischeri]	0.0780266	0.0481745	0.0814888	0.0659005	0.0510929	0.0651624	0.080645	0.073048	0.069743	0.0550072	0.0614796	0.106245	0.04717	0.0794311	0.0539682
Vibrio_TGA68017.1	lipid A ABC transporter ATP-binding protein/permease MsbA [Aliivibrio fischeri]	0.0993065	0.0757028	0.0758689	0.0337823	0.126168	0.0510363	0.0842452	0.0568151	0.0492304	0.126992	0.0482894	0.0540493	0.0399667	0.157057	0.0513031
Vibrio_TGA68019.1	Trm112 family protein [Aliivibrio fischeri]	0.0709332	0.23552	0.0379345	0.0434344	0.120433	0.000189	0.000189	0.063917	0.000189	0.000189	0.0221326	0.185312	0.0699417	0.0232677	0.197884
Vibrio_TGA68020.1	3-deoxy-manno-octulosonate cytidylyltransferase [Aliivibrio fischeri]	0.1064	0.0588799	0.0505793	0.108586	0.0802888	0.0421049	0.0998462	0.0479378	0.0875207	0.0173171	0.132796	0.0926559	0.0699417	0.0930707	0.0329806
Vibrio_TGA68023.1	chromosome partition protein MukF [Aliivibrio fischeri]	0.0506666	0.035328	0.151738	0.0434344	0.0401444	0.0701749	0.0748846	0.0852227	0.0820506	0.0831219	0.0442653	0.0617706	0.122398	0.0598312	0.0439741
Vibrio_TGA68024.1	chromosome partition protein MukE [Aliivibrio fischeri]	0.118222	0.0706559	0.0505793	0.0434344	0.100361	0.0701749	0.0748846	0.0383502	0.0437603	0.173171	0.0265592	0.123541	0.0524563	0.0465354	0.131922
Vibrio_TGA68038.1	methyl-accepting chemotaxis protein [Aliivibrio fischeri]	0.0625881	0.0431786	0.117252	0.0408794	0.110397	0.0446567	0.0748846	0.073048	0.0574354	0.0791638	0.0580982	0.070595	0.0655703	0.0884172	0.0624895
Vibrio_TGA68040.1	histidine ammonia-lyase [Aliivibrio fischeri]	0.0797999	0.0588799	0.0421494	0.156364	0.0535259	0.0584791	0.0149769	0.255668	0.0984608	0.080813	0.0284563	0.123541	0.0815987	0.0698031	0.0282691
Vibrio_TGA68041.1	urocanate hydratase [Aliivibrio fischeri]	0.0844443	0.0447488	0.0519103	0.0634811	0.0718373	0.066047	0.0234014	0.242885	0.0518215	0.0969756	0.0221326	0.185312	0.0666111	0.0698031	0.0296825
Vibrio_TGA68043.1	imidazolonepropionase [Aliivibrio fischeri]	0.0496533	0.0757028	0.0337195	0.0977274	0.107052	0.0409354	0.053489	0.102267	0.0738456	0.0692683	0.0442653	0.0720657	0.0799334	0.0610777	0.0282691
Vibrio_TGA68046.1	FKBP-type peptidyl-prolyl cis-trans isomerase [Aliivibrio fischeri]	0.0797999	0.0654222	0.0606951	0.103157	0.046483	0.082934	0.0345621	0.117181	0.0656405	0.0692683	0.0603618	0.0555935	0.0932556	0.0465354	0.0906966
Vibrio_TGA68047.1	thiol:disulfide interchange protein DsbA/DsbL [Aliivibrio fischeri]	0.0607999	0.0588799	0.0885137	0.0620492	0.0802888	0.0421049	0.0748846	0.0958756	0.0364669	0.0831219	0.0774642	0.070595	0.0874271	0.0488621	0.0471151
Vibrio_TGA68049.1	transcription-repair coupling factor [Aliivibrio fischeri]	0.0638399	0.0588799	0.0421494	0.112929	0.0802888	0.075573	0.053489	0.0383502	0.0875207	0.0952439	0.0482894	0.0694919	0.0388565	0.111685	0.0824515
Vibrio_TGA68050.1	PilZ domain-containing protein [Aliivibrio fischeri]	0.141866	0.02944	0.0758689	0.173738	0.0401444	0.0350874	0.224654	0.0213057	0.131281	0.138537	0.0165995	0.123541	0.0349709	0.139606	0.0659612
Vibrio_TGA68052.1	lipoprotein-releasing ABC transporter ATP-binding protein LolD [Aliivibrio fischeri]	0.0141866	0.000189	0.000189	0.0868688	0.0401444	0.350874	0.0299539	0.000189	0.000189	0.0346341	0.0663979	0.123541	0.0699417	0.139606	0.0329806
Vibrio_TGA68056.1	glucose-6-phosphate dehydrogenase [Aliivibrio fischeri]	0.0236444	0.23552	0.0379345	0.0651516	0.0535259	0.0701749	0.149769	0.0159793	0.0984608	0.115447	0.0265592	0.123541	0.0524563	0.0465354	0.0989418
Vibrio_TGA68057.1	6-phosphogluconolactonase [Aliivibrio fischeri]	0.118222	0.0588799	0.0455213	0.115825	0.0200722	0.210525	0.0499231	0.063917	0.0492304	0.0230894	0.199194	0.0823608	0.0349709	0.0698031	0.131922
Vibrio_TGA68058.1	decarboxylating NADP(+)-dependent phosphogluconate dehydrogenase [Aliivibrio fischeri]	0.0375529	0.130844	0.0455213	0.054293	0.107052	0.0631574	0.0582436	0.036524	0.0738456	0.0923577	0.0774642	0.0529462	0.0466278	0.0959792	0.0779541
Vibrio_TGA68079.1	anhydro-N-acetylmuramic acid kinase [Aliivibrio fischeri]	0.0567466	0.0883199	0.0632241	0.0434344	0.064231	0.0877186	0.0748846	0.0511336	0.0656405	0.0519512	0.0885306	0.0617706	0.0524563	0.0930707	0.0659612
Vibrio_TGA68080.1	beta-N-acetylhexosaminidase [Aliivibrio fischeri]	0.0911999	0.0785066	0.0442569	0.0372295	0.0669073	0.0842099	0.0873654	0.0821791	0.0729339	0.0623415	0.0590204	0.0386066	0.111907	0.0698031	0.0742063
Vibrio_TGA68081.1	pyruvate kinase [Aliivibrio fischeri]	0.074311	0.0535272	0.0758689	0.061894	0.0718373	0.0591671	0.0574696	0.0949071	0.0643009	0.0505081	0.0701921	0.0834738	0.0657452	0.0668327	0.0527689
Vibrio_TGA68084.1	low-specificity L-threonine aldolase [Aliivibrio fischeri]	0.0496533	0.0504685	0.0632241	0.112929	0.0617606	0.0561399	0.102966	0.0522958	0.0656405	0.0538753	0.0758833	0.0540493	0.0799334	0.0436269	0.131922
Vibrio_TGA68085.1	DUF3763 domain-containing protein [Aliivibrio fischeri]	0.0709332	0.0883199	0.101159	0.0108586	0.321155	0.105262	0.0499231	0.0159793	0.131281	0.103902	0.110663	0.0370624	0.0932556	0.0698031	0.0659612
Vibrio_TGA68088.1	DUF3069 domain-containing protein [Aliivibrio fischeri]	0.0709332	0.0809599	0.0551774	0.0488637	0.0981308	0.0446567	0.053489	0.115051	0.0875207	0.0461789	0.0414987	0.098833	0.0699417	0.0610777	0.0659612
Vibrio_TGA68091.1	DUF3010 family protein [Aliivibrio fischeri]	0.0620666	0.0504685	0.0695465	0.0829202	0.0573491	0.0608182	0.0748846	0.0688337	0.0609519	0.06394	0.0442653	0.131263	0.057599	0.0797749	0.0618386
Vibrio_TGA68096.1	ABC transporter ATP-binding protein [Aliivibrio fischeri]	0.0515878	0.0662399	0.067439	0.0814395	0.0374681	0.0902249	0.0748846	0.0781208	0.0596732	0.0692683	0.0597581	0.0617706	0.0621704	0.0872538	0.0659612
Vibrio_TGA68097.1	GTP-binding protein [Aliivibrio fischeri]	0.0354666	0.0588799	0.0505793	0.0868688	0.0602166	0.0935665	0.0936058	0.0383502	0.109401	0.0138537	0.265592	0.0308853	0.0699417	0.104705	0.0659612
Vibrio_TGA68098.1	ribosome biogenesis GTPase YlqF [Aliivibrio fischeri]	0.0768443	0.0452923	0.0834558	0.0592287	0.090994	0.0701749	0.0440498	0.0958756	0.0437603	0.0969756	0.0663979	0.0617706	0.0649459	0.0536947	0.0791534
Vibrio_TGA68101.1	DUF2797 domain-containing protein [Aliivibrio fischeri]	0.0945776	0.0588799	0.113803	0.0289563	0.0602166	0.116958	0.0898616	0.0319585	0.175041	0.0432927	0.0398388	0.0823608	0.0699417	0.0698031	0.0494709
Vibrio_TGA68102.1	DEAD/DEAH box helicase [Aliivibrio fischeri]	0.059111	0.047104	0.151738	0.0434344	0.0401444	0.105262	0.0998462	0.0399482	0.0656405	0.0831219	0.0442653	0.108099	0.029975	0.162874	0.0659612
Vibrio_TGA68110.1	response regulator transcription factor [Aliivibrio fischeri]	0.059111	0.0765439	0.0525246	0.0530865	0.0802888	0.0765544	0.0499231	0.0798963	0.0853327	0.047955	0.0885306	0.0566231	0.0699417	0.0444201	0.113076
Vibrio_TGA68114.1	molybdopterin adenylyltransferase [Aliivibrio fischeri]	0.0866962	0.0642327	0.0632241	0.0477779	0.0802888	0.0637954	0.09735	0.0393336	0.0820506	0.0761951	0.0422532	0.0794194	0.101027	0.0644336	0.0604644
Vibrio_TGA68117.1	bifunctional acyl-CoA synthetase/GNAT family N-acetyltransferase [Aliivibrio fischeri]	0.0709332	0.0883199	0.0556372	0.0276401	0.160578	0.0551374	0.0544616	0.103865	0.0706898	0.0692683	0.0616552	0.0617706	0.0645616	0.0639861	0.0719577
Vibrio_TGA68118.1	SPOR domain-containing protein [Aliivibrio fischeri]	0.0620666	0.0672914	0.0853525	0.0579125	0.0401444	0.105262	0.0332821	0.111855	0.0468861	0.0831219	0.0885306	0.0540493	0.0799334	0.0523523	0.120929
Vibrio_TGA68119.1	D-alanine--D-alanine ligase [Aliivibrio fischeri]	0.0472888	0.0883199	0.0505793	0.130303	0.0401444	0.0935665	0.000189	0.000189	0.0984608	0.0461789	0.0663979	0.0926559	0.0466278	0.0698031	0.0989418
Vibrio_TGA68125.1	alkylphosphonate utilization protein [Aliivibrio fischeri]	0.0866962	0.0588799	0.0689717	0.039091	0.0624468	0.0902249	0.0582436	0.100441	0.0537059	0.0692683	0.0516428	0.070595	0.0786844	0.0853148	0.0599647
Vibrio_TGA68127.1	Re/Si-specific NAD(P)(+) transhydrogenase subunit beta [Aliivibrio fischeri]	0.0810665	0.04416	0.0885137	0.108586	0.0321155	0.0852124	0.0440498	0.115051	0.0802273	0.0314856	0.0597581	0.157858	0.0608189	0.0593326	0.054321
Vibrio_TGA68128.1	Re/Si-specific NAD(P)(+) transhydrogenase subunit alpha [Aliivibrio fischeri]	0.063979	0.0652799	0.071406	0.0633418	0.0596431	0.0688254	0.0690113	0.0693568	0.0630664	0.066441	0.0692234	0.0743769	0.0580872	0.0712276	0.0712381
Vibrio_TGA68129.1	transcriptional regulator [Aliivibrio fischeri]	0.0709332	0.0392533	0.0948361	0.0608082	0.0802888	0.0501249	0.0748846	0.0767005	0.0547004	0.0831219	0.0553316	0.0741247	0.0699417	0.0581692	0.0659612
Vibrio_TGA68133.1	biotin/lipoyl-binding protein [Aliivibrio fischeri]	0.0354666	0.2944	0.0151738	0.217172	0.064231	0.0701749	0.0561635	0.0213057	0.196922	0.0230894	0.265592	0.0154427	0.349709	0.0279212	0.0989418
Vibrio_TGA68135.1	TetR/AcrR family transcriptional regulator [Aliivibrio fischeri]	0.0658666	0.0271754	0.101159	0.162879	0.0347918	0.0485826	0.0998462	0.0852227	0.0410253	0.0969756	0.0379417	0.11582	0.0652789	0.0797749	0.0494709
Vibrio_TGA68136.1	DUF406 family protein [Aliivibrio fischeri]	0.0922132	0.0452923	0.106216	0.0620492	0.0481733	0.0584791	0.0524192	0.118703	0.0504927	0.0761951	0.0603618	0.0803018	0.0484212	0.0930707	0.0769547
Vibrio_TGA68137.1	cold-shock protein [Aliivibrio fischeri]	0.0687837	0.0551999	0.101159	0.0336617	0.0932386	0.0682256	0.0513495	0.0985388	0.0425776	0.101016	0.0531183	0.046328	0.0832639	0.0865558	0.0553223
Vibrio_TGA68140.1	1-acyl-sn-glycerol-3-phosphate acyltransferase [Aliivibrio fischeri]	0.0531999	0.11776	0.0632241	0.0608082	0.103228	0.0545805	0.0855824	0.0719067	0.0364669	0.0969756	0.0758833	0.0386066	0.0699417	0.0558424	0.0989418
Vibrio_TGA68144.1	ammonia-dependent NAD(+) synthetase [Aliivibrio fischeri]	0.0810665	0.05152	0.0541921	0.0781819	0.0713678	0.0526312	0.0748846	0.0958756	0.0510537	0.0692683	0.0853688	0.0480438	0.05995	0.0930707	0.0742063
Vibrio_TGA68146.1	DUF480 domain-containing protein [Aliivibrio fischeri]	0.0491076	0.0654222	0.068282	0.0627386	0.098817	0.0570171	0.0403225	0.0821791	0.0583471	0.0606097	0.0948542	0.0370624	0.128226	0.0634573	0.0725573
Vibrio_TGA68148.1	DUF496 family protein [Aliivibrio fischeri]	0.0709332	0.0809599	0.0689717	0.0694951	0.0351263	0.0902249	0.0665641	0.063917	0.0738456	0.0692683	0.0737755	0.0555935	0.0854843	0.0634573	0.0923457
Vibrio_TGA68152.1	DUF3332 domain-containing protein [Aliivibrio fischeri]	0.0709332	0.04416	0.0252896	0.217172	0.0321155	0.175437	0.000189	0.000189	0.0262562	0.138537	0.0497984	0.0823608	0.0349709	0.0698031	0.0659612
Vibrio_TGA68154.1	9-hexadecenoic acid cis-trans isomerase [Aliivibrio fischeri]	0.0838302	0.0588799	0.0525246	0.0723907	0.0695836	0.0539807	0.104838	0.054786	0.0601705	0.0755654	0.0719311	0.0617706	0.0753218	0.0648171	0.0710351
Vibrio_TGA68158.1	isopentenyl-diphosphate delta-isomerase [Aliivibrio fischeri]	0.0531999	0.0785066	0.113803	0.0361953	0.0963466	0.0233916	0.149769	0.0319585	0.0984608	0.0461789	0.165995	0.0370624	0.0699417	0.0465354	0.131922
Vibrio_TGA68160.1	DUF3297 family protein [Aliivibrio fischeri]	0.1064	0.0490666	0.0303476	0.130303	0.0669073	0.0561399	0.0748846	0.0479378	0.0656405	0.0692683	0.0663979	0.0617706	0.0932556	0.0174508	0.131922
Vibrio_TGA68161.1	hypothetical protein VFES401_14745 [Aliivibrio fischeri]	0.0557333	0.0535272	0.0455213	0.0579125	0.0702527	0.0601499	0.112327	0.0568151	0.131281	0.0389634	0.0885306	0.0514755	0.0699417	0.0698031	0.0527689
Vibrio_TGA68175.1	hypothetical protein VFES401_14840 [Aliivibrio fischeri]	0.0709332	0.0735999	0.0455213	0.0723907	0.0321155	0.0701749	0.112327	0.0426114	0.131281	0.0346341	0.165995	0.0494165	0.0524563	0.0930707	0.0659612
Vibrio_TGA68183.1	nucleotide-binding protein [Aliivibrio fischeri]	0.0886665	0.0588799	0.0758689	0.0347475	0.0401444	0.175437	0.0449308	0.0426114	0.0984608	0.0461789	0.132796	0.046328	0.0466278	0.104705	0.109935
Vibrio_TGA68194.1	caspase family protein [Aliivibrio fischeri]	0.0709332	0.0700952	0.0576604	0.0571505	0.0770772	0.0555551	0.0709433	0.0603661	0.0656405	0.0733429	0.0922193	0.0395332	0.0699417	0.0872538	0.0857495
Vibrio_TGA68198.1	DUF2200 domain-containing protein [Aliivibrio fischeri]	0.0709332	0.11776	0.0758689	0.0434344	0.0401444	0.210525	0.0748846	0.0426114	0.131281	0.0173171	0.265592	0.046328	0.0233139	0.139606	0.0989418
Vibrio_TGA68210.1	hypothetical protein VFES401_15075 [Aliivibrio fischeri]	0.000189	0.000189	0.000189	0.000189	0.0200722	0.0350874	0.000189	0.000189	0.196922	0.0230894	0.0663979	0.247082	0.0349709	0.0349015	0.0659612
Vibrio_TGA68211.1	hypothetical protein VFES401_15080 [Aliivibrio fischeri]	0.118222	0.0706559	0.0885137	0.0186147	0.107052	0.105262	0.0998462	0.0479378	0.0328203	0.138537	0.0663979	0.0308853	0.11657	0.0418818	0.219871
Vibrio_TGA68225.1	NYN domain-containing protein [Aliivibrio fischeri]	0.0354666	0.17664	0.0505793	0.0868688	0.0802888	0.0350874	0.0748846	0.127834	0.0328203	0.103902	0.0885306	0.046328	0.0466278	0.139606	0.0164903
Vibrio_TGA68231.1	hypothetical protein VFES401_15210 [Aliivibrio fischeri] hypothetical protein VFES401_14850 [Aliivibrio fischeri]	0.0405333	0.0735999	0.0910427	0.0579125	0.0602166	0.0584791	0.0748846	0.0511336	0.0656405	0.103902	0.0442653	0.0772133	0.111907	0.0523523	0.0439741
Vibrio_TGA68235.1	HDOD domain-containing protein [Aliivibrio fischeri]	0.0709332	0.0942079	0.0474181	0.0434344	0.0963466	0.0818707	0.053489	0.0511336	0.0984608	0.080813	0.0758833	0.0386066	0.08393	0.0581692	0.0923457
Vibrio_TGA68239.1	methyl-accepting chemotaxis protein [Aliivibrio fischeri]	0.131733	0.0317046	0.119223	0.047383	0.0669073	0.0771924	0.0680769	0.0703087	0.0537059	0.0923577	0.0442653	0.100377	0.0591814	0.0698031	0.0539682
Vibrio_TGA68240.1	MoxR family ATPase [Aliivibrio fischeri]	0.0902787	0.0672914	0.0521599	0.0829202	0.0573491	0.0748532	0.0702043	0.063917	0.0656405	0.0507967	0.0845065	0.070595	0.0699417	0.0741657	0.0504409
Vibrio_TGA68244.1	VWA domain-containing protein [Aliivibrio fischeri]	0.1064	0.0392533	0.0379345	0.347475	0.0100361	0.0701749	0.0748846	0.000189	0.000189	0.138537	0.000189	0.000189	0.209825	0.0698031	0.0219871
Vibrio_TGA68245.1	hypothetical protein VFES401_15285 [Aliivibrio fischeri]	0.0975332	0.0374691	0.0541921	0.104243	0.0602166	0.0545805	0.0427912	0.159793	0.0590765	0.0769648	0.0398388	0.0308853	0.163197	0.0698031	0.0753842
Vibrio_TGA68246.1	transaldolase [Aliivibrio fischeri]	0.0774354	0.0503401	0.0751915	0.0723907	0.0538152	0.0707408	0.0629031	0.0815703	0.0651507	0.0640601	0.0561413	0.0896862	0.0620675	0.0750122	0.0480967
Vibrio_TGA68247.1	transketolase [Aliivibrio fischeri]	0.0790521	0.047104	0.0748437	0.0824064	0.054492	0.0649491	0.0598216	0.0850694	0.072382	0.0587422	0.0591057	0.0910515	0.0616226	0.0645678	0.0527689
Vibrio_TGA68249.1	XRE family transcriptional regulator [Aliivibrio fischeri]	0.0709332	0.0588799	0.0758689	0.0579125	0.0802888	0.0701749	0.112327	0.0319585	0.0656405	0.0461789	0.165995	0.0247082	0.0699417	0.104705	0.109935
Vibrio_TGA68252.1	NAD(P)H-dependent oxidoreductase [Aliivibrio fischeri]	0.0506666	0.141312	0.031612	0.112929	0.0617606	0.0771924	0.0408462	0.0532642	0.0656405	0.0831219	0.0885306	0.023164	0.186511	0.0349015	0.115432
Vibrio_TGA68253.1	hypothetical protein VFES401_15335 [Aliivibrio fischeri]	0.0945776	0.0392533	0.0758689	0.0814395	0.0428207	0.0789468	0.0582436	0.109572	0.0492304	0.0538753	0.0474271	0.135895	0.0635834	0.0628228	0.0586322
Vibrio_TGA68286.1	hypothetical protein VFES401_15520 [Aliivibrio fischeri]	0.0425599	0.0785066	0.0758689	0.0108586	0.321155	0.0701749	0.0748846	0.000189	0.000189	0.138537	0.0663979	0.0154427	0.000189	0.000189	0.0989418
Vibrio_TGA68293.1	transcriptional regulator [Aliivibrio fischeri]	0.0283733	0.11776	0.0758689	0.0325758	0.133815	0.0561399	0.0187212	0.127834	0.0656405	0.0692683	0.132796	0.0308853	0.104913	0.0698031	0.0659612
Vibrio_TGA68295.1	hypothetical protein VFES401_15565 [Aliivibrio fischeri]	0.0756621	0.0551999	0.0455213	0.0868688	0.0624468	0.10025	0.0411866	0.0406745	0.112527	0.0865854	0.084104	0.0325108	0.111907	0.0654404	0.0307819
Vibrio_TGA68297.1	hypothetical protein VFES401_15575 [Aliivibrio fischeri]	0.0709332	0.0588799	0.0252896	0.173738	0.100361	0.02807	0.112327	0.0852227	0.0328203	0.138537	0.033199	0.123541	0.0524563	0.0698031	0.0439741
Vibrio_TGA68299.1	GMP reductase [Aliivibrio fischeri]	0.054812	0.0519529	0.070811	0.0837664	0.0892098	0.0514616	0.0510577	0.0894839	0.0437603	0.113798	0.0404161	0.136778	0.0451237	0.090744	0.0405915
Vibrio_TGA68300.1	inosine/guanosine kinase [Aliivibrio fischeri]	0.118222	0.0706559	0.0505793	0.0760102	0.0344095	0.0233916	0.0748846	0.319585	0.0656405	0.0277073	0.0995969	0.123541	0.0699417	0.0349015	0.0659612
Vibrio_TGA68304.1	glycine cleavage system aminomethyltransferase GcvT [Aliivibrio fischeri]	0.0696196	0.0599909	0.071654	0.051951	0.0737077	0.0651624	0.0892855	0.0567006	0.0548993	0.0662566	0.104124	0.0465518	0.0645616	0.0596234	0.0933109
Vibrio_TGA68305.1	XRE family transcriptional regulator [Aliivibrio fischeri]	0.0709332	0.11776	0.0379345	0.0868688	0.0401444	0.14035	0.0748846	0.0319585	0.0656405	0.138537	0.033199	0.123541	0.0349709	0.139606	0.0659612
Vibrio_TGA68306.1	glycine cleavage system protein GcvH [Aliivibrio fischeri]	0.0709332	0.0654222	0.106216	0.034127	0.0656908	0.0779721	0.0673962	0.0710189	0.0656405	0.0692683	0.0663979	0.0679477	0.0763	0.0698031	0.0549677
Vibrio_TGA68307.1	aminomethyl-transferring glycine dehydrogenase [Aliivibrio fischeri]	0.0832694	0.0643318	0.0578661	0.0627386	0.0592902	0.0935665	0.0830751	0.048613	0.0887362	0.0455463	0.095447	0.067142	0.0540883	0.0770241	0.0597773
Vibrio_TGA68312.1	PTS fructose transporter subunit IIC [Aliivibrio fischeri]	0.0709332	0.0619789	0.0417279	0.0789717	0.0843032	0.0501249	0.0698923	0.054786	0.0929907	0.0448207	0.0784703	0.0807769	0.0740559	0.0581692	0.0791534
Vibrio_TGA68313.1	mannose-6-phosphate isomerase, class I [Aliivibrio fischeri]	0.0567466	0.0883199	0.0885137	0.0372295	0.0936703	0.0501249	0.0748846	0.063917	0.0656405	0.110829	0.0580982	0.0352975	0.122398	0.0598312	0.0549677
Vibrio_TGA68319.1	type VI secretion system-associated FHA domain protein TagH [Aliivibrio fischeri]	0.1064	0.0785066	0.0379345	0.000189	0.000189	0.000189	0.000189	0.000189	0.000189	0.000189	0.000189	0.000189	0.000189	0.000189	0.000189
Vibrio_TGA68320.1	type VI secretion system lipoprotein TssJ [Aliivibrio fischeri]	0.0945776	0.04416	0.0885137	0.000189	0.000189	0.000189	0.000189	0.000189	0.000189	0.000189	0.000189	0.000189	0.000189	0.000189	0.000189
Vibrio_TGA68321.1	type VI secretion system baseplate subunit TssK [Aliivibrio fischeri]	0.0559999	0.0745813	0.0559034	0.00620492	0.000189	0.000189	0.000189	0.000189	0.000189	0.000189	0.000189	0.000189	0.000189	0.000189	0.000189
Vibrio_TGA68324.1	hypothetical protein VFES401_15715 [Aliivibrio fischeri]	0.0531999	0.0883199	0.0337195	0.000189	0.000189	0.000189	0.000189	0.000189	0.000189	0.000189	0.000189	0.000189	0.000189	0.000189	0.000189
Vibrio_TGA68331.1	tandem large repeat [Aliivibrio fischeri]	0.055513	0.0948621	0.0549396	0.00827322	0.0401444	0.105262	0.0249615	0.063917	0.0656405	0.138537	0.033199	0.000189	0.000189	0.0930707	0.0164903
Vibrio_TGA68333.1	hypothetical protein VFES401_15760 [Aliivibrio fischeri]	0.0531999	0.0883199	0.067439	0.0760102	0.0344095	0.0467833	0.112327	0.0532642	0.0525124	0.0346341	0.0995969	0.0205902	0.139883	0.000189	0.000189
Vibrio_TGA68334.1	type VI secretion system membrane subunit TssM [Aliivibrio fischeri]	0.0580363	0.0654222	0.068282	0.0434344	0.0713678	0.0789468	0.0582436	0.045655	0.0393843	0.000189	0.000189	0.123541	0.0699417	0.0349015	0.0659612
Vibrio_TGA68337.1	type VI secretion system baseplate subunit TssF [Aliivibrio fischeri]	0.0709332	0.0588799	0.0590092	0.000189	0.000189	0.000189	0.000189	0.000189	0.000189	0.000189	0.000189	0.000189	0.0699417	0.000189	0.000189
Vibrio_TGA68339.1	type VI secretion system contractile sheath large subunit [Aliivibrio fischeri]	0.0688158	0.0634092	0.0650305	0.00217172	0.0267629	0.0701749	0.000189	0.000189	0.0218802	0.0692683	0.0663979	0.000189	0.000189	0.104705	0.000189
Vibrio_TGA68340.1	type VI secretion system contractile sheath small subunit [Aliivibrio fischeri]	0.0709332	0.0570399	0.0489477	0.00217172	0.000189	0.000189	0.000189	0.000189	0.000189	0.0692683	0.0663979	0.000189	0.000189	0.000189	0.000189
Vibrio_TGA68341.1	type VI secretion system protein TssA [Aliivibrio fischeri]	0.0993065	0.0588799	0.0541921	0.00868688	0.0802888	0.000189	0.000189	0.000189	0.000189	0.000189	0.0663979	0.0617706	0.0699417	0.000189	0.000189
Vibrio_TGA68342.1	protein kinase family protein [Aliivibrio fischeri]	0.0709332	0.0392533	0.0758689	0.0217172	0.0802888	0.000189	0.000189	0.0426114	0.0328203	0.000189	0.000189	0.000189	0.000189	0.000189	0.000189
Vibrio_TGA68347.1	type VI secretion system tip protein VgrG [Aliivibrio fischeri]	0.0709332	0.0539733	0.041383	0.00723907	0.0802888	0.000189	0.000189	0.000189	0.0656405	0.000189	0.000189	0.000189	0.000189	0.000189	0.000189
Vibrio_TGA68348.1	Hcp family type VI secretion system effector [Aliivibrio fischeri] Hcp family type VI secretion system effector [Aliivibrio fischeri]	0.0522666	0.0911237	0.0466886	0.00325758	0.0267629	0.000189	0.000189	0.000189	0.000189	0.0346341	0.000189	0.000189	0.000189	0.000189	0.000189
Vibrio_TGA68349.1	type VI secretion system ATPase TssH [Aliivibrio fischeri]	0.0520776	0.0659861	0.0665312	0.000762007	0.000189	0.000189	0.0374423	0.000189	0.000189	0.0346341	0.199194	0.0205902	0.0699417	0.000189	0.000189
Vibrio_TGA68352.1	OmpA family protein [Aliivibrio fischeri]	0.0607999	0.0785066	0.0474181	0.0173738	0.0401444	0.210525	0.000189	0.000189	0.196922	0.0230894	0.000189	0.000189	0.000189	0.000189	0.0329806
Vibrio_TGA68353.1	WD40 repeat domain-containing protein [Aliivibrio fischeri]	0.0709332	0.0588799	0.0252896	0.0868688	0.0802888	0.0350874	0.0748846	0.063917	0.000189	0.000189	0.199194	0.000189	0.000189	0.0698031	0.131922
Vibrio_TGA68362.1	N-acetyltransferase [Aliivibrio fischeri]	0.1064	0.0392533	0.113803	0.0361953	0.0802888	0.0701749	0.0599077	0.0958756	0.0547004	0.041561	0.110663	0.0617706	0.0559534	0.0523523	0.131922
Vibrio_TGA68373.1	GNAT family N-acetyltransferase [Aliivibrio fischeri]	0.0709332	0.0981332	0.0606951	0.0325758	0.107052	0.0526312	0.0998462	0.0479378	0.0875207	0.0692683	0.0663979	0.046328	0.11657	0.0139606	0.395767
Vibrio_TGA68379.1	ATP-dependent dethiobiotin synthetase BioD [Aliivibrio fischeri]	0.0709332	0.0588799	0.0252896	0.130303	0.0802888	0.0935665	0.0374423	0.0958756	0.0218802	0.138537	0.033199	0.185312	0.0466278	0.139606	0.0494709
Vibrio_TGA68387.1	DUF1722 domain-containing protein [Aliivibrio fischeri]	0.141866	0.0883199	0.0505793	0.0217172	0.240866	0.0233916	0.224654	0.0426114	0.0984608	0.000189	0.000189	0.000189	0.000189	0.139606	0.0989418
Vibrio_TGA68397.1	FAD-dependent oxidoreductase [Aliivibrio fischeri]	0.0788147	0.047104	0.0569017	0.0941079	0.0679367	0.0446567	0.0855824	0.0719067	0.0656405	0.0538753	0.0569125	0.0617706	0.128226	0.0507659	0.057716
Vibrio_TGA68403.1	cysteine desulfurase-like protein [Aliivibrio fischeri]	0.0304	0.137387	0.0541921	0.0608082	0.068819	0.0350874	0.124808	0.0383502	0.0875207	0.103902	0.0885306	0.0386066	0.0559534	0.104705	0.0439741
Vibrio_TGA68404.1	agglutination protein [Aliivibrio fischeri]	0.0531999	0.0785066	0.132771	0.034127	0.0802888	0.0637954	0.104838	0.063917	0.0328203	0.0890592	0.0959081	0.0190063	0.122398	0.0797749	0.148413
Vibrio_TGA68409.1	phosphatase [Aliivibrio fischeri]	0.1064	0.0588799	0.0252896	0.260606	0.0535259	0.0350874	0.149769	0.0319585	0.0656405	0.0692683	0.0663979	0.0926559	0.0466278	0.0349015	0.197884
Vibrio_TGA68422.1	ABC-F family ATPase [Aliivibrio fischeri]	0.0788147	0.0647679	0.0758689	0.0592287	0.0481733	0.0857693	0.0476539	0.045655	0.157537	0.0404065	0.0758833	0.0772133	0.0769359	0.0761488	0.0439741
Vibrio_TGA68427.1	acetate/propionate family kinase [Aliivibrio fischeri]	0.0879572	0.0531819	0.0785785	0.0524208	0.068819	0.0654966	0.0641868	0.0692435	0.0656405	0.0772608	0.0526604	0.0805704	0.0792673	0.0698031	0.056261
Vibrio_TGA68432.1	maltose/maltodextrin ABC transporter substrate-binding protein MalE [Aliivibrio fischeri]	0.141866	0.0588799	0.113803	0.0434344	0.0802888	0.0467833	0.0748846	0.0319585	0.262562	0.0519512	0.0442653	0.0308853	0.209825	0.0698031	0.0659612
Vibrio_TGA68434.1	glycogen debranching protein GlgX [Aliivibrio fischeri]	0.0236444	0.0588799	0.227607	0.0144781	0.321155	0.0526312	0.0499231	0.0958756	0.0656405	0.0230894	0.265592	0.046328	0.0699417	0.0465354	0.0659612
Vibrio_TGA68436.1	serine/threonine transporter SstT [Aliivibrio fischeri]	0.0709332	0.0588799	0.0606951	0.108586	0.0481733	0.0584791	0.0299539	0.0958756	0.0875207	0.0519512	0.0442653	0.123541	0.0874271	0.0279212	0.164903
Vibrio_TGA68438.1	glycogen synthase GlgA [Aliivibrio fischeri]	0.0773817	0.0490666	0.0606951	0.0705809	0.098817	0.0526312	0.0873654	0.0502205	0.0954771	0.0346341	0.107897	0.0380127	0.0786844	0.0853148	0.0779541
Vibrio_TGA68439.1	glucose-1-phosphate adenylyltransferase [Aliivibrio fischeri]	0.0634666	0.0675388	0.05447	0.0775614	0.0722599	0.0623777	0.0730125	0.0540837	0.0775751	0.06394	0.0719311	0.057019	0.077713	0.0628228	0.0696257
Vibrio_TGA68440.1	YdcF family protein [Aliivibrio fischeri]	0.0425599	0.0785066	0.0758689	0.0325758	0.160578	0.0584791	0.0599077	0.0479378	0.0875207	0.0692683	0.0829974	0.0370624	0.139883	0.0465354	0.0824515
Vibrio_TGA68441.1	1,4-alpha-glucan branching protein GlgB [Aliivibrio fischeri]	0.0315259	0.16192	0.0482802	0.0372295	0.0936703	0.0902249	0.0748846	0.0497133	0.0562633	0.0692683	0.0663979	0.0617706	0.0699417	0.0814369	0.0848072
Vibrio_TGA68442.1	4-alpha-glucanotransferase [Aliivibrio fischeri]	0.0472888	0.0883199	0.0379345	0.0723907	0.0963466	0.0350874	0.174731	0.045655	0.0393843	0.0461789	0.132796	0.0617706	0.139883	0.0436269	0.0791534
Vibrio_TGA68443.1	glycogen/starch/alpha-glucan phosphorylase [Aliivibrio fischeri]	0.0315259	0.0735999	0.106216	0.0620492	0.0481733	0.105262	0.0332821	0.063917	0.0984608	0.0577236	0.0531183	0.108099	0.0799334	0.0523523	0.0329806
Vibrio_TGA68444.1	HTH-type transcriptional regulator MalT [Aliivibrio fischeri]	0.0709332	0.52992	0.00842988	0.173738	0.0802888	0.175437	0.0224654	0.0426114	0.0328203	0.346341	0.0796775	0.0308853	0.11657	0.0279212	0.263845
Vibrio_TGA68451.1	copper chaperone PCu(A)C [Aliivibrio fischeri]	0.1064	0.0588799	0.0252896	0.144781	0.0481733	0.116958	0.0449308	0.0213057	0.164101	0.0692683	0.0265592	0.185312	0.0349709	0.0465354	0.0659612
Vibrio_TGA68455.1	DUF465 domain-containing protein [Aliivibrio fischeri]	0.0851199	0.0785066	0.0663853	0.0465369	0.0588785	0.082934	0.0633639	0.0755383	0.0706898	0.074216	0.0309857	0.070595	0.0874271	0.0977243	0.0518266
Vibrio_TGA68461.1	glutaredoxin [Aliivibrio fischeri]	0.0472888	0.02944	0.303476	0.054293	0.0321155	0.0350874	0.000189	0.000189	0.0984608	0.0461789	0.033199	0.185312	0.0932556	0.0349015	0.0329806
Vibrio_TGA68462.1	sodium/proline symporter PutP [Aliivibrio fischeri]	0.103176	0.04048	0.0827661	0.0687712	0.0591602	0.0551374	0.0680769	0.102267	0.061538	0.0600325	0.0663979	0.0855285	0.0466278	0.104705	0.0476386
Vibrio_TGA68463.1	aldehyde dehydrogenase family protein [Aliivibrio fischeri]	0.0709332	0.0536847	0.100343	0.0572063	0.0624468	0.0651624	0.0518432	0.0994265	0.0531376	0.0733429	0.0608648	0.0561551	0.0815987	0.0638199	0.0680225
Vibrio_TGA68464.1	bifunctional proline dehydrogenase/L-glutamate gamma-semialdehyde dehydrogenase PutA [Aliivibrio fischeri]	0.0772585	0.055781	0.0749323	0.0627084	0.06152	0.0662102	0.0677101	0.0770391	0.0670832	0.0633097	0.0648356	0.0755388	0.0623618	0.0725026	0.0543829
Vibrio_TGA68466.1	PEGA domain-containing protein [Aliivibrio fischeri]	0.059111	0.105984	0.0590092	0.0558442	0.0892098	0.0491224	0.0641868	0.0532642	0.0656405	0.041561	0.110663	0.111187	0.0466278	0.0581692	0.11873
Vibrio_TGA68468.1	aldo/keto reductase [Aliivibrio fischeri]	0.0620666	0.0841142	0.068282	0.0337823	0.0802888	0.0701749	0.053489	0.063917	0.0787686	0.080813	0.0663979	0.0794194	0.0621704	0.0610777	0.0753842
Vibrio_TGA68469.1	DUF748 domain-containing protein [Aliivibrio fischeri]	0.0472888	0.0883199	0.0252896	0.130303	0.0802888	0.0701749	0.0499231	0.0319585	0.196922	0.0923577	0.0165995	0.0617706	0.139883	0.104705	0.0219871
Vibrio_TGA68472.1	arginine decarboxylase [Aliivibrio fischeri]	0.0709332	0.0824319	0.0867073	0.0325758	0.0669073	0.0561399	0.0374423	0.127834	0.114871	0.0296864	0.0663979	0.0823608	0.104913	0.0465354	0.0659612
Vibrio_TGA68474.1	lipocalin [Aliivibrio fischeri]	0.054564	0.0588799	0.0455213	0.0868688	0.0802888	0.0584791	0.0599077	0.0798963	0.0722046	0.0566741	0.0737755	0.0679477	0.0763	0.0523523	0.0806192
Vibrio_TGA68479.1	N-succinylarginine dihydrolase [Aliivibrio fischeri]	0.081846	0.052992	0.0533892	0.0662946	0.0830574	0.0444441	0.0788259	0.086288	0.0583471	0.0663821	0.0606242	0.0823608	0.0699417	0.0648171	0.0482024
Vibrio_TGA68481.1	glutathione-dependent disulfide-bond oxidoreductase [Aliivibrio fischeri]	0.0354666	0.10304	0.0867073	0.0217172	0.18065	0.0545805	0.0641868	0.063917	0.0875207	0.112561	0.0561829	0.0449241	0.0699417	0.0959792	0.0479718
Vibrio_TGA68484.1	PLP-dependent aminotransferase family protein [Aliivibrio fischeri]	0.0354666	0.17664	0.000189	0.000189	0.0802888	0.105262	0.0499231	0.063917	0.0328203	0.207805	0.0442653	0.0617706	0.0349709	0.209409	0.0879482
Vibrio_TGA68485.1	hypothetical protein VFES401_16535 [Aliivibrio fischeri]	0.0443333	0.141312	0.031612	0.0868688	0.0562022	0.0801999	0.0561635	0.0852227	0.0492304	0.0692683	0.0442653	0.0772133	0.111907	0.0436269	0.131922
Vibrio_TGA68528.1	sugar O-acetyltransferase [Aliivibrio fischeri]	0.0993065	0.0420571	0.0606951	0.0977274	0.0713678	0.0789468	0.0416026	0.115051	0.0583471	0.0779268	0.0295102	0.169869	0.0445084	0.0698031	0.0848072
Vibrio_TGA68530.1	cell division protein DedD [Aliivibrio fischeri]	0.0567466	0.04416	0.0758689	0.0723907	0.0321155	0.14035	0.0561635	0.063917	0.0875207	0.0346341	0.0663979	0.216197	0.0399667	0.0523523	0.0659612
Vibrio_TGA68541.1	M20 family peptidase [Aliivibrio fischeri]	0.0472888	0.0785066	0.0663853	0.0682541	0.0437939	0.0584791	0.0748846	0.115051	0.0802273	0.0377827	0.0553316	0.111187	0.077713	0.0558424	0.0412257
Vibrio_TGA68548.1	HAD family phosphatase [Aliivibrio fischeri]	0.0563293	0.0588799	0.0758689	0.0691733	0.0541483	0.0677551	0.0695357	0.0811255	0.0477386	0.0721545	0.0531183	0.10501	0.0925699	0.0480866	0.0574501
Vibrio_TGA68551.1	PTS fructose transporter subunit IIBC [Aliivibrio fischeri]	0.0650221	0.0642327	0.0505793	0.0868688	0.0501805	0.0631574	0.0499231	0.0958756	0.0802273	0.0692683	0.0482894	0.108099	0.05995	0.0581692	0.0461728
Vibrio_TGA68552.1	1-phosphofructokinase [Aliivibrio fischeri]	0.2128	0.0588799	0.0758689	0.101347	0.0573491	0.0421049	0.0748846	0.0852227	0.0492304	0.0461789	0.0995969	0.0617706	0.0699417	0.0930707	0.0494709
Vibrio_TGA68553.1	fused PTS fructose transporter subunit IIA/HPr protein [Aliivibrio fischeri]	0.0773817	0.04416	0.0842988	0.0434344	0.0883177	0.0574158	0.0665641	0.0479378	0.0984608	0.0692683	0.0442653	0.0823608	0.0699417	0.0872538	0.0527689
Vibrio_TGA68563.1	glycerophosphoryl diester phosphodiesterase [Aliivibrio fischeri]	0.0381948	0.0757028	0.101159	0.054293	0.0749362	0.0501249	0.0599077	0.0798963	0.0984608	0.041561	0.0959081	0.0760254	0.061199	0.074789	0.0571664
Vibrio_TGA68566.1	YjjI family glycine radical enzyme [Aliivibrio fischeri]	0.0354666	0.17664	0.0379345	0.0868688	0.107052	0.0263156	0.0499231	0.127834	0.0492304	0.161626	0.0379417	0.0926559	0.0349709	0.0465354	0.131922
Vibrio_TGA68599.1	2-dehydro-3-deoxy-D-gluconate 5-dehydrogenase KduD [Aliivibrio fischeri]	0.0354666	0.000189	0.000189	0.0289563	0.0401444	0.210525	0.0499231	0.0319585	0.0656405	0.138537	0.0995969	0.0617706	0.0932556	0.0174508	0.0659612
Vibrio_TGA68600.1	5-dehydro-4-deoxy-D-glucuronate isomerase [Aliivibrio fischeri]	0.0886665	0.047104	0.0569017	0.0868688	0.0535259	0.0877186	0.0898616	0.0426114	0.0656405	0.0692683	0.0497984	0.102951	0.0559534	0.104705	0.0659612
Vibrio_TGA68608.1	DeoR family transcriptional regulator [Aliivibrio fischeri]	0.0607999	0.0392533	0.113803	0.0723907	0.0802888	0.0631574	0.0582436	0.054786	0.0547004	0.0969756	0.0948542	0.0308853	0.0699417	0.111685	0.0329806
Vibrio_TGA68611.1	beta-N-acetylhexosaminidase [Aliivibrio fischeri]	0.177333	0.035328	0.0252896	0.217172	0.064231	0.0701749	0.0187212	0.127834	0.0984608	0.0461789	0.132796	0.046328	0.0466278	0.139606	0.0164903
Vibrio_TGA68613.1	diguanylate cyclase [Aliivibrio fischeri]	0.0354666	0.000189	0.000189	0.0868688	0.160578	0.0350874	0.112327	0.063917	0.0437603	0.0692683	0.165995	0.0370624	0.139883	0.0349015	0.0659612
Vibrio_TGA68614.1	Hpt domain-containing protein [Aliivibrio fischeri]	0.141866	0.02944	0.151738	0.0217172	0.000189	0.000189	0.0748846	0.063917	0.0328203	0.000189	0.000189	0.0617706	0.0699417	0.0698031	0.197884
Vibrio_TGA68615.1	GGDEF domain-containing protein [Aliivibrio fischeri]	0.177333	0.023552	0.0758689	0.195455	0.0624468	0.02005	0.0748846	0.191751	0.0656405	0.0346341	0.0221326	0.308853	0.08393	0.0232677	0.131922
Vibrio_TGA68617.1	response regulator [Aliivibrio fischeri]	0.0607999	0.0637866	0.0641968	0.0789717	0.0602166	0.0842099	0.0291218	0.136965	0.0743926	0.0611191	0.0663979	0.0700067	0.057599	0.0897468	0.0549677
Vibrio_TGA68618.1	response regulator [Aliivibrio fischeri]	0.0827554	0.0504685	0.0885137	0.0682541	0.0656908	0.0701749	0.0416026	0.0894839	0.0750177	0.0519512	0.0553316	0.0864789	0.109908	0.0444201	0.0659612
Vibrio_TGA68627.1	sigma-54-dependent Fis family transcriptional regulator [Aliivibrio fischeri]	0.0886665	0.0765439	0.0408525	0.111688	0.0713678	0.0701749	0.0140409	0.170445	0.0738456	0.0461789	0.0774642	0.0970681	0.057225	0.0620472	0.0824515
Vibrio_TGA68643.1	FtsX-like permease family protein [Aliivibrio fischeri]	0.0101333	0.0588799	0.227607	0.0434344	0.0802888	0.0701749	0.0998462	0.0319585	0.131281	0.0346341	0.000189	0.000189	0.0699417	0.0523523	0.0219871
Vibrio_TGA68644.1	ABC transporter ATP-binding protein [Aliivibrio fischeri]	0.283733	0.0588799	0.0379345	0.0434344	0.120433	0.14035	0.0499231	0.0319585	0.0656405	0.138537	0.033199	0.0926559	0.0699417	0.0698031	0.0659612
Vibrio_TGA68647.1	HTH-type transcriptional regulator HdfR [Aliivibrio fischeri]	0.0425599	0.0785066	0.0948361	0.00868688	0.321155	0.0526312	0.0499231	0.063917	0.131281	0.0519512	0.110663	0.0494165	0.0874271	0.0418818	0.0879482
Vibrio_TGA68668.1	dipeptidase PepE [Aliivibrio fischeri]	0.0531999	0.0850488	0.0554427	0.0868688	0.046483	0.0797442	0.0509216	0.0751965	0.0656405	0.0796585	0.0779454	0.0480438	0.0766028	0.0698031	0.0630933
Vibrio_TGA68672.1	methyl-accepting chemotaxis protein [Aliivibrio fischeri]	0.0580363	0.0719644	0.117252	0.0408794	0.0652346	0.0863691	0.0608438	0.0540837	0.0656405	0.0944568	0.0663979	0.0494165	0.0757702	0.080542	0.0571664
Vibrio_TGA68682.1	cold-shock protein [Aliivibrio fischeri]	0.0900306	0.0618537	0.0627378	0.0424243	0.0831563	0.0871137	0.047843	0.0944861	0.0675711	0.0521161	0.0638765	0.0764005	0.0699417	0.0757437	0.0388007
Vibrio_TGA68692.1	mechanosensitive ion channel family protein [Aliivibrio fischeri]	0.0709332	0.0824319	0.0505793	0.0806639	0.0463205	0.0795315	0.0704797	0.0559274	0.0609519	0.0799249	0.0619714	0.0573584	0.0914622	0.0615909	0.0703586
Vibrio_TGA68693.1	NADPH-dependent oxidoreductase [Aliivibrio fischeri]	0.0709332	0.0490666	0.0910427	0.0579125	0.0602166	0.0584791	0.0449308	0.14914	0.0656405	0.0692683	0.0569125	0.0617706	0.0815987	0.0598312	0.0769547
Vibrio_TGA68715.1	hypothetical protein VFES401_17765 [Aliivibrio fischeri]	0.0177333	0.23552	0.132771	0.0186147	0.0802888	0.116958	0.0299539	0.159793	0.0525124	0.103902	0.110663	0.00617706	0.209825	0.139606	0.0109935
Vibrio_TGA68736.1	efflux RND transporter permease subunit [Aliivibrio fischeri]	0.000189	0.000189	0.0505793	0.000189	0.000189	0.0175437	0.000189	0.000189	0.196922	0.0461789	0.0663979	0.0617706	0.0349709	0.209409	0.0219871
Vibrio_TGA68737.1	efflux RND transporter periplasmic adaptor subunit [Aliivibrio fischeri]	0.0266	0.11776	0.0252896	0.130303	0.107052	0.0526312	0.0624039	0.0767005	0.0547004	0.0692683	0.0796775	0.0617706	0.104913	0.0465354	0.0549677
Vibrio_TGA68738.1	23S rRNA (adenine(1618)-N(6))-methyltransferase RlmF [Aliivibrio fischeri]	0.0709332	0.11776	0.0379345	0.260606	0.0267629	0.0350874	0.149769	0.063917	0.131281	0.0346341	0.0663979	0.0308853	0.209825	0.0698031	0.0439741
Vibrio_TGA68741.1	RecQ family ATP-dependent DNA helicase [Aliivibrio fischeri]	0.141866	0.000189	0.000189	0.000189	0.0802888	0.105262	0.0499231	0.0319585	0.0656405	0.138537	0.033199	0.185312	0.0466278	0.0698031	0.0989418
Vibrio_TGA68742.1	DUF342 domain-containing protein [Aliivibrio fischeri]	0.113493	0.0588799	0.0474181	0.0434344	0.0963466	0.0935665	0.0280817	0.14914	0.0750177	0.0259756	0.0885306	0.0772133	0.0699417	0.0977243	0.0753842
Vibrio_TGA68746.1	agglutination protein [Aliivibrio fischeri]	0.0709332	0.05152	0.0921265	0.0510993	0.064231	0.0789468	0.0748846	0.0710189	0.0590765	0.0577236	0.0708245	0.0810739	0.05995	0.0698031	0.0769547
Vibrio_TGA68747.1	OmpA family protein [Aliivibrio fischeri]	0.0638399	0.0981332	0.0455213	0.0723907	0.0802888	0.0795315	0.0572647	0.063917	0.0454434	0.0923577	0.0663979	0.0669182	0.0591814	0.0571116	0.0952773
Vibrio_TGA68748.1	type I secretion system permease/ATPase [Aliivibrio fischeri]	0.0496533	0.0672914	0.0663853	0.0682541	0.0583919	0.114034	0.0518432	0.0710189	0.0328203	0.124683	0.0663979	0.0480438	0.109908	0.0380744	0.0879482
Vibrio_TGA68749.1	EAL domain-containing protein [Aliivibrio fischeri]	0.0922132	0.0588799	0.087541	0.04633	0.0802888	0.0877186	0.0636519	0.0601572	0.0533329	0.0692683	0.0612904	0.0926559	0.0543991	0.0598312	0.0384774
Vibrio_TGA68751.1	HlyD family type I secretion periplasmic adaptor subunit [Aliivibrio fischeri]	0.0496533	0.0925256	0.0482802	0.0434344	0.0802888	0.0902249	0.0915257	0.0116213	0.295382	0.0461789	0.12173	0.0393086	0.0699417	0.0997187	0.0725573
Vibrio_TGA68753.1	SAM-dependent methyltransferase [Aliivibrio fischeri]	0.0709332	0.0981332	0.0151738	0.217172	0.0481733	0.0701749	0.0998462	0.0159793	0.131281	0.138537	0.033199	0.0308853	0.209825	0.0698031	0.109935
Vibrio_TGA68754.1	ParB/RepB/Spo0J family partition protein [Aliivibrio fischeri]	0.0520177	0.0642327	0.0948361	0.0608082	0.0611724	0.0877186	0.0636519	0.0714367	0.0414572	0.0923577	0.0580982	0.0529462	0.11657	0.045372	0.0964048
Vibrio_TGA68755.1	ParA family protein [Aliivibrio fischeri]	0.0443333	0.0588799	0.106216	0.074459	0.0735981	0.0446567	0.0855824	0.0719067	0.0510537	0.0989547	0.0531183	0.0617706	0.0524563	0.0814369	0.0848072
Vibrio_TGA68756.1	DUF3346 domain-containing protein [Aliivibrio fischeri]	0.0709332	0.0883199	0.0252896	0.173738	0.0401444	0.105262	0.0499231	0.0319585	0.0656405	0.207805	0.0663979	0.0205902	0.139883	0.0698031	0.131922
Vibrio_TGA68759.1	M20/M25/M40 family metallo-hydrolase [Aliivibrio fischeri]	0.0834509	0.052992	0.0379345	0.0868688	0.0669073	0.0748532	0.0514832	0.0348638	0.153161	0.094007	0.0244624	0.176487	0.0489592	0.0947327	0.0451313
Vibrio_TGA68760.1	peptide-methionine (R)-S-oxide reductase MsrB [Aliivibrio fischeri]	0.0902787	0.057478	0.0869717	0.040662	0.0729898	0.0578943	0.0862308	0.0689631	0.0768474	0.0562805	0.0595879	0.0758896	0.0862072	0.0645349	0.0565382
Vibrio_TGA68764.1	catalase [Aliivibrio fischeri]	0.0709332	0.0665125	0.0820877	0.0585706	0.0514209	0.0812551	0.0714808	0.0679753	0.0685796	0.0672892	0.0605393	0.0747225	0.0596836	0.0719844	0.0629629
Vibrio_TGA68772.1	ribosome small subunit-dependent GTPase A [Aliivibrio fischeri]	0.0709332	0.23552	0.0379345	0.108586	0.0802888	0.0421049	0.0249615	0.191751	0.0656405	0.0461789	0.0663979	0.0926559	0.0699417	0.116338	0.0131922
Vibrio_TGA68789.1	modification methylase [Aliivibrio fischeri]	0.0709332	0.0883199	0.0379345	0.0289563	0.240866	0.0350874	0.0748846	0.106528	0.0525124	0.0519512	0.0663979	0.0617706	0.0699417	0.116338	0.0395767
Vibrio_TGA68792.1	LysR family transcriptional regulator [Aliivibrio fischeri]	0.0177333	0.0588799	0.227607	0.0289563	0.0401444	0.14035	0.112327	0.0213057	0.0656405	0.138537	0.0663979	0.0617706	0.0699417	0.104705	0.0219871
Vibrio_TGA68799.1	efflux RND transporter periplasmic adaptor subunit [Aliivibrio fischeri]	0.000189	0.0588799	0.303476	0.0108586	0.000189	0.000189	0.000189	0.000189	0.000189	0.000189	0.000189	0.000189	0.000189	0.000189	0.197884
Vibrio_TGA68800.1	efflux RND transporter permease subunit [Aliivibrio fischeri]	0.0945776	0.01472	0.758689	0.00868688	0.160578	0.0877186	0.134792	0.000189	0.000189	0.0692683	0.298791	0.0137268	0.0349709	0.000189	0.000189
Vibrio_TGA68801.1	DNA-binding protein VF530 [Aliivibrio fischeri]	0.000189	0.000189	0.0379345	0.217172	0.0481733	0.0467833	0.0374423	0.127834	0.0656405	0.0692683	0.0663979	0.0617706	0.0349709	0.0698031	0.131922
Vibrio_TGA68803.1	SDR family oxidoreductase [Aliivibrio fischeri]	0.0709332	0.0420571	0.136564	0.0241302	0.14452	0.0545805	0.0748846	0.073048	0.0574354	0.0395819	0.0995969	0.0514755	0.08393	0.104705	0.0586322
Vibrio_TGA68819.1	guanylate cyclase [Aliivibrio fischeri]	0.2128	0.000189	0.000189	0.0868688	0.120433	0.0233916	0.224654	0.0426114	0.131281	0.0519512	0.000189	0.000189	0.0466278	0.0698031	0.0329806
Vibrio_TGA68820.1	response regulator [Aliivibrio fischeri]	0.141866	0.0588799	0.0379345	0.130303	0.0267629	0.210525	0.000189	0.000189	0.000189	0.0346341	0.000189	0.000189	0.000189	0.0698031	0.131922
Vibrio_TGA68822.1	peptidase [Aliivibrio fischeri]	0.0551703	0.0672914	0.0379345	0.130303	0.0735981	0.0574158	0.0332821	0.111855	0.0656405	0.0593728	0.033199	0.164722	0.0786844	0.0698031	0.0293161
Vibrio_TGA68824.1	MSHA biogenesis protein MshO [Aliivibrio fischeri]	0.0709332	0.0588799	0.227607	0.0144781	0.0802888	0.0701749	0.299539	0.0319585	0.0328203	0.138537	0.132796	0.046328	0.0233139	0.139606	0.0329806
Vibrio_TGA68829.1	dimethyl sulfoxide reductase subunit A [Aliivibrio fischeri]	0.0531999	0.11776	0.000189	0.000189	0.0602166	0.187133	0.0374423	0.0159793	0.131281	0.0692683	0.0995969	0.123541	0.000189	0.000189	0.0824515
Vibrio_TGA68832.1	transporter [Aliivibrio fischeri]	0.0709332	0.0732995	0.0410438	0.0789717	0.0628929	0.0701749	0.0541719	0.0808363	0.0778527	0.0543281	0.0531183	0.0984469	0.0699417	0.0780152	0.0439741
Vibrio_TGA68833.1	gamma-glutamyltransferase [Aliivibrio fischeri]	0.0398999	0.0981332	0.0455213	0.0579125	0.0869795	0.0593788	0.102115	0.029828	0.103149	0.0440798	0.113825	0.0411804	0.0524563	0.0698031	0.175896
Vibrio_TGA68839.1	peptidase M3 [Aliivibrio fischeri]	0.115266	0.0452923	0.0758689	0.0738385	0.0425058	0.0701749	0.0665641	0.0878859	0.0358039	0.0923577	0.0497984	0.144131	0.05995	0.0581692	0.0527689
Vibrio_TGA68845.1	ABC transporter substrate-binding protein [Aliivibrio fischeri]	0.141866	0.02944	0.227607	0.0217172	0.0535259	0.105262	0.149769	0.0106528	0.328203	0.041561	0.0663979	0.0411804	0.174854	0.0279212	0.0659612
Vibrio_TGA68853.1	glycoside hydrolase family 2 protein [Aliivibrio fischeri]	0.054812	0.0900517	0.0729509	0.0503839	0.0664459	0.0701749	0.0592837	0.0706452	0.071892	0.0572216	0.0733872	0.0588291	0.0699417	0.0802735	0.0688291
Vibrio_TGA68856.1	HlyD family efflux transporter periplasmic adaptor subunit [Aliivibrio fischeri]	0.0531999	0.0588799	0.101159	0.0434344	0.130469	0.0323884	0.0873654	0.045655	0.0393843	0.161626	0.0569125	0.0617706	0.11657	0.0418818	0.0659612
Vibrio_TGA68860.1	NAD(P)H-dependent oxidoreductase [Aliivibrio fischeri]	0.0763896	0.0714971	0.0223144	0.147677	0.0613973	0.0701749	0.0403225	0.0913101	0.0918967	0.074216	0.0354122	0.131263	0.037028	0.108583	0.0471151
Vibrio_TGA68863.1	Gfo/Idh/MocA family oxidoreductase [Aliivibrio fischeri]	0.0886665	0.0706559	0.0126448	0.260606	0.0535259	0.105262	0.0499231	0.0798963	0.0656405	0.0831219	0.0442653	0.0926559	0.0815987	0.0598312	0.0549677
Vibrio_TGA68865.1	alkene reductase [Aliivibrio fischeri]	0.0354666	0.0588799	0.151738	0.0434344	0.0401444	0.210525	0.0499231	0.0319585	0.131281	0.138537	0.0165995	0.123541	0.0699417	0.0698031	0.0659612
Vibrio_TGA68877.1	PTS sugar transporter subunit IIA [Aliivibrio fischeri]	0.0236444	0.0588799	0.000189	0.000189	0.0802888	0.0467833	0.0748846	0.0958756	0.0875207	0.0346341	0.0995969	0.0617706	0.0699417	0.0232677	0.0659612
Vibrio_TGA68888.1	formate C-acetyltransferase [Aliivibrio fischeri]	0.0993065	0.0504685	0.0758689	0.0796298	0.0510929	0.0801999	0.0468029	0.063917	0.105025	0.0606097	0.0379417	0.0926559	0.0815987	0.0598312	0.0439741
Vibrio_TGA68893.1	hypothetical protein VFES401_18705 [Aliivibrio fischeri]	0.354666	0.011776	0.151738	0.0868688	0.000189	0.000189	0.0374423	0.127834	0.0328203	0.0692683	0.132796	0.0617706	0.0699417	0.0349015	0.000189
Vibrio_TGA68896.1	YebC/PmpR family DNA-binding transcriptional regulator [Aliivibrio fischeri]	0.0531999	0.0735999	0.0606951	0.0615321	0.0613973	0.075573	0.0588379	0.0755383	0.075739	0.0554146	0.0608648	0.0898482	0.0655703	0.0511889	0.0659612
Vibrio_TGA68900.1	ATP-dependent RNA helicase DbpA [Aliivibrio fischeri]	0.0886665	0.047104	0.0758689	0.0651516	0.0669073	0.0421049	0.0499231	0.127834	0.0820506	0.0692683	0.0398388	0.102951	0.0699417	0.0977243	0.0188461
Vibrio_TGA68911.1	SPFH/Band 7/PHB domain protein [Aliivibrio fischeri]	0.085711	0.0548193	0.0899187	0.0447917	0.0778558	0.063596	0.0748846	0.061713	0.0914279	0.0461789	0.0689517	0.0663462	0.0868242	0.073681	0.0590179
Vibrio_TGA68912.1	NfeD family protein [Aliivibrio fischeri]	0.0945776	0.04416	0.126448	0.0434344	0.0802888	0.0561399	0.112327	0.0319585	0.153161	0.0593728	0.0442653	0.0308853	0.209825	0.0698031	0.0769547
Vibrio_TGA68916.1	NAD(P)-dependent oxidoreductase [Aliivibrio fischeri]	0.0455999	0.091591	0.0541921	0.0955557	0.0510929	0.0801999	0.0374423	0.0878859	0.0656405	0.0818625	0.0561829	0.0898482	0.0437136	0.090744	0.0507394
Vibrio_TGA68920.1	methylated-DNA--[protein]-cysteine S-methyltransferase [Aliivibrio fischeri]	0.0354666	0.11776	0.0379345	0.130303	0.0267629	0.210525	0.0499231	0.0319585	0.262562	0.0692683	0.033199	0.0926559	0.0466278	0.139606	0.0494709
Vibrio_TGA68926.1	molybdopterin guanine dinucleotide-containing S/N-oxide reductase [Aliivibrio fischeri]	0.074311	0.0722618	0.0618191	0.0552802	0.0745539	0.0647768	0.0468029	0.093745	0.0745915	0.0554146	0.0730377	0.0701939	0.067144	0.0698031	0.0494709
Vibrio_TGA68927.1	cytochrome C [Aliivibrio fischeri]	0.0354666	0.11776	0.0531082	0.0930737	0.0481733	0.0545805	0.0962802	0.063917	0.0510537	0.0890592	0.0442653	0.0926559	0.0699417	0.0853148	0.0299824
Vibrio_TGA68959.1	chromosome partitioning protein ParA [Aliivibrio fischeri]	0.0283733	0.20608	0.000189	0.000189	0.000189	0.000189	0.000189	0.127834	0.0328203	0.0346341	0.0663979	0.000189	0.000189	0.0698031	0.0329806
Vibrio_TGA68960.1	CpaF family protein [Aliivibrio fischeri]	0.000189	0.0588799	0.0758689	0.000189	0.000189	0.000189	0.000189	0.000189	0.000189	0.000189	0.000189	0.000189	0.0699417	0.000189	0.000189
Vibrio_TGA68972.1	glycerol kinase [Aliivibrio fischeri]	0.0847258	0.0595646	0.0784851	0.041504	0.0728201	0.078272	0.0542268	0.0811645	0.066461	0.0692683	0.0573809	0.070595	0.0769359	0.0674234	0.0682892
Vibrio_TGA68974.1	DeoR/GlpR family transcriptional regulator [Aliivibrio fischeri]	0.0472888	0.0588799	0.113803	0.0434344	0.133815	0.0561399	0.0561635	0.0426114	0.0984608	0.138537	0.0553316	0.0741247	0.0466278	0.0698031	0.0824515
Vibrio_TGA68975.1	glycerol-3-phosphate dehydrogenase [Aliivibrio fischeri]	0.0821332	0.0749381	0.0596113	0.061203	0.0595691	0.0686493	0.0832052	0.0651954	0.0476215	0.0823731	0.0875245	0.0575106	0.0582848	0.0667007	0.0889709
Vibrio_TGA68978.1	choloylglycine hydrolase family protein [Aliivibrio fischeri]	0.1064	0.0196266	0.379345	0.0260606	0.0267629	0.0701749	0.224654	0.0426114	0.0656405	0.103902	0.0221326	0.0617706	0.000189	0.000189	0.0494709
Vibrio_TGA68982.1	anaerobic glycerol-3-phosphate dehydrogenase subunit C [Aliivibrio fischeri]	0.0630518	0.0662399	0.067439	0.0705809	0.104993	0.0247676	0.0873654	0.0913101	0.0459484	0.0593728	0.0885306	0.11582	0.0466278	0.0698031	0.0725573
Vibrio_TGA68983.1	glycerol-3-phosphate dehydrogenase subunit GlpB [Aliivibrio fischeri]	0.0283733	0.0883199	0.101159	0.0977274	0.0267629	0.0935665	0.0561635	0.127834	0.0218802	0.173171	0.0663979	0.0370624	0.0699417	0.0465354	0.0989418
Vibrio_TGA68984.1	anaerobic glycerol-3-phosphate dehydrogenase subunit A [Aliivibrio fischeri]	0.0664999	0.047104	0.0569017	0.0772167	0.0853068	0.0536632	0.0691243	0.0852227	0.0451278	0.0944568	0.0486918	0.0730016	0.0538013	0.0837637	0.0714579
Vibrio_TGA68985.1	formate dehydrogenase subunit alpha [Aliivibrio fischeri]	0.0315259	0.1472	0.0151738	0.325758	0.0267629	0.11228	0.0468029	0.102267	0.0410253	0.0969756	0.0569125	0.0514755	0.111907	0.0785284	0.0219871
Vibrio_TGA68986.1	peptidase T [Aliivibrio fischeri]	0.0709332	0.0588799	0.0505793	0.0723907	0.0321155	0.157894	0.0499231	0.0745699	0.0937722	0.041561	0.0663979	0.0926559	0.077713	0.0628228	0.0586322
Vibrio_TGA68994.1	flavodoxin family protein [Aliivibrio fischeri]	0.0709332	0.0588799	0.0758689	0.0651516	0.0535259	0.0701749	0.112327	0.0426114	0.0984608	0.0692683	0.0442653	0.0308853	0.279767	0.0698031	0.0329806
Vibrio_TGA68997.1	MOSC domain-containing protein [Aliivibrio fischeri]	0.0531999	0.0785066	0.113803	0.0361953	0.0802888	0.0982448	0.0962802	0.0497133	0.0562633	0.115447	0.0597581	0.0480438	0.0699417	0.0698031	0.0565382
Vibrio_TGA69013.1	anaerobic ribonucleoside-triphosphate reductase [Aliivibrio fischeri]	0.0709332	0.0647679	0.0482802	0.117893	0.0591602	0.0501249	0.0823731	0.0464851	0.0738456	0.0538753	0.0948542	0.098833	0.0568276	0.0375863	0.150768
Vibrio_TGA69015.1	aspartate/tyrosine/aromatic aminotransferase [Aliivibrio fischeri]	0.0927588	0.0554164	0.0474181	0.0477779	0.109485	0.0561399	0.0748846	0.063917	0.0656405	0.0634959	0.0482894	0.0772133	0.08393	0.07562	0.0710351
Vibrio_TGA69016.1	hypothetical protein VFES401_19355 [Aliivibrio fischeri]	0.0844443	0.0541695	0.0758689	0.0717612	0.0443701	0.0634916	0.0709433	0.0781208	0.0954771	0.0497866	0.0577373	0.0833903	0.0647608	0.0586346	0.0722432
Vibrio_TGA69020.1	cobyric acid synthase [Aliivibrio fischeri]	0.2128	0.0392533	0.000189	0.000189	0.0267629	0.491224	0.000189	0.000189	0.196922	0.0692683	0.000189	0.000189	0.000189	0.000189	0.131922
Vibrio_TGA69024.1	pyrimidine 5'-nucleotidase [Aliivibrio fischeri]	0.283733	0.0588799	0.0379345	0.000189	0.000189	0.210525	0.0499231	0.063917	0.0984608	0.0461789	0.033199	0.000189	0.000189	0.139606	0.131922
Vibrio_TGA69026.1	DUF2058 domain-containing protein [Aliivibrio fischeri]	0.0851199	0.0490666	0.0151738	0.304041	0.0344095	0.0467833	0.0748846	0.127834	0.0656405	0.0865854	0.0265592	0.0926559	0.0932556	0.0523523	0.0879482
Vibrio_TGA69029.1	pentaheme c-type cytochrome TorC [Aliivibrio fischeri]	0.063658	0.0958902	0.0612275	0.0623189	0.0717733	0.0666067	0.0641868	0.0519326	0.0875207	0.065272	0.0623327	0.100713	0.0456952	0.0698031	0.0686535
Vibrio_TGA69030.1	trimethylamine-N-oxide reductase TorA [Aliivibrio fischeri]	0.0739357	0.0552933	0.0688972	0.0607565	0.0635477	0.0739477	0.0676254	0.0693337	0.0673499	0.0654005	0.065684	0.0708348	0.0686158	0.0691286	0.0592042
Vibrio_TGA69031.1	methyl-accepting chemotaxis protein [Aliivibrio fischeri]	0.0709332	0.0588799	0.0948361	0.0347475	0.140505	0.0601499	0.0998462	0.0399482	0.0525124	0.121219	0.0569125	0.0617706	0.0699417	0.0698031	0.0659612
Vibrio_TGA69032.1	glycosyl hydrolase [Aliivibrio fischeri]	0.0425599	0.0392533	0.0379345	0.0868688	0.120433	0.0935665	0.0187212	0.255668	0.000189	0.000189	0.199194	0.123541	0.0582848	0.0279212	0.0989418
Vibrio_TGA69041.1	phage shock protein PspA [Aliivibrio fischeri]	0.0709332	0.11776	0.0189672	0.0434344	0.240866	0.0701749	0.0499231	0.127834	0.0328203	0.103902	0.0663979	0.0411804	0.174854	0.0698031	0.0263845
Vibrio_TGA69044.1	YcjX family protein [Aliivibrio fischeri]	0.0443333	0.0706559	0.0632241	0.0868688	0.0963466	0.0584791	0.0524192	0.063917	0.0750177	0.0432927	0.106237	0.0617706	0.0786844	0.0853148	0.0539682
Vibrio_TGA69045.1	TIGR01620 family protein [Aliivibrio fischeri]	0.0709332	0.0662399	0.0421494	0.0521213	0.120433	0.0545805	0.0748846	0.073048	0.0656405	0.0779268	0.0516428	0.0794194	0.0621704	0.0698031	0.0494709
Vibrio_TGA69055.1	methyl-accepting chemotaxis protein [Aliivibrio fischeri]	0.1596	0.0523377	0.0758689	0.0705809	0.0679367	0.0637954	0.0673962	0.0497133	0.0656405	0.0890592	0.0663979	0.0617706	0.0699417	0.077559	0.0857495
Vibrio_TGA69076.1	transcriptional regulator EbgR [Aliivibrio fischeri]	0.0709332	0.0686933	0.0433537	0.0868688	0.0401444	0.122806	0.0427912	0.0958756	0.0218802	0.138537	0.0995969	0.0411804	0.0699417	0.0872538	0.105538
Vibrio_TGA69082.1	galactokinase [Aliivibrio fischeri]	0.0354666	0.11776	0.0379345	0.0434344	0.240866	0.0584791	0.0599077	0.0479378	0.0656405	0.115447	0.0132796	0.123541	0.104913	0.0465354	0.0989418
Vibrio_TGA69087.1	response regulator [Aliivibrio fischeri]	0.141866	0.01472	0.0758689	0.130303	0.0267629	0.0701749	0.149769	0.0319585	0.131281	0.0692683	0.0663979	0.0308853	0.139883	0.104705	0.109935
Vibrio_TGA69092.1	RidA family protein [Aliivibrio fischeri]	0.0709332	0.0588799	0.0758689	0.217172	0.0160578	0.14035	0.0748846	0.063917	0.0656405	0.0692683	0.0663979	0.0926559	0.0466278	0.0349015	0.131922
Vibrio_TGA69096.1	PTS sugar transporter subunit IIA [Aliivibrio fischeri]	0.0851199	0.0785066	0.0853525	0.0386084	0.0802888	0.0701749	0.0748846	0.0239689	0.153161	0.10885	0.0362171	0.0617706	0.0582848	0.111685	0.0742063
Vibrio_TGA69097.1	PTS fructose transporter subunit IIC [Aliivibrio fischeri]	0.1064	0.0392533	0.0758689	0.0651516	0.0401444	0.0701749	0.000189	0.000189	0.229742	0.0494773	0.0663979	0.0247082	0.0349709	0.209409	0.0219871
Vibrio_TGA69101.1	porin [Aliivibrio fischeri]	0.0354666	0.11776	0.0758689	0.000189	0.000189	0.0350874	0.149769	0.000189	0.000189	0.000189	0.199194	0.000189	0.000189	0.139606	0.0659612
Vibrio_TGA69107.1	HlyD family secretion protein [Aliivibrio fischeri]	0.0472888	0.0588799	0.0948361	0.0434344	0.064231	0.0877186	0.104838	0.054786	0.0437603	0.0692683	0.132796	0.0308853	0.0874271	0.0698031	0.105538
Vibrio_TGA69108.1	DUF3302 domain-containing protein [Aliivibrio fischeri]	0.0709332	0.04416	0.101159	0.0325758	0.107052	0.0350874	0.112327	0.0426114	0.0656405	0.103902	0.0663979	0.102951	0.041965	0.0930707	0.0494709
Vibrio_TGA69112.1	exoribonuclease II [Aliivibrio fischeri]	0.0644848	0.0647679	0.0206915	0.173738	0.0535259	0.105262	0.0686443	0.0581064	0.0525124	0.0432927	0.0796775	0.0926559	0.0854843	0.0824945	0.0405915
Vibrio_TGA69113.1	DEAD/DEAH box helicase [Aliivibrio fischeri]	0.0428276	0.0735999	0.0569017	0.0564647	0.0885235	0.060383	0.066789	0.0716646	0.0691886	0.0603877	0.0722566	0.0534232	0.0699417	0.0545336	0.0949841
Vibrio_TGA69115.1	formate transporter FocA [Aliivibrio fischeri]	0.000189	0.000189	0.000189	0.000189	0.0267629	0.0701749	0.000189	0.000189	0.0656405	0.0692683	0.000189	0.000189	0.0699417	0.000189	0.000189
Vibrio_TGA69118.1	methyl-accepting chemotaxis protein [Aliivibrio fischeri]	0.0827554	0.0757028	0.0590092	0.0310246	0.192693	0.0467833	0.102966	0.0406745	0.0656405	0.0890592	0.0737755	0.0432394	0.0699417	0.109691	0.0479718
Vibrio_TGA69120.1	transporter substrate-binding domain-containing protein [Aliivibrio fischeri]	0.0614755	0.0679384	0.0758689	0.04633	0.0652346	0.075573	0.053489	0.0575253	0.116694	0.0389634	0.110663	0.0452984	0.101733	0.0479896	0.0899471
Vibrio_TGA69123.1	3-deoxy-7-phosphoheptulonate synthase AroG [Aliivibrio fischeri]	0.0354666	0.101702	0.0638896	0.0868688	0.0501805	0.0631574	0.0540833	0.0983339	0.0689225	0.0494773	0.0885306	0.0617706	0.0524563	0.0977243	0.0722432
Vibrio_TGA69124.1	ATP-dependent endonuclease [Aliivibrio fischeri]	0.0709332	0.0252343	0.151738	0.0579125	0.100361	0.0421049	0.0374423	0.127834	0.0437603	0.0692683	0.149395	0.034317	0.08393	0.0581692	0.0527689
Vibrio_TGA69128.1	sugar-binding transcriptional regulator [Aliivibrio fischeri]	0.0886665	0.047104	0.132771	0.0310246	0.0963466	0.0584791	0.0299539	0.191751	0.0547004	0.0554146	0.0497984	0.0617706	0.186511	0.0610777	0.0659612
Vibrio_TGA69129.1	IS1 family transposase [Aliivibrio fischeri]	0.0709332	0.0883199	0.000189	0.000189	0.0401444	0.116958	0.0299539	0.000189	0.000189	0.0692683	0.0663979	0.0926559	0.0233139	0.139606	0.0659612
Vibrio_TGA69130.1	purine-nucleoside phosphorylase [Aliivibrio fischeri]	0.0574714	0.0827502	0.0447432	0.0514603	0.104596	0.0677039	0.0666856	0.0544867	0.0593289	0.0817955	0.063407	0.0629361	0.074475	0.0673751	0.0808173
Vibrio_TGA69135.1	cytochrome c [Aliivibrio fischeri]	0.0959685	0.05376	0.0541921	0.118721	0.0567896	0.0725947	0.0499231	0.0511336	0.110768	0.0590063	0.0577373	0.0679477	0.0794792	0.0670109	0.0439741
Vibrio_TGA69136.1	NUDIX domain-containing protein [Aliivibrio fischeri]	0.0709332	0.11776	0.0189672	0.0868688	0.120433	0.0233916	0.0748846	0.127834	0.0656405	0.103902	0.0221326	0.123541	0.0699417	0.0349015	0.0659612
Vibrio_TGA69139.1	aldo/keto reductase family oxidoreductase [Aliivibrio fischeri]	0.0405333	0.0735999	0.12139	0.0108586	0.321155	0.0701749	0.0468029	0.0511336	0.0656405	0.173171	0.0265592	0.123541	0.0437136	0.0977243	0.0376921
Vibrio_TGA69140.1	dihydroorotase [Aliivibrio fischeri]	0.0658666	0.0905845	0.0569017	0.0405388	0.0860237	0.0748532	0.0468029	0.0703087	0.0716078	0.0865854	0.0486918	0.0730016	0.0753218	0.0498593	0.0923457
Vibrio_TGA69142.1	ATP-binding protein [Aliivibrio fischeri]	0.0660413	0.0676029	0.0440529	0.0820428	0.0637587	0.075373	0.0516446	0.0894839	0.053919	0.0993849	0.0543256	0.0526194	0.0760236	0.0753873	0.0806192
Vibrio_TGA69143.1	hypothetical protein VFES401_20015 [Aliivibrio fischeri]	0.0443333	0.0942079	0.0569017	0.0723907	0.0481733	0.0701749	0.0873654	0.063917	0.0656405	0.0593728	0.0221326	0.216197	0.05995	0.0814369	0.0565382
Vibrio_TGA69145.1	L-threonine 3-dehydrogenase [Aliivibrio fischeri]	0.0866962	0.0428218	0.0569017	0.123064	0.0566744	0.0584791	0.0524192	0.073048	0.0492304	0.126992	0.0603618	0.0370624	0.15154	0.0429557	0.057716
Vibrio_TGA69146.1	glycine C-acetyltransferase [Aliivibrio fischeri]	0.0567466	0.0956799	0.0350164	0.144781	0.0441588	0.0637954	0.0599077	0.0798963	0.0689225	0.0626713	0.0594087	0.0617706	0.0740559	0.077559	0.0527689
Vibrio_TGA69150.1	chromosome partition protein MukB [Aliivibrio fischeri]	0.0834509	0.0912639	0.0342634	0.0930737	0.0669073	0.0757889	0.0416026	0.0767005	0.0765806	0.0791638	0.052565	0.078026	0.0670275	0.072838	0.0494709
Vibrio_TGA69171.1	hypothetical protein VFES401_16540 [Aliivibrio fischeri]	0.0709332	0.0588799	0.0758689	0.0579125	0.0401444	0.0701749	0.112327	0.063917	0.0875207	0.0519512	0.0885306	0.046328	0.0699417	0.0698031	0.0879482
Vibrio_TGA69183.1	MSHA biogenesis protein MshQ [Aliivibrio fischeri]	0.354666	0.047104	0.0379345	0.108586	0.064231	0.0701749	0.0561635	0.106528	0.0262562	0.138537	0.0829974	0.0494165	0.0349709	0.174508	0.0527689
Vibrio_TGA69605.1	RNA-binding protein [Aliivibrio fischeri]	0.0873024	0.04416	0.0695465	0.0315887	0.120433	0.0760228	0.0691243	0.063917	0.0765806	0.0544251	0.0663979	0.0505396	0.124341	0.0872538	0.056067
Vibrio_TGA69608.1	TonB-dependent receptor [Aliivibrio fischeri]	0.0709332	0.0588799	0.0569017	0.0941079	0.0494085	0.0350874	0.149769	0.0399482	0.0656405	0.0692683	0.0796775	0.102951	0.0559534	0.0610777	0.0753842
Vibrio_TGA69609.1	tRNA (uridine(54)-C5)-methyltransferase TrmA [Aliivibrio fischeri]	0.0425599	0.137387	0.0541921	0.0608082	0.068819	0.0584791	0.0748846	0.0894839	0.0562633	0.0461789	0.0995969	0.0514755	0.111907	0.0610777	0.0282691
Vibrio_TGA69611.1	HTH-type transcriptional repressor FabR [Aliivibrio fischeri]	0.1064	0.17664	0.0168598	0.0868688	0.100361	0.0561399	0.0374423	0.0958756	0.109401	0.0692683	0.0663979	0.0494165	0.0699417	0.0523523	0.0659612
Vibrio_TGA69612.1	Si-specific NAD(P)(+) transhydrogenase [Aliivibrio fischeri]	0.0671999	0.0654222	0.0720755	0.0708667	0.0543892	0.0534666	0.0842452	0.0710189	0.0689225	0.0626713	0.0663979	0.0650217	0.08393	0.0523523	0.0732902
Vibrio_TGA69615.1	repressor LexA [Aliivibrio fischeri]	0.0709332	0.0588799	0.0758689	0.0868688	0.0802888	0.105262	0.0249615	0.0958756	0.0875207	0.0519512	0.0663979	0.0617706	0.11657	0.0279212	0.0659612
Vibrio_TGA69616.1	glycerol-3-phosphate 1-O-acyltransferase [Aliivibrio fischeri]	0.0709332	0.0588799	0.101159	0.0760102	0.0344095	0.116958	0.0299539	0.0958756	0.0437603	0.0692683	0.0995969	0.102951	0.041965	0.0930707	0.0329806
Vibrio_TGA69619.1	flagellar basal body-associated protein FliL [Aliivibrio fischeri]	0.0354666	0.0588799	0.0379345	0.130303	0.0535259	0.0350874	0.149769	0.0958756	0.0437603	0.0346341	0.000189	0.000189	0.0349709	0.0698031	0.0659612
Vibrio_TGA69623.1	cell division protein FtsX [Aliivibrio fischeri]	0.1064	0.0392533	0.151738	0.0325758	0.0267629	0.350874	0.0599077	0.0319585	0.131281	0.0519512	0.0442653	0.0308853	0.139883	0.0698031	0.131922
Vibrio_TGA69624.1	cell division ATP-binding protein FtsE [Aliivibrio fischeri]	0.0709332	0.23552	0.0758689	0.0325758	0.0267629	0.14035	0.0374423	0.191751	0.0218802	0.0692683	0.0663979	0.123541	0.0699417	0.0349015	0.131922
Vibrio_TGA69625.1	signal recognition particle-docking protein FtsY [Aliivibrio fischeri]	0.0709332	0.0588799	0.151738	0.039091	0.0713678	0.0789468	0.0416026	0.102267	0.0328203	0.121219	0.0474271	0.0617706	0.125895	0.0698031	0.0439741
Vibrio_TGA69630.1	DUF4145 domain-containing protein [Aliivibrio fischeri]	0.0709332	0.0883199	0.0758689	0.101347	0.0344095	0.0701749	0.0499231	0.063917	0.131281	0.0346341	0.0663979	0.0926559	0.0699417	0.0465354	0.0659612
Vibrio_TGA69631.1	ATP-dependent DNA helicase RecG [Aliivibrio fischeri]	0.000189	0.000189	0.000189	0.000189	0.000189	0.000189	0.0187212	0.383502	0.0109401	0.000189	0.000189	0.000189	0.000189	0.139606	0.0989418
Vibrio_TGA69632.1	iron-sulfur cluster biogenesis protein NfuA [Aliivibrio fischeri]	0.0644848	0.0706559	0.0632241	0.0564647	0.0802888	0.0431845	0.0561635	0.106528	0.0722046	0.0377827	0.0774642	0.114717	0.0538013	0.0767834	0.0719577
Vibrio_TGA69633.1	3'(2'),5'-bisphosphate nucleotidase [Aliivibrio fischeri]	0.0177333	0.17664	0.0842988	0.0304041	0.114698	0.0631574	0.0748846	0.0213057	0.175041	0.0692683	0.0580982	0.0529462	0.104913	0.0232677	0.153909
Vibrio_TGA69634.1	ADP compounds hydrolase NudE [Aliivibrio fischeri]	0.141866	0.11776	0.0758689	0.0325758	0.0802888	0.0467833	0.112327	0.0426114	0.0984608	0.0692683	0.0663979	0.0617706	0.11657	0.0418818	0.0879482
Vibrio_TGA69635.1	type II secretion system protein N [Aliivibrio fischeri]	0.0709332	0.1472	0.0151738	0.173738	0.0401444	0.0350874	0.0748846	0.127834	0.0328203	0.138537	0.0663979	0.0308853	0.0699417	0.279212	0.0164903
Vibrio_TGA69637.1	type II secretion system protein GspL [Aliivibrio fischeri]	0.0709332	0.0588799	0.0505793	0.130303	0.0468351	0.0501249	0.0898616	0.063917	0.0547004	0.0554146	0.0663979	0.123541	0.061199	0.0398875	0.0494709
Vibrio_TGA69642.1	type II secretion system protein GspG [Aliivibrio fischeri]	0.1064	0.0981332	0.106216	0.0186147	0.160578	0.0584791	0.0599077	0.063917	0.0984608	0.0461789	0.0497984	0.123541	0.0466278	0.139606	0.0412257
Vibrio_TGA69643.1	type II secretion system protein GspF [Aliivibrio fischeri]	0.0567466	0.01472	0.0758689	0.130303	0.107052	0.0701749	0.0561635	0.0852227	0.0656405	0.0173171	0.132796	0.0617706	0.174854	0.0418818	0.0659612
Vibrio_TGA69644.1	type II secretion system protein GspE [Aliivibrio fischeri]	0.0472888	0.04416	0.101159	0.0217172	0.160578	0.0350874	0.112327	0.0852227	0.0492304	0.115447	0.0398388	0.0617706	0.0466278	0.174508	0.0395767
Vibrio_TGA69645.1	type II secretion system protein GspC [Aliivibrio fischeri]	0.0101333	0.17664	0.0252896	0.173738	0.100361	0.02807	0.112327	0.0852227	0.0656405	0.0346341	0.0995969	0.0617706	0.0932556	0.0349015	0.0659612
Vibrio_TGA69647.1	Hsp33 family molecular chaperone HslO [Aliivibrio fischeri]	0.0945776	0.0559359	0.0638896	0.0570077	0.068819	0.0623777	0.0748846	0.0679119	0.0888077	0.0572216	0.0489248	0.0882437	0.0664446	0.0551077	0.0879482
Vibrio_TGA69648.1	phosphoenolpyruvate carboxykinase (ATP) [Aliivibrio fischeri]	0.0920215	0.0479933	0.0741722	0.0688421	0.0604235	0.062869	0.0616023	0.0838763	0.0704752	0.06013	0.0538852	0.0930029	0.067158	0.0670905	0.044626
Vibrio_TGA69652.1	Cof-type HAD-IIB family hydrolase [Aliivibrio fischeri]	0.0771013	0.0400384	0.0758689	0.0638741	0.0674426	0.0701749	0.0499231	0.114138	0.0393843	0.0877398	0.0629033	0.0549072	0.0961698	0.0571116	0.0622967
Vibrio_TGA69655.1	diaminopimelate epimerase [Aliivibrio fischeri]	0.141866	0.0588799	0.0758689	0.0434344	0.0401444	0.14035	0.0374423	0.127834	0.0656405	0.000189	0.000189	0.0617706	0.0699417	0.139606	0.0329806
Vibrio_TGA69656.1	diaminopimelate decarboxylase [Aliivibrio fischeri]	0.0496533	0.0757028	0.0590092	0.0868688	0.0401444	0.115287	0.0618612	0.0470968	0.0703291	0.0785041	0.0468691	0.0926559	0.0699417	0.0814369	0.0502561
Vibrio_TGA69658.1	iron donor protein CyaY [Aliivibrio fischeri]	0.0709332	0.11776	0.000189	0.000189	0.0401444	0.0701749	0.000189	0.000189	0.0656405	0.0346341	0.132796	0.0308853	0.0699417	0.0698031	0.131922
Vibrio_TGA69659.1	oligopeptidase A [Aliivibrio fischeri]	0.0967271	0.0490666	0.0758689	0.0590708	0.0661202	0.0501249	0.104838	0.0661998	0.067904	0.0531057	0.0663979	0.075199	0.0774355	0.0585445	0.0634242
Vibrio_TGA69660.1	23S rRNA (adenine(2030)-N(6))-methyltransferase RlmJ [Aliivibrio fischeri]	0.0425599	0.0588799	0.101159	0.0814395	0.0695836	0.0431845	0.0936058	0.0575253	0.0583471	0.0779268	0.0442653	0.0720657	0.0999167	0.0837637	0.0329806
Vibrio_TGA69661.1	glutathione-disulfide reductase [Aliivibrio fischeri]	0.0664999	0.0745813	0.079862	0.0456061	0.0611724	0.100876	0.0488378	0.0468725	0.0954771	0.0692683	0.0746977	0.0652023	0.051536	0.074789	0.0967431
Vibrio_TGA69667.1	hypothetical protein VFES401_13660 [Aliivibrio fischeri]	0.0354666	0.0588799	0.151738	0.054293	0.0321155	0.0701749	0.112327	0.0213057	0.131281	0.0692683	0.0663979	0.0926559	0.0699417	0.0930707	0.0659612
Vibrio_TGA69683.1	hypothetical protein VFES401_13740 [Aliivibrio fischeri]	0.0709332	0.0392533	0.0758689	0.0217172	0.240866	0.0467833	0.0748846	0.063917	0.0984608	0.0461789	0.0995969	0.0411804	0.174854	0.0698031	0.0395767
Vibrio_TGA69685.1	cyclic nucleotide-binding/CBS domain-containing protein [Aliivibrio fischeri]	0.0455999	0.0719644	0.0758689	0.0197429	0.160578	0.0561399	0.112327	0.0372849	0.0562633	0.115447	0.0531183	0.046328	0.11657	0.0628228	0.0586322
Vibrio_TGA69689.1	ABC transporter substrate-binding protein [Aliivibrio fischeri]	0.0567466	0.0677119	0.0758689	0.0642074	0.0590359	0.0617539	0.102115	0.0426114	0.0853327	0.0452908	0.124984	0.040537	0.0566195	0.0821212	0.0725573
Vibrio_TGA69690.1	ABC transporter ATP-binding protein [Aliivibrio fischeri]	0.0354666	0.2944	0.0606951	0.0760102	0.0229397	0.245612	0.0748846	0.027393	0.0875207	0.0692683	0.0995969	0.0205902	0.139883	0.0523523	0.131922
Vibrio_TGA69691.1	cytochrome c5 family protein [Aliivibrio fischeri]	0.0709332	0.0699199	0.0559034	0.0558442	0.0579864	0.080971	0.0748846	0.0553948	0.0656405	0.0959099	0.0553316	0.0370624	0.108798	0.0698031	0.0471151
Vibrio_TGA69692.1	DNA helicase Rep [Aliivibrio fischeri]	0.1064	0.0981332	0.0606951	0.0651516	0.0802888	0.0701749	0.0374423	0.106528	0.0918967	0.0197909	0.232393	0.0529462	0.0233139	0.139606	0.0989418
Vibrio_TGA69694.1	efflux RND transporter periplasmic adaptor subunit [Aliivibrio fischeri]	0.0512296	0.0498215	0.0758689	0.0750231	0.0887402	0.0634916	0.0512369	0.0590003	0.0656405	0.0750406	0.076613	0.0576526	0.0649459	0.0912809	0.0504409
Vibrio_TGA69695.1	multidrug efflux RND transporter permease subunit [Aliivibrio fischeri]	0.0838302	0.0543507	0.0695465	0.047383	0.107052	0.0482452	0.0612692	0.0781208	0.0656405	0.0755654	0.0829974	0.0452984	0.0826584	0.0644336	0.0659612
Vibrio_TGA69697.1	ketol-acid reductoisomerase [Aliivibrio fischeri]	0.0822825	0.0527889	0.0466886	0.0760102	0.068819	0.0847947	0.0309867	0.181098	0.0521263	0.0743993	0.0389229	0.138075	0.0607388	0.0698031	0.0299824
Vibrio_TGA69701.1	type II secretion system protein GspD [Aliivibrio fischeri]	0.0810665	0.0662399	0.067439	0.054293	0.0883177	0.0765544	0.0499231	0.103865	0.0403942	0.0779268	0.0516428	0.0882437	0.0769359	0.0634573	0.0329806
Vibrio_TGA70000.1	anaerobic C4-dicarboxylate transporter DcuC [Aliivibrio fischeri]	0.0709332	0.11776	0.0569017	0.0289563	0.120433	0.0935665	0.0187212	0.063917	0.131281	0.173171	0.0265592	0.0926559	0.0466278	0.0698031	0.0659612
Vibrio_TGA70002.1	YgiQ family radical SAM protein [Aliivibrio fischeri]	0.0425599	0.0785066	0.0379345	0.108586	0.0481733	0.0701749	0.124808	0.0383502	0.0875207	0.0692683	0.033199	0.0926559	0.139883	0.0232677	0.0329806
Vibrio_TGA70003.1	tyrosine--tRNA ligase [Aliivibrio fischeri]	0.0751058	0.0556088	0.0937204	0.074459	0.0334537	0.121636	0.0432027	0.0681782	0.106666	0.0452908	0.0507749	0.128293	0.0647608	0.0670109	0.0494709
Vibrio_TGA70010.1	PTS glucose transporter subunit IIBC [Aliivibrio fischeri]	0.0500705	0.0735999	0.0758689	0.0405388	0.0917586	0.061403	0.0641868	0.0958756	0.0619938	0.0651937	0.0456486	0.0954637	0.0699417	0.0410606	0.105538
Vibrio_TGA70011.1	YchF/TatD family DNA exonuclease [Aliivibrio fischeri]	0.0709332	0.17664	0.0252896	0.217172	0.0321155	0.105262	0.0249615	0.127834	0.0328203	0.138537	0.033199	0.123541	0.0699417	0.0698031	0.0329806
Vibrio_TGA70013.1	dTMP kinase [Aliivibrio fischeri]	0.0851199	0.0490666	0.0455213	0.0434344	0.0802888	0.0935665	0.0748846	0.063917	0.0656405	0.0346341	0.0663979	0.154427	0.0279767	0.104705	0.0879482
Vibrio_TGA70016.1	beta-ketoacyl-ACP synthase II [Aliivibrio fischeri]	0.059386	0.0621511	0.0778655	0.0334111	0.0963466	0.0779721	0.0580356	0.0948446	0.0470899	0.0713673	0.0683508	0.0688301	0.0753218	0.0481973	0.0864319
Vibrio_TGA70017.1	acyl carrier protein [Aliivibrio fischeri]	0.0438117	0.0560761	0.0493148	0.0801866	0.0769434	0.0701749	0.0716288	0.0697277	0.0601705	0.0503769	0.0995969	0.0540493	0.0799334	0.0494438	0.0892416
Vibrio_TGA70018.1	3-oxoacyl-ACP reductase FabG [Aliivibrio fischeri]	0.0696435	0.0665125	0.0733814	0.0588941	0.0682455	0.0557271	0.0859787	0.0762881	0.0629794	0.0604878	0.0535467	0.0815372	0.0731209	0.0637332	0.0523501
Vibrio_TGA70019.1	ACP S-malonyltransferase [Aliivibrio fischeri]	0.104711	0.0512825	0.0646291	0.0698727	0.0629291	0.0653352	0.0942992	0.0507577	0.0729339	0.0715772	0.0578305	0.0937998	0.0460592	0.0827295	0.0535935
Vibrio_TGA70020.1	ketoacyl-ACP synthase III [Aliivibrio fischeri]	0.0773817	0.0343466	0.108384	0.0651516	0.0802888	0.0561399	0.0686443	0.081349	0.0515747	0.0692683	0.0482894	0.0772133	0.0699417	0.090744	0.0507394
Vibrio_TGA70022.1	50S ribosomal protein L32 [Aliivibrio fischeri]	0.0521568	0.0942079	0.068282	0.0325758	0.0921834	0.0814934	0.0769648	0.0518246	0.0700165	0.0865854	0.064738	0.0522674	0.0763	0.0814369	0.0612497
Vibrio_TGA70023.1	23S rRNA accumulation protein YceD [Aliivibrio fischeri]	0.126104	0.0368	0.0910427	0.0325758	0.0713678	0.0701749	0.0842452	0.0994265	0.0468861	0.0692683	0.0597581	0.0823608	0.122398	0.0531833	0.0329806
Vibrio_TGA70025.1	23S rRNA pseudouridine(955/2504/2580) synthase RluC [Aliivibrio fischeri]	0.0354666	0.11776	0.0569017	0.0868688	0.0401444	0.163741	0.0427912	0.0479378	0.0656405	0.0923577	0.0829974	0.0494165	0.0524563	0.0465354	0.164903
Vibrio_TGA70026.1	ribonuclease E [Aliivibrio fischeri]	0.0620666	0.0598145	0.0746835	0.0558442	0.0693854	0.0721799	0.0509632	0.0808746	0.0698754	0.0776644	0.046658	0.0890922	0.0643464	0.0617099	0.0681238
Vibrio_TGA70027.1	SulP family inorganic anion transporter [Aliivibrio fischeri]	0.141866	0.01472	0.0379345	0.347475	0.0401444	0.0526312	0.0499231	0.127834	0.0328203	0.277073	0.0248992	0.123541	0.0233139	0.0698031	0.131922
Vibrio_TGA70029.1	AsmA family protein [Aliivibrio fischeri]	0.0531999	0.0510293	0.087541	0.0665994	0.0523623	0.0795315	0.0660747	0.0511336	0.0875207	0.0822561	0.0524194	0.0617706	0.102581	0.0602845	0.0590179
Vibrio_TGA70030.1	uridine kinase [Aliivibrio fischeri]	0.0354666	0.17664	0.0758689	0.0470539	0.0555846	0.0857693	0.0612692	0.0426114	0.0984608	0.0538753	0.0948542	0.0555935	0.0466278	0.104705	0.0732902
Vibrio_TGA70032.1	methionine--tRNA ligase [Aliivibrio fischeri]	0.0640129	0.063654	0.0606951	0.0787249	0.0747516	0.0506819	0.0460829	0.0958756	0.0601705	0.0965558	0.0505202	0.0776545	0.065173	0.0851257	0.0488113
Vibrio_TGA70033.1	orotidine-5'-phosphate decarboxylase [Aliivibrio fischeri]	0.0709332	0.0883199	0.0758689	0.0579125	0.0401444	0.105262	0.0249615	0.191751	0.000189	0.000189	0.033199	0.000189	0.000189	0.104705	0.0219871
Vibrio_TGA70034.1	lipopolysaccharide assembly protein LapB [Aliivibrio fischeri]	0.0354666	0.0588799	0.0758689	0.477779	0.00729898	0.14035	0.0374423	0.127834	0.164101	0.0277073	0.0995969	0.000189	0.000189	0.0174508	0.131922
Vibrio_TGA70035.1	integration host factor subunit beta [Aliivibrio fischeri]	0.0600204	0.0749381	0.0650305	0.0615321	0.0661202	0.0701749	0.0802335	0.0468725	0.0656405	0.0818625	0.0663979	0.0427643	0.0699417	0.077559	0.0857495
Vibrio_TGA70036.1	30S ribosomal protein S1 [Aliivibrio fischeri]	0.0611248	0.060797	0.0656164	0.0648123	0.0682385	0.0720481	0.0579607	0.0774602	0.0603221	0.0726433	0.0603751	0.0769502	0.0652971	0.0664443	0.0610322
Vibrio_TGA70037.1	(d)CMP kinase [Aliivibrio fischeri]	0.0607999	0.0785066	0.0379345	0.0922981	0.0613973	0.080971	0.0698923	0.0821791	0.0328203	0.100054	0.102151	0.0432394	0.0699417	0.0548453	0.0899471
Vibrio_TGA70038.1	3-phosphoshikimate 1-carboxyvinyltransferase [Aliivibrio fischeri]	0.141866	0.0490666	0.0758689	0.0521213	0.0936703	0.0400999	0.0561635	0.106528	0.0787686	0.0577236	0.0663979	0.0864789	0.0499584	0.0837637	0.0439741
Vibrio_TGA70041.1	translation initiation factor IF-1 [Aliivibrio fischeri]	0.0607999	0.0588799	0.0885137	0.0620492	0.0802888	0.0631574	0.016641	0.191751	0.0656405	0.0923577	0.0414987	0.0741247	0.0699417	0.0930707	0.0329806
Vibrio_TGA70042.1	ATP-dependent Clp protease ATP-binding subunit ClpA [Aliivibrio fischeri]	0.0725095	0.05248	0.0629157	0.0868688	0.0661202	0.0626562	0.0479262	0.097873	0.0683197	0.0624773	0.0505202	0.0900086	0.0671989	0.0840486	0.0458374
Vibrio_TGA70044.1	cold shock domain-containing protein CspD [Aliivibrio fischeri]	0.141866	0.0735999	0.0151738	0.304041	0.0344095	0.0701749	0.0249615	0.383502	0.0547004	0.041561	0.0442653	0.277968	0.0621704	0.0436269	0.0527689
Vibrio_TGA70047.1	bifunctional methylenetetrahydrofolate dehydrogenase/methenyltetrahydrofolate cyclohydrolase FolD [Aliivibrio fischeri]	0.0567466	0.10304	0.0541921	0.0694951	0.0702527	0.0601499	0.0624039	0.0511336	0.0984608	0.0461789	0.0995969	0.0926559	0.0310852	0.122155	0.0565382
Vibrio_TGA70048.1	PrkA family serine protein kinase [Aliivibrio fischeri]	0.0638399	0.0699514	0.0616776	0.0549657	0.0847805	0.0645981	0.0748846	0.0689752	0.0590765	0.0646504	0.064817	0.07533	0.0690091	0.0655583	0.0659612
Vibrio_TGA70049.1	YeaH/YhbH family protein [Aliivibrio fischeri]	0.0472888	0.0956799	0.0466886	0.135733	0.0578079	0.0389861	0.0524192	0.155227	0.0347509	0.0769648	0.0597581	0.116678	0.0452564	0.0698031	0.0659612
Vibrio_TGA70050.1	NADP-dependent isocitrate dehydrogenase [Aliivibrio fischeri]	0.0737149	0.051844	0.0812881	0.0671786	0.0505266	0.0677716	0.0685115	0.0867092	0.0611394	0.0671435	0.0605146	0.0737816	0.066282	0.0702313	0.0490687
Vibrio_TGA70060.1	tRNA 2-thiouridine(34) synthase MnmA [Aliivibrio fischeri]	0.0753666	0.0554164	0.0426763	0.0916949	0.0676116	0.0438593	0.104838	0.0502205	0.0835425	0.0692683	0.0663979	0.070595	0.0655703	0.0558424	0.0824515
Vibrio_TGA70061.1	high frequency lysogenization protein HflD [Aliivibrio fischeri]	0.0709332	0.0883199	0.0590092	0.0248197	0.160578	0.0701749	0.0561635	0.0319585	0.175041	0.0432927	0.0796775	0.0823608	0.0524563	0.0581692	0.0791534
Vibrio_TGA70062.1	adenylosuccinate lyase [Aliivibrio fischeri]	0.0869504	0.0542315	0.0737012	0.0625967	0.0671804	0.0530591	0.0869628	0.0745699	0.071892	0.0572216	0.0576614	0.0898482	0.0655703	0.0744566	0.0549677
Vibrio_TGA70065.1	hypothetical protein VFES401_10110 [Aliivibrio fischeri]	0.0851199	0.0457955	0.102965	0.0480065	0.068819	0.0506819	0.0633639	0.116213	0.0623585	0.0619769	0.0468691	0.123541	0.0757702	0.0698031	0.0405915
Vibrio_TGA70070.1	DEAD/DEAH box helicase [Aliivibrio fischeri]	0.0993065	0.0504685	0.101159	0.0380051	0.068819	0.0935665	0.0561635	0.0532642	0.0656405	0.0831219	0.0663979	0.0514755	0.0979184	0.0598312	0.0989418
Vibrio_TGA70071.1	serine protease [Aliivibrio fischeri]	0.0709332	0.11776	0.0379345	0.0868688	0.0401444	0.14035	0.0374423	0.127834	0.0656405	0.0346341	0.132796	0.0617706	0.0349709	0.139606	0.0989418
Vibrio_TGA70072.1	Cys-tRNA(Pro) deacylase [Aliivibrio fischeri]	0.0709332	0.04416	0.0758689	0.0434344	0.107052	0.0526312	0.0249615	0.255668	0.0656405	0.103902	0.033199	0.0823608	0.0524563	0.139606	0.0329806
Vibrio_TGA70075.1	formate--tetrahydrofolate ligase [Aliivibrio fischeri]	0.0177333	0.23552	0.0569017	0.0723907	0.064231	0.122806	0.053489	0.0127834	0.196922	0.115447	0.0132796	0.185312	0.0932556	0.0698031	0.0494709
Vibrio_TGA70076.1	YfbU family protein [Aliivibrio fischeri]	0.0650221	0.0829672	0.0513951	0.0579125	0.0802888	0.0776936	0.0410658	0.0977555	0.0732144	0.0740454	0.0514048	0.0591968	0.0912283	0.0581692	0.0633227
Vibrio_TGA70077.1	porin [Aliivibrio fischeri]	0.0425599	0.0981332	0.0758689	0.0434344	0.0963466	0.0584791	0.104838	0.036524	0.0492304	0.0923577	0.0829974	0.0494165	0.0699417	0.104705	0.0769547
Vibrio_TGA70078.1	23S rRNA (guanine(745)-N(1))-methyltransferase [Aliivibrio fischeri]	0.000189	0.000189	0.227607	0.0579125	0.0401444	0.0350874	0.0748846	0.063917	0.196922	0.0230894	0.0663979	0.185312	0.0466278	0.0698031	0.0329806
Vibrio_TGA70081.1	lauroyl-Kdo(2)-lipid IV(A) myristoyltransferase [Aliivibrio fischeri]	0.0945776	0.000189	0.000189	0.000189	0.0802888	0.0350874	0.000189	0.000189	0.000189	0.000189	0.000189	0.000189	0.0349709	0.0232677	0.000189
Vibrio_TGA70082.1	HIT family protein [Aliivibrio fischeri]	0.0945776	0.0662399	0.0421494	0.0521213	0.0802888	0.0701749	0.0873654	0.073048	0.0574354	0.0296864	0.154928	0.0617706	0.0499584	0.0558424	0.0989418
Vibrio_TGA70083.1	YfcL family protein [Aliivibrio fischeri]	0.0236444	0.17664	0.0758689	0.0579125	0.0802888	0.122806	0.0213956	0.063917	0.131281	0.0519512	0.0885306	0.0308853	0.104913	0.0465354	0.0989418
Vibrio_TGA70087.1	chorismate synthase [Aliivibrio fischeri]	0.0709332	0.0504685	0.0885137	0.117893	0.0295801	0.0701749	0.0427912	0.0958756	0.120341	0.0566741	0.0663979	0.0754974	0.0763	0.0465354	0.057716
Vibrio_TGA70089.1	50S ribosomal protein L3 N(5)-glutamine methyltransferase [Aliivibrio fischeri]	0.0638399	0.0588799	0.067439	0.0651516	0.100361	0.0514616	0.0476539	0.0821791	0.0656405	0.0769648	0.0663979	0.0617706	0.0629475	0.0698031	0.0659612
Vibrio_TGA70091.1	phosphohistidine phosphatase SixA [Aliivibrio fischeri]	0.0472888	0.1472	0.0303476	0.108586	0.0160578	0.210525	0.0748846	0.0426114	0.0984608	0.0461789	0.165995	0.0123541	0.139883	0.0698031	0.131922
Vibrio_TGA70092.1	insulinase family protein [Aliivibrio fischeri]	0.1064	0.0490666	0.0455213	0.0579125	0.0802888	0.122806	0.0962802	0.0213057	0.0656405	0.138537	0.0774642	0.0352975	0.104913	0.0465354	0.0824515
Vibrio_TGA70093.1	fatty acid oxidation complex subunit alpha FadJ [Aliivibrio fischeri]	0.0763896	0.0757028	0.071654	0.0664291	0.0710247	0.0640727	0.057055	0.0719067	0.0692872	0.0437484	0.0774642	0.070595	0.0655703	0.0837637	0.0769547
Vibrio_TGA70094.1	acetyl-CoA C-acyltransferase FadI [Aliivibrio fischeri]	0.0911999	0.0588799	0.067439	0.0488637	0.0802888	0.0467833	0.0748846	0.063917	0.0656405	0.080813	0.0853688	0.0480438	0.0499584	0.0698031	0.105538
Vibrio_TGA70095.1	transporter [Aliivibrio fischeri]	0.0617806	0.0654222	0.070811	0.0558442	0.0780586	0.0581449	0.067138	0.063917	0.0807883	0.0541158	0.0531183	0.0957444	0.0586608	0.080542	0.0461728
Vibrio_TGA70099.1	c-type cytochrome biogenesis protein CcmI [Aliivibrio fischeri]	0.0759999	0.0510293	0.0933771	0.0298612	0.0875878	0.0818707	0.0641868	0.0426114	0.0902557	0.0566741	0.0959081	0.0617706	0.0645616	0.0639861	0.0959435
Vibrio_TGA70101.1	DsbE family thiol:disulfide interchange protein [Aliivibrio fischeri]	0.0236444	0.17664	0.0505793	0.0868688	0.0401444	0.0701749	0.112327	0.0213057	0.131281	0.0692683	0.0995969	0.0823608	0.0174854	0.139606	0.0989418
Vibrio_TGA70102.1	heme lyase CcmF/NrfE family subunit [Aliivibrio fischeri]	0.0354666	0.1472	0.0455213	0.101347	0.0573491	0.0421049	0.124808	0.0511336	0.0820506	0.0831219	0.0663979	0.0514755	0.0559534	0.104705	0.0439741
Vibrio_TGA70103.1	cytochrome c maturation protein CcmE [Aliivibrio fischeri]	0.0709332	0.0686933	0.0325152	0.115825	0.0602166	0.0818707	0.0641868	0.0852227	0.0574354	0.0494773	0.106237	0.0540493	0.089925	0.0387795	0.11873
Vibrio_TGA70107.1	chemotaxis protein CheW [Aliivibrio fischeri]	0.0788147	0.052992	0.118018	0.0372295	0.0802888	0.0760228	0.0748846	0.0442503	0.0656405	0.115447	0.0398388	0.0617706	0.0466278	0.0698031	0.131922
Vibrio_TGA70110.1	chemotaxis response regulator protein-glutamate methylesterase [Aliivibrio fischeri]	0.0709332	0.04416	0.101159	0.0651516	0.0267629	0.175437	0.0449308	0.063917	0.109401	0.0554146	0.0829974	0.0494165	0.0699417	0.104705	0.0439741
Vibrio_TGA70111.1	chemotaxis protein CheA [Aliivibrio fischeri]	0.1064	0.0686933	0.0975457	0.0289563	0.0669073	0.0842099	0.124808	0.0255668	0.0984608	0.103902	0.0368877	0.0741247	0.0699417	0.0814369	0.103653
Vibrio_TGA70113.1	RNA polymerase sigma factor FliA [Aliivibrio fischeri]	0.141866	0.02944	0.303476	0.0434344	0.0200722	0.14035	0.0374423	0.255668	0.0984608	0.0461789	0.033199	0.0617706	0.174854	0.0698031	0.0395767
Vibrio_TGA70114.1	MinD/ParA family protein [Aliivibrio fischeri]	0.0709332	0.11776	0.0379345	0.0868688	0.160578	0.0175437	0.374423	0.000189	0.000189	0.103902	0.0221326	0.123541	0.0349709	0.139606	0.0659612
Vibrio_TGA70115.1	flagellar biosynthesis protein FlhF [Aliivibrio fischeri]	0.0354666	0.0883199	0.0758689	0.0723907	0.0160578	0.350874	0.0449308	0.0852227	0.0656405	0.0865854	0.0663979	0.0494165	0.0174854	0.349015	0.0395767
Vibrio_TGA70135.1	sigma-54-dependent Fis family transcriptional regulator [Aliivibrio fischeri]	0.0491076	0.0850488	0.0525246	0.0772167	0.0752707	0.0701749	0.0499231	0.0767005	0.0492304	0.0538753	0.0948542	0.0803018	0.0591814	0.0698031	0.0659612
Vibrio_TGA70140.1	flagellin [Aliivibrio fischeri]	0.0572042	0.0541695	0.0593757	0.0675646	0.0573491	0.0701749	0.0748846	0.0575253	0.0802273	0.0598226	0.0663979	0.078026	0.0553705	0.0844984	0.0544897
Vibrio_TGA70141.1	flagellin [Aliivibrio fischeri]	0.0493449	0.0551999	0.0354055	0.136508	0.0583919	0.061403	0.0748846	0.0502205	0.101444	0.0692683	0.0390576	0.0864789	0.0799334	0.0828911	0.0277731
Vibrio_TGA70142.1	flagellin [Aliivibrio fischeri]	0.055513	0.0719644	0.0310373	0.120651	0.0578079	0.0584791	0.0599077	0.0585906	0.0895098	0.0877398	0.055914	0.0579099	0.0885928	0.0661292	0.0403096
Vibrio_TGA70143.1	flagellin [Aliivibrio fischeri]	0.0531999	0.107947	0.0275887	0.0651516	0.0802888	0.0818707	0.053489	0.0511336	0.114871	0.0791638	0.0414987	0.0617706	0.0699417	0.111685	0.0412257
Vibrio_TGA70144.1	flagellin [Aliivibrio fischeri]	0.0709332	0.0588799	0.0525246	0.0627386	0.0741127	0.0760228	0.0518432	0.0710189	0.0722046	0.0944568	0.0309857	0.0970681	0.0635834	0.090744	0.0405915
Vibrio_TGA70156.1	chemotaxis protein CheR [Aliivibrio fischeri]	0.000189	0.0196266	0.0758689	0.217172	0.0160578	0.000189	0.000189	0.191751	0.0218802	0.138537	0.033199	0.185312	0.0233139	0.139606	0.0329806
Vibrio_TGA70157.1	chemotaxis signal transduction protein CheV [Aliivibrio fischeri]	0.0638399	0.0719644	0.0551774	0.0434344	0.110397	0.0637954	0.0449308	0.0745699	0.0750177	0.0952439	0.0543256	0.0617706	0.0621704	0.0698031	0.0659612
Vibrio_TGA70166.1	glutamate--tRNA ligase [Aliivibrio fischeri]	0.0641777	0.0661108	0.060458	0.0528026	0.0880587	0.062951	0.0650637	0.0711529	0.0634154	0.0704835	0.05495	0.0733526	0.078531	0.0676217	0.0500028
Vibrio_TGA70169.1	NAD-dependent DNA ligase LigA [Aliivibrio fischeri]	0.0472888	0.0588799	0.0663853	0.0868688	0.0745539	0.0647768	0.0561635	0.0426114	0.0875207	0.112561	0.0663979	0.0332611	0.089925	0.0698031	0.0952773
Vibrio_TGA70170.1	cell division protein ZipA [Aliivibrio fischeri]	0.0304	0.11776	0.0505793	0.119445	0.0437939	0.0818707	0.053489	0.0383502	0.196922	0.0230894	0.199194	0.0549072	0.0262281	0.162874	0.0471151
Vibrio_TGA70172.1	cysteine synthase A [Aliivibrio fischeri]	0.0585199	0.0767224	0.218785	0.016463	0.0546647	0.0921045	0.22822	0.0154799	0.0846974	0.0658049	0.221909	0.012646	0.0699417	0.107389	0.232513
Vibrio_TGA70173.1	phosphocarrier protein Hpr [Aliivibrio fischeri]	0.0922132	0.0498215	0.0827661	0.0434344	0.0869795	0.0674759	0.0539169	0.0994265	0.0656405	0.0494773	0.0763576	0.0698276	0.0726318	0.0594619	0.0516218
Vibrio_TGA70174.1	phosphoenolpyruvate-protein phosphotransferase PtsI [Aliivibrio fischeri]	0.0756621	0.0539733	0.0637989	0.0950861	0.0614556	0.0509334	0.0532513	0.105863	0.064402	0.0706004	0.0526172	0.0808901	0.072485	0.0673538	0.0419753
Vibrio_TGA70175.1	PTS glucose transporter subunit IIA [Aliivibrio fischeri]	0.0641417	0.0664997	0.0584823	0.060456	0.0732733	0.0664422	0.0614222	0.0709216	0.0696924	0.0587975	0.0545736	0.0998625	0.0648944	0.0651495	0.0588939
Vibrio_TGA70176.1	Dyp-type peroxidase [Aliivibrio fischeri]	0.0886665	0.047104	0.0758689	0.0760102	0.0802888	0.0400999	0.112327	0.0745699	0.0562633	0.0577236	0.119516	0.0480438	0.0499584	0.0977243	0.0471151
Vibrio_TGA70182.1	nitrate reductase cytochrome c-type subunit [Aliivibrio fischeri]	0.0354666	0.137387	0.0216768	0.108586	0.064231	0.0701749	0.0748846	0.0958756	0.0656405	0.0346341	0.110663	0.0247082	0.104913	0.116338	0.0131922
Vibrio_TGA70183.1	periplasmic nitrate reductase subunit alpha [Aliivibrio fischeri]	0.0873024	0.0588799	0.0474181	0.0760102	0.066525	0.0774344	0.0538233	0.0917071	0.055695	0.0692683	0.0758833	0.0559796	0.0675299	0.072296	0.047765
Vibrio_TGA70187.1	response regulator [Aliivibrio fischeri]	0.0709332	0.0824319	0.0758689	0.0248197	0.120433	0.0818707	0.053489	0.063917	0.105025	0.0432927	0.0265592	0.185312	0.0699417	0.0698031	0.0659612
Vibrio_TGA70192.1	succinyl-diaminopimelate desuccinylase [Aliivibrio fischeri]	0.000189	0.0883199	0.0632241	0.0260606	0.0535259	0.14035	0.0936058	0.0127834	0.328203	0.0554146	0.033199	0.0926559	0.0699417	0.0698031	0.0879482
Vibrio_TGA70195.1	outer membrane protein assembly factor BamC [Aliivibrio fischeri]	0.0472888	0.0765439	0.0641968	0.0710745	0.0669073	0.0701749	0.0649	0.0737504	0.0481364	0.0566741	0.103286	0.0441219	0.08393	0.0523523	0.131922
Vibrio_TGA70196.1	4-hydroxy-tetrahydrodipicolinate synthase [Aliivibrio fischeri]	0.0808309	0.0480653	0.0796624	0.0568784	0.078829	0.0675758	0.0590437	0.0826245	0.052017	0.0857607	0.0510753	0.0849346	0.0750284	0.057972	0.0578843
Vibrio_TGA70197.1	glycine cleavage system protein R [Aliivibrio fischeri]	0.1064	0.0785066	0.0379345	0.130303	0.0267629	0.0701749	0.0374423	0.127834	0.0656405	0.0346341	0.132796	0.123541	0.0524563	0.0930707	0.0329806
Vibrio_TGA70198.1	thioredoxin-dependent thiol peroxidase [Aliivibrio fischeri]	0.0333803	0.13984	0.0279517	0.0868688	0.108963	0.0590946	0.0748846	0.0199741	0.196922	0.0277073	0.154928	0.0617706	0.0499584	0.090744	0.0710351
Vibrio_TGA70202.1	arsenate reductase (glutaredoxin) [Aliivibrio fischeri]	0.0780266	0.0802908	0.0455213	0.0627386	0.098817	0.061403	0.0588379	0.0464851	0.0574354	0.0890592	0.081153	0.0505396	0.0932556	0.0639861	0.0599647
Vibrio_TGA70204.1	DUF2066 domain-containing protein [Aliivibrio fischeri]	0.0607999	0.0686933	0.0541921	0.0694951	0.0501805	0.0842099	0.0624039	0.0511336	0.114871	0.0395819	0.0829974	0.0864789	0.0799334	0.0698031	0.057716
Vibrio_TGA70206.1	uracil phosphoribosyltransferase [Aliivibrio fischeri]	0.0817079	0.040763	0.110793	0.0670401	0.0531489	0.0589768	0.060666	0.104864	0.0637651	0.0597609	0.0611163	0.0808356	0.0692819	0.0611608	0.0566406
Vibrio_TGA70207.1	phosphoribosylformylglycinamidine cyclo-ligase [Aliivibrio fischeri]	0.1064	0.0457955	0.0867073	0.0380051	0.0573491	0.0982448	0.139071	0.049167	0.0393843	0.126992	0.0663979	0.0393086	0.0399667	0.122155	0.103653
Vibrio_TGA70208.1	phosphoribosylglycinamide formyltransferase [Aliivibrio fischeri]	0.141866	0.000189	0.000189	0.0434344	0.0401444	0.0701749	0.0748846	0.127834	0.0984608	0.0461789	0.132796	0.0154427	0.209825	0.0232677	0.0659612
Vibrio_TGA70209.1	class II glutamine amidotransferase [Aliivibrio fischeri]	0.0709332	0.52992	0.0168598	0.130303	0.0936703	0.0501249	0.0748846	0.0127834	0.0656405	0.207805	0.110663	0.0247082	0.209825	0.0232677	0.0659612
Vibrio_TGA70210.1	D-sedoheptulose 7-phosphate isomerase [Aliivibrio fischeri]	0.0759999	0.047104	0.0758689	0.0615321	0.0755659	0.0701749	0.0468029	0.115051	0.0547004	0.0461789	0.0796775	0.0617706	0.0932556	0.0698031	0.0700838
Vibrio_TGA70211.1	acyl-CoA dehydrogenase [Aliivibrio fischeri]	0.0815732	0.0614399	0.0695465	0.0394858	0.064231	0.0526312	0.16225	0.0344169	0.0421975	0.100054	0.122581	0.0540493	0.05995	0.0465354	0.109935
Vibrio_TGA70213.1	TIGR03503 family protein [Aliivibrio fischeri]	0.2128	0.0392533	0.0379345	0.0868688	0.000189	0.000189	0.149769	0.063917	0.0328203	0.000189	0.000189	0.123541	0.0349709	0.0698031	0.131922
Vibrio_TGA70221.1	nitrogen regulatory protein P-II [Aliivibrio fischeri]	0.0709332	0.0662399	0.0590092	0.0558442	0.0892098	0.0491224	0.0748846	0.073048	0.0410253	0.138537	0.0398388	0.0617706	0.0815987	0.0997187	0.0593651
Vibrio_TGA70224.1	acetyl-CoA carboxylase carboxyl transferase subunit alpha [Aliivibrio fischeri]	0.0941229	0.0512	0.0644886	0.0502477	0.0911754	0.0628432	0.0636519	0.0777031	0.0666992	0.0560743	0.0663979	0.0944727	0.0672516	0.0679416	0.0460825
Vibrio_TGA70225.1	DNA polymerase III subunit alpha [Aliivibrio fischeri]	0.0266	0.137387	0.0433537	0.0760102	0.068819	0.105262	0.0499231	0.0532642	0.0787686	0.103902	0.0442653	0.0617706	0.0699417	0.0465354	0.0989418
Vibrio_TGA70227.1	lipid-A-disaccharide synthase [Aliivibrio fischeri]	0.0425599	0.0981332	0.0531082	0.0992787	0.0351263	0.14035	0.053489	0.0383502	0.0875207	0.0865854	0.0464785	0.0882437	0.0349709	0.0977243	0.0753842
Vibrio_TGA70228.1	acyl-ACP--UDP-N-acetylglucosamine O-acyltransferase [Aliivibrio fischeri]	0.0851199	0.0785066	0.0379345	0.0868688	0.0802888	0.0438593	0.0449308	0.0852227	0.0656405	0.103902	0.0663979	0.0617706	0.0932556	0.0959792	0.0359788
Vibrio_TGA70230.1	UDP-3-O-(3-hydroxymyristoyl)glucosamine N-acyltransferase [Aliivibrio fischeri]	0.0709332	0.0481745	0.0927287	0.0710745	0.0490654	0.0701749	0.0680769	0.0703087	0.0716078	0.0461789	0.0746977	0.0892242	0.0645616	0.0639861	0.0659612
Vibrio_TGA70231.1	molecular chaperone [Aliivibrio fischeri]	0.0472888	0.17664	0.0569017	0.0916949	0.0338058	0.061403	0.106978	0.0830922	0.0656405	0.06394	0.0497984	0.0960876	0.0399667	0.104705	0.0494709
Vibrio_TGA70232.1	outer membrane protein assembly factor BamA [Aliivibrio fischeri]	0.0381948	0.0841142	0.0834558	0.0513316	0.111169	0.0623777	0.0421226	0.0710189	0.0787686	0.0577236	0.0597581	0.109814	0.0568276	0.0698031	0.0507394
Vibrio_TGA70234.1	1-deoxy-D-xylulose-5-phosphate reductoisomerase [Aliivibrio fischeri]	0.0354666	0.23552	0.0569017	0.0289563	0.120433	0.0935665	0.0561635	0.0426114	0.0328203	0.0692683	0.199194	0.0205902	0.000189	0.000189	0.263845
Vibrio_TGA70236.1	isoprenyl transferase [Aliivibrio fischeri]	0.0472888	0.0883199	0.0505793	0.0651516	0.107052	0.0526312	0.0748846	0.106528	0.0393843	0.0692683	0.0442653	0.123541	0.0699417	0.0523523	0.0439741
Vibrio_TGA70237.1	ribosome recycling factor [Aliivibrio fischeri]	0.0489777	0.0791834	0.0661421	0.037047	0.130123	0.0686818	0.0520937	0.0838911	0.0390717	0.105288	0.0716399	0.0436914	0.0795888	0.0613421	0.0932555
Vibrio_TGA70238.1	UMP kinase [Aliivibrio fischeri]	0.0709332	0.02944	0.101159	0.0868688	0.0627256	0.0673679	0.0592837	0.0773733	0.0770562	0.0615718	0.0553316	0.0926559	0.0676103	0.0722101	0.0417754
Vibrio_TGA70239.1	elongation factor Ts [Aliivibrio fischeri]	0.0685287	0.0609459	0.0681534	0.0778541	0.0588785	0.067153	0.0524192	0.0853749	0.0603752	0.0700737	0.058766	0.0870404	0.0628508	0.0658654	0.0602254
Vibrio_TGA70240.1	30S ribosomal protein S2 [Aliivibrio fischeri]	0.0750098	0.0582399	0.0742015	0.0551471	0.0738941	0.0708496	0.0613341	0.0735789	0.055695	0.0898838	0.054824	0.0782428	0.0687147	0.0685566	0.0599647
Vibrio_TGA70241.1	type I methionyl aminopeptidase [Aliivibrio fischeri]	0.0602932	0.0796611	0.0428824	0.0701633	0.0764655	0.0666661	0.0748846	0.0571889	0.0733629	0.0619769	0.0585864	0.0700067	0.0822844	0.0698031	0.0692592
Vibrio_TGA70244.1	protein translocase subunit SecF [Aliivibrio fischeri]	0.118222	0.047104	0.113803	0.0289563	0.0401444	0.0701749	0.112327	0.0852227	0.0656405	0.225122	0.0102151	0.0617706	0.209825	0.0814369	0.0282691
Vibrio_TGA70245.1	protein translocase subunit SecD [Aliivibrio fischeri]	0.0638399	0.0752355	0.0593757	0.0482605	0.064231	0.0701749	0.0889255	0.0470968	0.0797063	0.0692683	0.0742094	0.0650217	0.0699417	0.0872538	0.0474921
Vibrio_TGA70246.1	preprotein translocase subunit YajC [Aliivibrio fischeri]	0.0607999	0.0588799	0.0632241	0.0608082	0.0802888	0.0801999	0.0468029	0.0894839	0.0656405	0.0692683	0.0569125	0.0926559	0.0543991	0.0598312	0.0549677
Vibrio_TGA70247.1	tRNA guanosine(34) transglycosylase Tgt [Aliivibrio fischeri]	0.0381948	0.0925256	0.0896633	0.0701633	0.0305862	0.14035	0.0561635	0.0479378	0.0948141	0.0745966	0.0474271	0.0679477	0.0699417	0.0507659	0.107187
Vibrio_TGA70248.1	tRNA preQ1(34) S-adenosylmethionine ribosyltransferase-isomerase QueA [Aliivibrio fischeri]	0.0607999	0.0785066	0.0379345	0.054293	0.128462	0.0526312	0.0624039	0.0767005	0.0875207	0.0606097	0.0474271	0.0617706	0.0559534	0.122155	0.0471151
Vibrio_TGA70249.1	CBS domain-containing protein [Aliivibrio fischeri]	0.0985184	0.0447488	0.0718758	0.0844558	0.0367034	0.0789468	0.0499231	0.138487	0.0605912	0.0577236	0.0464785	0.123541	0.0624479	0.0753873	0.0464171
Vibrio_TGA70250.1	isocitrate lyase [Aliivibrio fischeri]	0.0886665	0.153088	0.0466886	0.0380051	0.0344095	0.116958	0.164746	0.0290532	0.144409	0.0314856	0.159355	0.000189	0.000189	0.116338	0.0263845
Vibrio_TGA70251.1	malate synthase A [Aliivibrio fischeri]	0.000189	0.000189	0.0379345	0.0289563	0.000189	0.000189	0.174731	0.00913101	0.328203	0.0277073	0.132796	0.0154427	0.139883	0.0698031	0.0329806
Vibrio_TGA70252.1	hydrogen peroxide-inducible genes activator [Aliivibrio fischeri]	0.1064	0.0785066	0.0189672	0.173738	0.0802888	0.0526312	0.0748846	0.0426114	0.131281	0.0692683	0.0829974	0.0494165	0.0699417	0.0872538	0.0395767
Vibrio_TGA70253.1	peroxiredoxin C [Aliivibrio fischeri]	0.0797558	0.0500219	0.0896992	0.0642906	0.0551985	0.0659219	0.0769552	0.0630572	0.0689225	0.0608721	0.0722854	0.0707148	0.0633069	0.0698031	0.0665373
Vibrio_TGA70254.1	copper homeostasis protein CutC [Aliivibrio fischeri]	0.118222	0.011776	0.455213	0.0289563	0.0802888	0.0701749	0.0936058	0.0383502	0.131281	0.0346341	0.265592	0.0154427	0.163197	0.0398875	0.0824515
Vibrio_TGA70255.1	NirD/YgiW/YdeI family stress tolerance protein [Aliivibrio fischeri]	0.0945776	0.04416	0.0505793	0.000189	0.000189	0.0350874	0.0748846	0.0852227	0.0328203	0.0692683	0.132796	0.0308853	0.0699417	0.104705	0.0659612
Vibrio_TGA70259.1	phaC PHA synthase [Aliivibrio fischeri]	0.0753666	0.0623435	0.0653316	0.0532422	0.0887402	0.0735166	0.066375	0.0442503	0.0680716	0.103902	0.0616552	0.0633545	0.0437136	0.0725952	0.119238
Vibrio_TGA70266.1	phosphate regulon transcriptional regulatory protein PhoB [Aliivibrio fischeri]	0.0709332	0.11776	0.000189	0.000189	0.0802888	0.000189	0.000189	0.000189	0.000189	0.000189	0.0663979	0.0308853	0.0699417	0.0698031	0.0659612
Vibrio_TGA70267.1	recombination-associated protein RdgC [Aliivibrio fischeri]	0.0709332	0.0588799	0.0606951	0.0841542	0.0492093	0.0997222	0.0416026	0.0767005	0.0583471	0.0909146	0.0537507	0.0763049	0.05995	0.0814369	0.0596792
Vibrio_TGA70268.1	U32 family peptidase [Aliivibrio fischeri]	0.109624	0.0484894	0.0758689	0.0589467	0.0718373	0.0743028	0.0374423	0.120732	0.0579181	0.0785041	0.0507749	0.0950317	0.0594504	0.0780152	0.0416597
Vibrio_TGA70270.1	DUF3541 domain-containing protein [Aliivibrio fischeri]	0.118222	0.11776	0.0379345	0.0868688	0.0401444	0.0842099	0.0499231	0.063917	0.114871	0.0197909	0.165995	0.0617706	0.041965	0.162874	0.0376921
Vibrio_TGA70271.1	molecular chaperone DnaJ [Aliivibrio fischeri]	0.0967271	0.0667306	0.0669432	0.0752863	0.0586726	0.0480144	0.0633639	0.104592	0.0692872	0.0510398	0.0569125	0.0875084	0.0617133	0.0791101	0.0776014
Vibrio_TGA70272.1	molecular chaperone DnaK [Aliivibrio fischeri]	0.0797085	0.050237	0.0762768	0.0608546	0.0668052	0.0704968	0.0601813	0.0777173	0.0812838	0.0629949	0.0479388	0.105436	0.0546346	0.0791302	0.0446429
Vibrio_TGA70274.1	nucleotide exchange factor GrpE [Aliivibrio fischeri]	0.0683061	0.070203	0.0513951	0.0723907	0.068819	0.0654966	0.0561635	0.0791354	0.055542	0.0818625	0.0459678	0.102951	0.0512906	0.104705	0.0559671
Vibrio_TGA70275.1	NAD(+) kinase [Aliivibrio fischeri]	0.141866	0.0588799	0.0758689	0.0651516	0.0802888	0.0701749	0.0499231	0.063917	0.0656405	0.000189	0.000189	0.0617706	0.0524563	0.0698031	0.0439741
Vibrio_TGA70280.1	SsrA-binding protein SmpB [Aliivibrio fischeri]	0.000189	0.000189	0.113803	0.0723907	0.0481733	0.0233916	0.149769	0.000189	0.000189	0.0346341	0.000189	0.000189	0.000189	0.000189	0.000189
Vibrio_TGA70303.1	c-type cytochrome [Aliivibrio fischeri]	0.141866	0.0392533	0.0948361	0.0694951	0.0401444	0.14035	0.0280817	0.063917	0.131281	0.0692683	0.0885306	0.0540493	0.0399667	0.139606	0.0824515
Vibrio_TGA70304.1	catalase [Aliivibrio fischeri]	0.0827554	0.0588799	0.102965	0.0274323	0.0869795	0.080971	0.0649	0.0737504	0.0525124	0.0750406	0.0715055	0.0529462	0.0699417	0.0698031	0.093445
Vibrio_TGA70306.1	superoxide dismutase [Aliivibrio fischeri]	0.0709332	0.0735999	0.12139	0.0380051	0.0573491	0.0701749	0.0748846	0.0383502	0.131281	0.0692683	0.0774642	0.0441219	0.0699417	0.0558424	0.148413
Vibrio_TGA70307.1	pyridoxal kinase PdxY [Aliivibrio fischeri]	0.0283733	0.0883199	0.0758689	0.0579125	0.0802888	0.0701749	0.0748846	0.063917	0.0492304	0.0461789	0.033199	0.185312	0.0699417	0.116338	0.0527689
Vibrio_TGA70321.1	tRNA pseudouridine(13) synthase TruD [Aliivibrio fischeri]	0.0354666	0.17664	0.0632241	0.0521213	0.0669073	0.0842099	0.0499231	0.063917	0.0328203	0.103902	0.0442653	0.123541	0.0699417	0.0349015	0.131922
Vibrio_TGA70322.1	2-C-methyl-D-erythritol 2,4-cyclodiphosphate synthase [Aliivibrio fischeri]	0.0405333	0.0883199	0.0632241	0.0260606	0.133815	0.0982448	0.0427912	0.127834	0.0328203	0.103902	0.0442653	0.046328	0.163197	0.0199437	0.164903
Vibrio_TGA70325.1	phosphopyruvate hydratase [Aliivibrio fischeri]	0.0686285	0.0503116	0.0738811	0.0714817	0.0623496	0.0682051	0.0597455	0.083873	0.0649615	0.0634758	0.0580666	0.0797647	0.0689997	0.0657531	0.0580745
Vibrio_TGA70326.1	CTP synthase [Aliivibrio fischeri]	0.0731851	0.0634092	0.0661143	0.0484187	0.0814695	0.0630557	0.0664299	0.0708898	0.0602601	0.074216	0.0597581	0.0720657	0.0710519	0.0818005	0.0536484
Vibrio_TGA70329.1	GTP diphosphokinase [Aliivibrio fischeri]	0.0567466	0.0834133	0.0624803	0.0775614	0.0770772	0.0584791	0.0599077	0.0798963	0.0590765	0.0769648	0.0597581	0.0549072	0.0874271	0.0593326	0.0776014
Vibrio_TGA70330.1	23S rRNA (uracil(1939)-C(5))-methyltransferase RlmD [Aliivibrio fischeri]	0.0354666	0.11776	0.0379345	0.108586	0.0481733	0.0935665	0.0374423	0.0958756	0.0656405	0.0923577	0.0497984	0.102951	0.0279767	0.174508	0.0527689
Vibrio_TGA70331.1	two-component sensor histidine kinase BarA [Aliivibrio fischeri]	0.0709332	0.0735999	0.0455213	0.0579125	0.100361	0.0842099	0.0624039	0.0383502	0.0437603	0.0346341	0.464785	0.0264731	0.0466278	0.139606	0.115432
Vibrio_TGA70333.1	pyridoxine 5'-phosphate synthase [Aliivibrio fischeri]	0.0472888	0.11776	0.0379345	0.130303	0.0401444	0.0935665	0.0561635	0.106528	0.0525124	0.0519512	0.132796	0.0411804	0.0524563	0.0465354	0.131922
Vibrio_TGA70335.1	GTPase Era [Aliivibrio fischeri]	0.0709332	0.0588799	0.0910427	0.0723907	0.0401444	0.14035	0.0673962	0.0355095	0.0918967	0.0395819	0.116196	0.0441219	0.111907	0.0349015	0.115432
Vibrio_TGA70336.1	ribonuclease III [Aliivibrio fischeri]	0.0531999	0.0588799	0.0758689	0.0723907	0.0562022	0.110275	0.0340385	0.063917	0.0787686	0.0577236	0.119516	0.0549072	0.0524563	0.0814369	0.0471151
Vibrio_TGA70337.1	signal peptidase I [Aliivibrio fischeri]	0.0709332	0.0588799	0.0379345	0.15202	0.0458793	0.0877186	0.0599077	0.063917	0.0820506	0.0692683	0.0663979	0.0617706	0.0559534	0.0523523	0.0879482
Vibrio_TGA70338.1	elongation factor 4 [Aliivibrio fischeri]	0.0572922	0.0560761	0.0758689	0.0651516	0.0722599	0.0623777	0.0530433	0.0902358	0.0437603	0.103902	0.0608648	0.0561551	0.0734388	0.073127	0.0569665
Vibrio_TGA70340.1	sigma-E factor regulatory protein RseB [Aliivibrio fischeri]	0.0709332	0.0686933	0.0541921	0.104243	0.0602166	0.0389861	0.0748846	0.063917	0.118153	0.0461789	0.0553316	0.111187	0.0543991	0.0897468	0.0513031
Vibrio_TGA70342.1	L-aspartate oxidase [Aliivibrio fischeri]	0.0354666	0.164864	0.027096	0.121616	0.068819	0.0701749	0.0499231	0.0479378	0.0656405	0.0692683	0.0995969	0.0480438	0.0499584	0.0977243	0.0848072
Vibrio_TGA70345.1	tRNA-modifying protein YgfZ [Aliivibrio fischeri]	0.0709332	0.137387	0.0325152	0.101347	0.0802888	0.0400999	0.0561635	0.063917	0.131281	0.0346341	0.0442653	0.154427	0.0279767	0.104705	0.219871
Vibrio_TGA70349.1	FAD-dependent 2-octaprenylphenol hydroxylase [Aliivibrio fischeri]	0.0709332	0.11776	0.000189	0.000189	0.0481733	0.163741	0.0320934	0.0213057	0.196922	0.0461789	0.0995969	0.0411804	0.139883	0.0349015	0.164903
Vibrio_TGA70350.1	2-octaprenyl-6-methoxyphenyl hydroxylase [Aliivibrio fischeri]	0.0354666	0.23552	0.0189672	0.0434344	0.240866	0.0233916	0.449308	0.0319585	0.0437603	0.0346341	0.132796	0.000189	0.000189	0.000189	0.000189
Vibrio_TGA70351.1	YecA family protein [Aliivibrio fischeri]	0.0506666	0.0706559	0.0505793	0.0977274	0.0535259	0.0584791	0.0748846	0.0511336	0.147691	0.0384824	0.0663979	0.0617706	0.111907	0.0436269	0.105538
Vibrio_TGA70354.1	ribose-5-phosphate isomerase RpiA [Aliivibrio fischeri]	0.0827554	0.0588799	0.0650305	0.0482605	0.104375	0.0674759	0.0479262	0.0918807	0.0570787	0.0796585	0.0606242	0.0529462	0.08937	0.0606983	0.0527689
Vibrio_TGA70355.1	phosphoglycerate dehydrogenase [Aliivibrio fischeri]	0.0472888	0.107947	0.0827661	0.0434344	0.0802888	0.064327	0.0885	0.049167	0.0525124	0.0865854	0.0730377	0.0449241	0.113655	0.0644336	0.0714579
Vibrio_TGA70356.1	oxidative stress defense protein [Aliivibrio fischeri]	0.0886665	0.035328	0.0505793	0.130303	0.0669073	0.0701749	0.0599077	0.0798963	0.0787686	0.0346341	0.0885306	0.108099	0.0399667	0.122155	0.0282691
Vibrio_TGA70357.1	small-conductance mechanosensitive channel MscS [Aliivibrio fischeri]	0.102459	0.0498215	0.0551774	0.124874	0.0488714	0.0551374	0.0680769	0.063917	0.0853327	0.047955	0.0737755	0.0617706	0.041965	0.104705	0.0439741
Vibrio_TGA70358.1	peroxide stress protein YaaA [Aliivibrio fischeri]	0.0425599	0.0785066	0.0758689	0.054293	0.0802888	0.0771924	0.0408462	0.0852227	0.0820506	0.0692683	0.0597581	0.0754974	0.057225	0.0542913	0.0659612
Vibrio_TGA70361.1	cation-binding protein [Aliivibrio fischeri]	0.0709332	0.23552	0.000189	0.000189	0.107052	0.0526312	0.0499231	0.063917	0.0328203	0.0692683	0.000189	0.000189	0.0874271	0.0139606	0.0659612
Vibrio_TGA70363.1	deoxyribonuclease IV [Aliivibrio fischeri]	0.0709332	0.0981332	0.0151738	0.304041	0.0573491	0.0421049	0.0499231	0.063917	0.0328203	0.207805	0.0885306	0.0154427	0.139883	0.174508	0.0527689
Vibrio_TGA70364.1	autonomous glycyl radical cofactor GrcA [Aliivibrio fischeri]	0.0751471	0.0445727	0.0749323	0.0803537	0.0542492	0.0631574	0.0549154	0.102655	0.0582095	0.0677945	0.0497984	0.0984749	0.0705775	0.0672876	0.0487003
Vibrio_TGA70365.1	threonine synthase [Aliivibrio fischeri]	0.0562574	0.0639999	0.0697994	0.0528767	0.0745539	0.0620778	0.0748846	0.063917	0.0570787	0.0935122	0.0467245	0.078026	0.0786844	0.0594619	0.0573576
Vibrio_TGA70367.1	bifunctional aspartate kinase/homoserine dehydrogenase I [Aliivibrio fischeri]	0.0662043	0.0504685	0.0885137	0.0868688	0.0458793	0.0877186	0.0561635	0.0596559	0.0750177	0.0692683	0.0539483	0.0997833	0.0566195	0.0821212	0.0626631
Vibrio_TGA70368.1	putative 4-hydroxy-4-methyl-2-oxoglutarate aldolase [Aliivibrio fischeri]	0.0851199	0.02944	0.101159	0.0868688	0.0602166	0.0350874	0.149769	0.0532642	0.0656405	0.0554146	0.0829974	0.0741247	0.0699417	0.0581692	0.0659612
Vibrio_TGA70369.1	two-component system response regulator ArcA [Aliivibrio fischeri]	0.0623353	0.0598951	0.0642957	0.0599395	0.0954157	0.0624728	0.0656523	0.0739041	0.053222	0.0773496	0.0594608	0.0689772	0.0615905	0.0721693	0.0681238
Vibrio_TGA70370.1	lipoprotein [Aliivibrio fischeri]	0.0567466	0.0883199	0.0505793	0.0868688	0.0100361	0.350874	0.104838	0.00913101	0.262562	0.0865854	0.0663979	0.0247082	0.209825	0.0698031	0.0549677
Vibrio_TGA70371.1	aerobic respiration two-component sensor histidine kinase ArcB [Aliivibrio fischeri]	0.0709332	0.04416	0.0758689	0.0868688	0.0669073	0.0561399	0.0374423	0.127834	0.0656405	0.103902	0.0221326	0.123541	0.0874271	0.0418818	0.0439741
Vibrio_TGA70373.1	glutamate synthase subunit beta [Aliivibrio fischeri]	0.0472888	0.10304	0.0650305	0.0506735	0.0917586	0.0438593	0.0748846	0.0830922	0.0605912	0.0461789	0.149395	0.0274536	0.0786844	0.0930707	0.0714579
Vibrio_TGA70374.1	DUF1499 domain-containing protein [Aliivibrio fischeri]	0.000189	0.000189	0.0505793	0.054293	0.064231	0.0350874	0.112327	0.063917	0.0437603	0.138537	0.0663979	0.046328	0.0699417	0.116338	0.0527689
Vibrio_TGA70375.1	5'-methylthioadenosine/S-adenosylhomocysteine nucleosidase [Aliivibrio fischeri]	0.1596	0.0719644	0.0482802	0.0868688	0.0573491	0.0491224	0.0855824	0.0719067	0.0510537	0.0593728	0.0995969	0.0480438	0.109908	0.0507659	0.0824515
Vibrio_TGA70378.1	peptidase M23 [Aliivibrio fischeri]	0.0354666	0.2944	0.0303476	0.130303	0.0535259	0.0701749	0.0374423	0.159793	0.0525124	0.0519512	0.0663979	0.0823608	0.0699417	0.0523523	0.0879482
Vibrio_TGA70381.1	iron-sulfur cluster insertion protein ErpA [Aliivibrio fischeri]	0.0425599	0.0785066	0.0569017	0.0723907	0.0802888	0.0421049	0.0748846	0.0852227	0.0328203	0.138537	0.0829974	0.0494165	0.0524563	0.0465354	0.0989418
Vibrio_TGA70382.1	glutamate-1-semialdehyde-2,1-aminomutase [Aliivibrio fischeri]	0.067709	0.0588799	0.0686433	0.0708667	0.0440293	0.0949425	0.0488378	0.0980061	0.0770562	0.0538753	0.0695597	0.0701939	0.067144	0.0698031	0.0632128
Vibrio_TGA70384.1	16S rRNA (guanine(1207)-N(2))-methyltransferase RsmC [Aliivibrio fischeri]	0.0709332	0.0588799	0.0758689	0.0434344	0.0401444	0.210525	0.0748846	0.0852227	0.0328203	0.0692683	0.0995969	0.0411804	0.0349709	0.209409	0.0439741
Vibrio_TGA70385.1	response regulator [Aliivibrio fischeri]	0.0709332	0.0785066	0.0569017	0.0579125	0.0802888	0.0877186	0.0898616	0.000189	0.000189	0.000189	0.000189	0.0308853	0.0349709	0.0698031	0.263845
Vibrio_TGA70386.1	ABC transporter substrate-binding protein [Aliivibrio fischeri]	0.0911999	0.0588799	0.0337195	0.15202	0.0344095	0.0584791	0.0748846	0.0767005	0.0875207	0.0519512	0.0553316	0.135895	0.0254333	0.104705	0.0769547
Vibrio_TGA70394.1	N,N'-diacetylchitobiose phosphorylase [Aliivibrio fischeri]	0.0425599	0.0785066	0.0379345	0.0977274	0.0802888	0.0623777	0.0655241	0.054786	0.0656405	0.0923577	0.0829974	0.0308853	0.125895	0.0465354	0.131922
Vibrio_TGA70398.1	Fe(3+) ABC transporter substrate-binding protein [Aliivibrio fischeri]	0.0515878	0.05152	0.0975457	0.0675646	0.0401444	0.10025	0.0449308	0.0532642	0.0525124	0.103902	0.0995969	0.0617706	0.0621704	0.0523523	0.120929
Vibrio_TGA70405.1	bifunctional aconitate hydratase 2/2-methylisocitrate dehydratase [Aliivibrio fischeri]	0.0745097	0.0591155	0.081612	0.0416649	0.0815288	0.0656389	0.0767111	0.0651852	0.06845	0.067976	0.0646307	0.0690094	0.0696972	0.0644148	0.0627007
Vibrio_TGA70406.1	serine protease [Aliivibrio fischeri]	0.0709332	0.11776	0.0379345	0.000189	0.000189	0.0701749	0.0936058	0.0511336	0.0492304	0.0230894	0.265592	0.046328	0.0699417	0.0930707	0.0659612
Vibrio_TGA70410.1	RNA polymerase-binding protein DksA [Aliivibrio fischeri]	0.0959685	0.0563199	0.0896633	0.0584694	0.0344095	0.0701749	0.0948539	0.0874654	0.0656405	0.0745966	0.0450557	0.0682728	0.0699417	0.0797749	0.0467225
Vibrio_TGA70413.1	3-methyl-2-oxobutanoate hydroxymethyltransferase [Aliivibrio fischeri]	0.12768	0.0392533	0.0885137	0.0558442	0.0713678	0.0964905	0.0612692	0.0426114	0.0875207	0.0606097	0.0853688	0.0549072	0.0524563	0.0814369	0.103653
Vibrio_TGA70414.1	pantoate--beta-alanine ligase [Aliivibrio fischeri]	0.0443333	0.0706559	0.0885137	0.0558442	0.0981308	0.0382772	0.0624039	0.0767005	0.0656405	0.0577236	0.119516	0.0480438	0.0699417	0.0598312	0.0879482
Vibrio_TGA70416.1	ABC transporter ATP-binding protein [Aliivibrio fischeri]	0.0709332	0.0785066	0.0758689	0.054293	0.0802888	0.0561399	0.0748846	0.0479378	0.0656405	0.0692683	0.0663979	0.0411804	0.104913	0.0698031	0.0659612
Vibrio_TGA70417.1	carbonate dehydratase [Aliivibrio fischeri]	0.0827554	0.0252343	0.202317	0.0380051	0.068819	0.0467833	0.0936058	0.102267	0.0574354	0.0791638	0.0497984	0.0720657	0.05995	0.0698031	0.0439741
Vibrio_TGA70419.1	hypoxanthine phosphoribosyltransferase [Aliivibrio fischeri]	0.059111	0.0824319	0.0650305	0.0434344	0.0669073	0.0842099	0.0998462	0.0399482	0.0393843	0.161626	0.0663979	0.0617706	0.029975	0.0698031	0.197884
Vibrio_TGA70420.1	TetR/AcrR family transcriptional regulator [Aliivibrio fischeri]	0.1064	0.0392533	0.0853525	0.0627386	0.0741127	0.0292395	0.149769	0.0830922	0.0504927	0.0831219	0.0276658	0.160604	0.0914622	0.0533788	0.0304436
Vibrio_TGA70421.1	dihydrolipoyl dehydrogenase [Aliivibrio fischeri]	0.0750787	0.0451533	0.0910427	0.0738385	0.0535259	0.0569655	0.0705435	0.0894839	0.0685258	0.0616123	0.0538255	0.0888234	0.0617759	0.0742159	0.0467076
Vibrio_TGA70422.1	pyruvate dehydrogenase complex dihydrolipoyllysine-residue acetyltransferase [Aliivibrio fischeri]	0.0650221	0.0545978	0.0847947	0.0472444	0.0815838	0.059036	0.0706459	0.0882055	0.0494682	0.0799249	0.0597581	0.0789291	0.0679144	0.0541755	0.0735721
Vibrio_TGA70423.1	pyruvate dehydrogenase (acetyl-transferring), homodimeric type [Aliivibrio fischeri]	0.0791813	0.047104	0.0806107	0.0611063	0.0660214	0.0627411	0.0692062	0.0796505	0.0605081	0.0680313	0.0603618	0.0796841	0.070755	0.0665937	0.0569544
Vibrio_TGA70426.1	carboxylating nicotinate-nucleotide diphosphorylase [Aliivibrio fischeri]	0.0975332	0.0428218	0.0569017	0.108586	0.0535259	0.0701749	0.0374423	0.115051	0.0510537	0.0593728	0.0774642	0.114717	0.0753218	0.0498593	0.0527689
Vibrio_TGA70432.1	cell division protein ZapD [Aliivibrio fischeri]	0.0709332	0.0196266	0.151738	0.108586	0.0160578	0.14035	0.0374423	0.000189	0.000189	0.207805	0.0221326	0.123541	0.0349709	0.209409	0.0879482
Vibrio_TGA70435.1	preprotein translocase subunit SecA [Aliivibrio fischeri]	0.0683061	0.0588799	0.0641968	0.0681131	0.0698163	0.0631574	0.0637906	0.0778121	0.0668127	0.0704835	0.0538052	0.0762276	0.066324	0.0723413	0.0613323
Vibrio_TGA70438.1	cell division protein FtsZ [Aliivibrio fischeri]	0.0630518	0.0567771	0.0604141	0.107071	0.0568081	0.0608182	0.0633639	0.0569443	0.0910929	0.0448207	0.067907	0.098833	0.0631418	0.070877	0.0539682
Vibrio_TGA70439.1	cell division protein FtsA [Aliivibrio fischeri]	0.0898488	0.0526821	0.0312401	0.155123	0.0545964	0.066047	0.0655241	0.0684825	0.0918967	0.0362834	0.0905426	0.0658886	0.0568276	0.080542	0.0703586
Vibrio_TGA70441.1	UDP-N-acetylmuramate--L-alanine ligase [Aliivibrio fischeri]	0.0709332	0.0942079	0.0474181	0.0694951	0.0551985	0.0637954	0.09735	0.0590003	0.0656405	0.0519512	0.0885306	0.0617706	0.0699417	0.07562	0.081183
Vibrio_TGA70442.1	undecaprenyldiphospho-muramoylpentapeptide beta-N-acetylglucosaminyltransferase [Aliivibrio fischeri]	0.000189	0.000189	0.0379345	0.0868688	0.000189	0.000189	0.0249615	0.063917	0.196922	0.0230894	0.132796	0.0617706	0.0699417	0.0349015	0.0659612
Vibrio_TGA70445.1	UDP-N-acetylmuramoyl-tripeptide--D-alanyl-D-alanine ligase [Aliivibrio fischeri]	0.0567466	0.0883199	0.0632241	0.0217172	0.160578	0.0912274	0.0691243	0.0479378	0.0364669	0.124683	0.0959081	0.0237579	0.125895	0.0698031	0.0879482
Vibrio_TGA70449.1	16S rRNA (cytosine(1402)-N(4))-methyltransferase [Aliivibrio fischeri]	0.0443333	0.0942079	0.0569017	0.108586	0.0428207	0.114034	0.0345621	0.0852227	0.0820506	0.0692683	0.0464785	0.0882437	0.0279767	0.104705	0.120929
Vibrio_TGA70450.1	16S rRNA (cytidine(1402)-2'-O)-methyltransferase [Aliivibrio fischeri]	0.0266	0.0785066	0.0758689	0.0868688	0.0401444	0.0526312	0.0998462	0.0479378	0.0437603	0.173171	0.0531183	0.0926559	0.0233139	0.0698031	0.296825
Vibrio_TGA70451.1	YraN family protein [Aliivibrio fischeri]	0.0709332	0.0686933	0.0758689	0.0248197	0.140505	0.0501249	0.0599077	0.063917	0.131281	0.0259756	0.154928	0.0529462	0.0932556	0.0698031	0.0247354
Vibrio_TGA70453.1	phosphoheptose isomerase [Aliivibrio fischeri]	0.0531999	0.0392533	0.0758689	0.0217172	0.321155	0.0350874	0.0748846	0.159793	0.0131281	0.0692683	0.199194	0.0617706	0.0699417	0.0465354	0.0989418
Vibrio_TGA70454.1	BON domain-containing protein [Aliivibrio fischeri]	0.0354666	0.11776	0.0758689	0.0651516	0.0535259	0.105262	0.0499231	0.063917	0.0656405	0.103902	0.0442653	0.0617706	0.0699417	0.104705	0.0439741
Vibrio_TGA70456.1	stringent starvation protein A [Aliivibrio fischeri]	0.0739517	0.0528718	0.0965604	0.0380051	0.0884815	0.075373	0.0619735	0.0625854	0.0768134	0.0629712	0.0796775	0.0432394	0.0799334	0.0610777	0.0895187
Vibrio_TGA70457.1	cytochrome c1 [Aliivibrio fischeri]	0.0945776	0.0588799	0.0885137	0.133406	0.0280077	0.0842099	0.0540833	0.0590003	0.125811	0.0301166	0.106237	0.0579099	0.0699417	0.102378	0.0209876
Vibrio_TGA70458.1	cytochrome bc complex cytochrome b subunit [Aliivibrio fischeri]	0.027282	0.0588799	0.106216	0.0806639	0.0802888	0.0323884	0.0873654	0.054786	0.142221	0.0372983	0.0663979	0.0882437	0.0629475	0.0310236	0.115432
Vibrio_TGA70459.1	ubiquinol-cytochrome c reductase iron-sulfur subunit [Aliivibrio fischeri]	0.0771013	0.0800767	0.0379345	0.076649	0.0856414	0.0745608	0.0616697	0.0525033	0.0913259	0.064939	0.0553316	0.0667123	0.0673513	0.0724878	0.0537461
Vibrio_TGA70460.1	30S ribosomal protein S9 [Aliivibrio fischeri]	0.0769445	0.0597999	0.0583607	0.0573334	0.0815053	0.0722697	0.0542642	0.0856488	0.0587825	0.0750406	0.0633334	0.0737262	0.0576546	0.0835348	0.0478896
Vibrio_TGA70461.1	50S ribosomal protein L13 [Aliivibrio fischeri]	0.0615794	0.0536627	0.0727077	0.0635779	0.0715445	0.0600385	0.0554341	0.0941935	0.0578262	0.0664601	0.0579813	0.0936522	0.0639892	0.0592514	0.0587326
Vibrio_TGA70463.1	DUF1043 family protein [Aliivibrio fischeri]	0.0620666	0.0588799	0.0975457	0.0820428	0.0519516	0.0765544	0.0686443	0.0522958	0.0802273	0.0503769	0.0829974	0.0741247	0.0524563	0.0853148	0.0659612
Vibrio_TGA70464.1	Do family serine endopeptidase [Aliivibrio fischeri]	0.0594924	0.0656738	0.0418587	0.124874	0.0628347	0.0760228	0.0403225	0.0943537	0.0741103	0.0494773	0.063742	0.0669182	0.0914622	0.0615909	0.0725573
Vibrio_TGA70465.1	outer membrane-stress sensor serine endopeptidase DegS [Aliivibrio fischeri]	0.177333	0.023552	0.0379345	0.260606	0.0267629	0.14035	0.0374423	0.191751	0.0656405	0.0346341	0.0221326	0.123541	0.209825	0.0581692	0.0395767
Vibrio_TGA70466.1	DNA topoisomerase IV subunit A [Aliivibrio fischeri]	0.0472888	0.0735999	0.0758689	0.0694951	0.0652346	0.080971	0.0549154	0.0697277	0.0547004	0.0831219	0.0663979	0.0720657	0.05995	0.0523523	0.0952773
Vibrio_TGA70467.1	DNA topoisomerase IV subunit B [Aliivibrio fischeri]	0.12768	0.0588799	0.0842988	0.0521213	0.0669073	0.0631574	0.116487	0.0410895	0.0875207	0.0634959	0.0543256	0.0480438	0.0799334	0.0610777	0.0753842
Vibrio_TGA70469.1	3',5'-cyclic-AMP phosphodiesterase [Aliivibrio fischeri]	0.0709332	0.1472	0.0227607	0.0868688	0.0669073	0.02807	0.187212	0.0255668	0.0656405	0.0692683	0.165995	0.0494165	0.0524563	0.0698031	0.0879482
Vibrio_TGA70471.1	ADP-ribose diphosphatase [Aliivibrio fischeri]	0.0266	0.0588799	0.101159	0.0325758	0.0802888	0.14035	0.0624039	0.0383502	0.0656405	0.115447	0.0663979	0.0247082	0.104913	0.0698031	0.131922
Vibrio_TGA70472.1	outer membrane channel protein TolC [Aliivibrio fischeri]	0.0607999	0.0719644	0.058626	0.0651516	0.0613973	0.0881685	0.0626586	0.0576812	0.0638664	0.0904336	0.0494453	0.0688301	0.0699417	0.0608539	0.0853615
Vibrio_TGA70473.1	bifunctional D-glycero-beta-D-manno-heptose-7-phosphate kinase/D-glycero-beta-D-manno-heptose 1-phosphate adenylyltransferase HldE [Aliivibrio fischeri]	0.0822825	0.0548193	0.0533892	0.0822968	0.0624468	0.0651624	0.0691243	0.0585906	0.0835425	0.0692683	0.0687693	0.0617706	0.0795888	0.0549963	0.0634242
Vibrio_TGA70474.1	bifunctional [glutamate--ammonia ligase]-adenylyl-L-tyrosine phosphorylase/[glutamate--ammonia-ligase] adenylyltransferase [Aliivibrio fischeri]	0.0851199	0.02944	0.177027	0.0372295	0.0669073	0.0982448	0.0213956	0.287627	0.0510537	0.0395819	0.0995969	0.0411804	0.104913	0.0930707	0.0247354
Vibrio_TGA70475.1	methyl-accepting chemotaxis protein [Aliivibrio fischeri]	0.0709332	0.0615563	0.0857649	0.0484461	0.0719831	0.0674759	0.07788	0.0590003	0.0547004	0.100439	0.0595292	0.0593948	0.0643464	0.0698031	0.0716969
Vibrio_TGA70477.1	inorganic triphosphatase [Aliivibrio fischeri]	0.0709332	0.0706559	0.0379345	0.130303	0.0446049	0.0561399	0.131048	0.027393	0.131281	0.0230894	0.165995	0.0864789	0.0199833	0.139606	0.0989418
Vibrio_TGA70478.1	TIGR00153 family protein [Aliivibrio fischeri]	0.0436512	0.0956799	0.0583607	0.0912123	0.0573491	0.0654966	0.0481401	0.0781208	0.0895098	0.0323252	0.10434	0.0842326	0.0559534	0.0814369	0.0612497
Vibrio_TGA70480.1	SH3 domain-containing protein [Aliivibrio fischeri]	0.0597332	0.0699199	0.0479172	0.0687712	0.0845145	0.0666661	0.0630607	0.063917	0.069743	0.0651937	0.0580982	0.0661828	0.0792673	0.0615909	0.074756
Vibrio_TGA70488.1	tRNA (adenosine(37)-N6)-threonylcarbamoyltransferase complex transferase subunit TsaD [Aliivibrio fischeri]	0.0945776	0.04416	0.0505793	0.15202	0.0344095	0.0935665	0.0936058	0.0511336	0.0820506	0.0554146	0.116196	0.0264731	0.0932556	0.0872538	0.131922
Vibrio_TGA70489.1	30S ribosomal protein S21 [Aliivibrio fischeri]	0.0551703	0.0560761	0.0834558	0.0592287	0.0562022	0.0768582	0.0716288	0.072633	0.055138	0.0890592	0.0565612	0.0778847	0.0578828	0.0639861	0.0659612
Vibrio_TGA70490.1	GatB/YqeY domain-containing protein [Aliivibrio fischeri]	0.0354666	0.10304	0.0325152	0.188216	0.0679367	0.0574158	0.0416026	0.102267	0.0328203	0.0865854	0.0663979	0.098833	0.0699417	0.0785284	0.0439741
Vibrio_TGA70493.1	porin family protein [Aliivibrio fischeri]	0.0709332	0.0785066	0.0569017	0.0723907	0.0321155	0.175437	0.0299539	0.0958756	0.153161	0.0296864	0.000189	0.000189	0.0559534	0.0872538	0.0395767
Vibrio_TGA70494.1	long-chain fatty acid--CoA ligase [Aliivibrio fischeri]	0.0630518	0.0809599	0.041383	0.0868688	0.0535259	0.0789468	0.0665641	0.0559274	0.0937722	0.0623415	0.0737755	0.0308853	0.181848	0.0375863	0.122499
Vibrio_TGA70496.1	pyruvate kinase PykF [Aliivibrio fischeri]	0.0664152	0.0540734	0.0826128	0.0567307	0.0639801	0.0733855	0.0585036	0.0726098	0.0693386	0.0678829	0.0627844	0.0853234	0.0568276	0.0715929	0.0573038
Vibrio_TGA70500.1	acetolactate synthase small subunit [Aliivibrio fischeri]	0.0638399	0.0392533	0.0758689	0.0506735	0.0917586	0.0789468	0.0665641	0.0719067	0.102107	0.0445296	0.0442653	0.0926559	0.0854843	0.0507659	0.0824515
Vibrio_TGA70501.1	acetolactate synthase 3 large subunit [Aliivibrio fischeri]	0.0886665	0.0618239	0.0614177	0.0587642	0.0628347	0.0701749	0.0624039	0.0724393	0.0772241	0.0623415	0.0848418	0.0510279	0.0846663	0.0546285	0.0659612
Vibrio_TGA70502.1	long-chain fatty acid--CoA ligase [Aliivibrio fischeri]	0.0472888	0.16192	0.0482802	0.0651516	0.0573491	0.0748532	0.0795649	0.0338384	0.0510537	0.158328	0.0373488	0.0754974	0.057225	0.0930707	0.0879482
Vibrio_TGA70503.1	transcriptional regulator LeuO [Aliivibrio fischeri]	0.0283733	0.13248	0.0590092	0.0496393	0.0802888	0.0438593	0.119815	0.0239689	0.109401	0.0831219	0.0663979	0.0617706	0.0466278	0.122155	0.0376921
Vibrio_TGA70504.1	bifunctional aspartate kinase/homoserine dehydrogenase II [Aliivibrio fischeri]	0.0827554	0.0504685	0.0632241	0.0608082	0.0802888	0.0501249	0.0748846	0.0767005	0.0984608	0.0307859	0.0995969	0.0617706	0.0582848	0.0698031	0.0791534
Vibrio_TGA70505.1	O-succinylhomoserine (thiol)-lyase [Aliivibrio fischeri]	0.0531999	0.0981332	0.0606951	0.0434344	0.100361	0.0842099	0.0374423	0.0426114	0.164101	0.0831219	0.0553316	0.0494165	0.0524563	0.116338	0.0923457
Vibrio_TGA70509.1	malate dehydrogenase [Aliivibrio fischeri]	0.0771013	0.0588799	0.0606951	0.054293	0.0899235	0.0651624	0.0604837	0.054786	0.0583471	0.0822561	0.0943549	0.057195	0.067144	0.0698031	0.0687096
Vibrio_TGA70510.1	50S ribosomal protein L31 [Aliivibrio fischeri]	0.0510719	0.0556088	0.0847947	0.0617226	0.0773151	0.0593788	0.0544616	0.0798963	0.0722046	0.0724168	0.043303	0.107069	0.0591814	0.0793217	0.0554074
Vibrio_TGA70512.1	DNA-binding transcriptional regulator CytR [Aliivibrio fischeri]	0.0709332	0.0662399	0.0505793	0.0579125	0.0903249	0.0545805	0.0962802	0.0710189	0.0459484	0.0692683	0.0853688	0.0411804	0.0932556	0.0698031	0.0659612
Vibrio_TGA70513.1	cell division protein FtsN [Aliivibrio fischeri]	0.0141866	0.11776	0.0379345	0.173738	0.0200722	0.14035	0.0748846	0.063917	0.0328203	0.138537	0.033199	0.123541	0.0699417	0.0349015	0.197884
Vibrio_TGA70514.1	ATP-dependent protease subunit HslV [Aliivibrio fischeri]	0.0425599	0.0981332	0.0303476	0.15202	0.068819	0.0233916	0.149769	0.0798963	0.0131281	0.138537	0.0663979	0.185312	0.0582848	0.0418818	0.0439741
Vibrio_TGA70515.1	HslU--HslV peptidase ATPase subunit [Aliivibrio fischeri]	0.0513654	0.0925256	0.0436821	0.0777247	0.0732045	0.0656475	0.0619735	0.0745699	0.0656405	0.0667944	0.0491836	0.0926559	0.0559534	0.0727115	0.0685996
Vibrio_TGA70517.1	cAMP-activated global transcriptional regulator CRP [Aliivibrio fischeri]	0.0721999	0.0475171	0.0643236	0.0690496	0.0789938	0.0540692	0.0637316	0.0910818	0.0610342	0.0601196	0.0548505	0.0894048	0.0673984	0.0632179	0.0508451
Vibrio_TGA70518.1	DUF1338 domain-containing protein [Aliivibrio fischeri]	0.0846622	0.0461491	0.0837174	0.0705809	0.0447764	0.0701749	0.090378	0.0474812	0.0732144	0.0573255	0.0995969	0.0428963	0.0895254	0.0610777	0.0612497
Vibrio_TGA70519.1	succinylglutamate-semialdehyde dehydrogenase [Aliivibrio fischeri]	0.0757696	0.0576272	0.0956608	0.0292059	0.0905822	0.0749595	0.0637316	0.0814942	0.0630664	0.066441	0.0706361	0.0506519	0.0733535	0.0762964	0.0547337
Vibrio_TGA70520.1	arginine N-succinyltransferase [Aliivibrio fischeri]	0.0851199	0.04416	0.0842988	0.039091	0.0802888	0.0701749	0.0832052	0.0447419	0.0937722	0.0554146	0.0912971	0.0505396	0.077713	0.0767834	0.0959435
Vibrio_TGA70521.1	aspartate aminotransferase family protein [Aliivibrio fischeri]	0.0878221	0.055483	0.0859332	0.055956	0.0595148	0.072161	0.0693885	0.0607528	0.0779481	0.0528626	0.0969257	0.049611	0.0610276	0.0737246	0.0792938
Vibrio_TGA70523.1	tryptophan--tRNA ligase [Aliivibrio fischeri]	0.0620666	0.0672914	0.0806107	0.0383245	0.117757	0.0765544	0.0499231	0.0559274	0.107838	0.045175	0.0708245	0.0733526	0.0662606	0.077559	0.0461728
Vibrio_TGA70524.1	phosphoglycolate phosphatase [Aliivibrio fischeri]	0.0354666	0.11776	0.0758689	0.0651516	0.0267629	0.0701749	0.149769	0.0958756	0.0218802	0.138537	0.033199	0.000189	0.000189	0.000189	0.000189
Vibrio_TGA70525.1	ribulose-phosphate 3-epimerase [Aliivibrio fischeri]	0.0506666	0.129536	0.0241401	0.130303	0.0573491	0.0748532	0.0608438	0.0295002	0.273502	0.0332488	0.0719311	0.0712738	0.08393	0.0504133	0.0710351
Vibrio_TGA70527.1	cell division protein [Aliivibrio fischeri]	0.0531999	0.0588799	0.0505793	0.0651516	0.0802888	0.0701749	0.0998462	0.063917	0.0492304	0.0461789	0.0663979	0.123541	0.0524563	0.116338	0.0659612
Vibrio_TGA70528.1	3-dehydroquinate synthase [Aliivibrio fischeri]	0.0709332	0.0588799	0.0853525	0.0337823	0.0802888	0.10025	0.0748846	0.0447419	0.0843949	0.0538753	0.0379417	0.0926559	0.0582848	0.125646	0.0513031
Vibrio_TGA70529.1	shikimate kinase AroK [Aliivibrio fischeri]	0.0669925	0.0484894	0.0650305	0.0832493	0.0698163	0.0491224	0.0748846	0.0821791	0.047407	0.0745966	0.0616552	0.0950317	0.0489592	0.0847609	0.054321
Vibrio_TGA70535.1	penicillin-binding protein 1A [Aliivibrio fischeri]	0.0472888	0.0765439	0.0700328	0.0579125	0.0602166	0.0760228	0.0864054	0.0468725	0.0537059	0.0692683	0.110663	0.0370624	0.108798	0.0498593	0.0923457
Vibrio_TGA70536.1	DNA-binding transcriptional regulator OxyR [Aliivibrio fischeri]	0.0472888	0.0883199	0.0252896	0.130303	0.0802888	0.0701749	0.0249615	0.127834	0.0328203	0.0692683	0.199194	0.0411804	0.139883	0.0349015	0.0659612
Vibrio_TGA70537.1	redoxin domain-containing protein [Aliivibrio fischeri]	0.0647651	0.0644876	0.0841155	0.046841	0.078829	0.0597786	0.0700009	0.0668899	0.0656405	0.0600325	0.0663979	0.0791931	0.0769359	0.0545733	0.0628932
Vibrio_TGA70538.1	dihydrolipoyl dehydrogenase [Aliivibrio fischeri]	0.0595839	0.0841142	0.0606951	0.0452442	0.0963466	0.0538007	0.0813963	0.0511336	0.0426663	0.143865	0.0688571	0.0529462	0.0757702	0.0536947	0.10224
Vibrio_TGA70540.1	argininosuccinate lyase [Aliivibrio fischeri]	0.0551703	0.100937	0.0505793	0.0705809	0.0679367	0.0893135	0.0213956	0.143813	0.0729339	0.041561	0.0885306	0.0694919	0.11657	0.0372283	0.0412257
Vibrio_TGA70541.1	argininosuccinate synthase [Aliivibrio fischeri]	0.0709332	0.137387	0.0216768	0.15202	0.0344095	0.0701749	0.124808	0.0255668	0.0984608	0.161626	0.00948542	0.185312	0.11657	0.0698031	0.0395767
Vibrio_TGA70544.1	acetylornithine deacetylase [Aliivibrio fischeri]	0.0709332	0.02944	0.0758689	0.0868688	0.0802888	0.0701749	0.0748846	0.063917	0.0656405	0.103902	0.0885306	0.0308853	0.0699417	0.0349015	0.0659612
Vibrio_TGA70545.1	phosphoenolpyruvate carboxylase [Aliivibrio fischeri]	0.0582016	0.0735999	0.0606951	0.0705809	0.0494085	0.0964905	0.0459519	0.0662843	0.077362	0.0734664	0.0701921	0.0567622	0.0555419	0.0982413	0.0711686
Vibrio_TGA70546.1	methylenetetrahydrofolate reductase [Aliivibrio fischeri]	0.0141866	0.35328	0.0505793	0.0760102	0.0573491	0.0701749	0.0299539	0.22371	0.0281316	0.138537	0.033199	0.123541	0.0815987	0.0498593	0.0395767
Vibrio_TGA70547.1	50S ribosomal protein L9 [Aliivibrio fischeri]	0.0735363	0.0614853	0.0694393	0.0506735	0.0732795	0.067734	0.0694875	0.0676404	0.0704582	0.0674922	0.0617384	0.0728427	0.0665845	0.0756689	0.0557346
Vibrio_TGA70548.1	30S ribosomal protein S18 [Aliivibrio fischeri]	0.0686451	0.047104	0.0821913	0.0968921	0.0373758	0.075373	0.0645557	0.0715871	0.0703291	0.0577236	0.0743657	0.094862	0.0553027	0.0595379	0.0659612
Vibrio_TGA70550.1	30S ribosomal protein S6 [Aliivibrio fischeri]	0.0564711	0.0660604	0.0651483	0.0670759	0.0717334	0.0637368	0.0620257	0.0678144	0.066395	0.0747783	0.0594087	0.073398	0.0644018	0.0713042	0.0673498
Vibrio_TGA70551.1	23S rRNA (guanosine(2251)-2'-O)-methyltransferase RlmB [Aliivibrio fischeri]	0.0472888	0.0735999	0.0910427	0.0506735	0.114698	0.0350874	0.134792	0.0426114	0.0765806	0.0494773	0.0929571	0.0529462	0.0699417	0.0814369	0.0565382
Vibrio_TGA70552.1	ribonuclease R [Aliivibrio fischeri]	0.0479279	0.0800767	0.0624803	0.0899713	0.062293	0.0592588	0.067002	0.0676769	0.0729339	0.0554146	0.0746977	0.0652023	0.0717823	0.0572743	0.0618386
Vibrio_TGA70556.1	adenylosuccinate synthase [Aliivibrio fischeri]	0.0735604	0.0539733	0.0837514	0.0459894	0.0695836	0.0683755	0.0709433	0.0781208	0.0499763	0.08581	0.0567982	0.0687307	0.0849924	0.0603506	0.0572193
Vibrio_TGA70558.1	protease modulator HflC [Aliivibrio fischeri]	0.0582666	0.0716799	0.0623209	0.0660958	0.0711129	0.0724386	0.0538233	0.0917071	0.0636514	0.0562805	0.0740592	0.0724207	0.0658275	0.0698031	0.0618386
Vibrio_TGA70559.1	FtsH protease activity modulator HflK [Aliivibrio fischeri]	0.095393	0.0483118	0.0687562	0.0718914	0.0535259	0.0570171	0.080645	0.0661998	0.0769578	0.0692683	0.064445	0.0730016	0.0484212	0.0879001	0.0620811
Vibrio_TGA70560.1	GTPase HflX [Aliivibrio fischeri]	0.0607999	0.0588799	0.101159	0.054293	0.0802888	0.0491224	0.0748846	0.063917	0.0750177	0.0606097	0.0379417	0.185312	0.0641132	0.0507659	0.057716
Vibrio_TGA70561.1	RNA chaperone Hfq [Aliivibrio fischeri]	0.0620666	0.0546742	0.0700328	0.0579125	0.0853068	0.0536632	0.080645	0.0684825	0.0481364	0.0755654	0.0663979	0.0566231	0.0826584	0.0966504	0.0513031
Vibrio_TGA70562.1	tRNA (adenosine(37)-N6)-dimethylallyltransferase MiaA [Aliivibrio fischeri]	0.0405333	0.0735999	0.068282	0.0627386	0.0802888	0.0431845	0.112327	0.063917	0.0820506	0.0600325	0.0459678	0.0823608	0.0641132	0.0698031	0.0779541
Vibrio_TGA70563.1	DNA mismatch repair endonuclease MutL [Aliivibrio fischeri]	0.0945776	0.0735999	0.0303476	0.0868688	0.0200722	0.210525	0.0499231	0.063917	0.0984608	0.0461789	0.0663979	0.185312	0.0582848	0.0558424	0.0989418
Vibrio_TGA70564.1	LysM peptidoglycan-binding domain-containing protein [Aliivibrio fischeri]	0.0945776	0.02944	0.0758689	0.108586	0.0481733	0.116958	0.0449308	0.0426114	0.0328203	0.277073	0.0829974	0.0370624	0.0699417	0.0465354	0.131922
Vibrio_TGA70567.1	oligoribonuclease [Aliivibrio fischeri]	0.0436512	0.0662399	0.0758689	0.0386084	0.120433	0.0584791	0.0524192	0.0821791	0.0437603	0.115447	0.033199	0.098833	0.0786844	0.0465354	0.109935
Vibrio_TGA70569.1	phosphatidylserine decarboxylase [Aliivibrio fischeri]	0.0709332	0.02944	0.151738	0.0506735	0.0458793	0.105262	0.0499231	0.0798963	0.0918967	0.0593728	0.0663979	0.0823608	0.0699417	0.0698031	0.0247354
Vibrio_TGA70572.1	fumarate reductase (quinol) flavoprotein subunit [Aliivibrio fischeri]	0.0747236	0.0550399	0.0670469	0.0666756	0.0669838	0.0624845	0.0564515	0.0795702	0.0764012	0.064878	0.0544163	0.0889723	0.0605864	0.0708296	0.0511438
Vibrio_TGA70573.1	succinate dehydrogenase/fumarate reductase iron-sulfur subunit [Aliivibrio fischeri]	0.0898488	0.0511326	0.0620746	0.0997383	0.0569791	0.0701749	0.0425481	0.109937	0.0717466	0.0677945	0.033199	0.161141	0.0501249	0.0762964	0.0477166
Vibrio_TGA70576.1	elongation factor P [Aliivibrio fischeri]	0.198613	0.0210286	0.136564	0.0675646	0.0458793	0.061403	0.0481401	0.170445	0.0957257	0.0336446	0.0429634	0.219005	0.0502146	0.0698031	0.0376921
Vibrio_TGA70578.1	ATP-dependent 6-phosphofructokinase [Aliivibrio fischeri]	0.0405333	0.116288	0.0403354	0.0527418	0.102329	0.0831303	0.0612692	0.0476841	0.0516744	0.0954779	0.080719	0.0418446	0.0815987	0.0555575	0.111627
Vibrio_TGA70580.1	periplasmic repressor CpxP [Aliivibrio fischeri]	0.0780266	0.0535272	0.0379345	0.0781819	0.0802888	0.0857693	0.0272308	0.127834	0.106666	0.047955	0.0368877	0.160604	0.0484212	0.077559	0.0593651
Vibrio_TGA70585.1	NAD(P)H-dependent glycerol-3-phosphate dehydrogenase [Aliivibrio fischeri]	0.0567466	0.11776	0.0663853	0.0434344	0.0802888	0.10025	0.0374423	0.0767005	0.0547004	0.110829	0.0497984	0.0514755	0.08393	0.0581692	0.0923457
Vibrio_TGA70586.1	protein-export chaperone SecB [Aliivibrio fischeri]	0.0780266	0.0508509	0.0758689	0.0548645	0.0735981	0.0701749	0.0748846	0.0581064	0.0754866	0.063245	0.0695597	0.0730016	0.0645616	0.0698031	0.0604644
Vibrio_TGA70587.1	peptidase M23 [Aliivibrio fischeri]	0.141866	0.000189	0.000189	0.0651516	0.0267629	0.14035	0.000189	0.000189	0.0656405	0.103902	0.0442653	0.0617706	0.0349709	0.139606	0.000189
Vibrio_TGA70589.1	aspartate ammonia-lyase [Aliivibrio fischeri]	0.0662391	0.0570255	0.0622989	0.0739675	0.0672185	0.0667636	0.0470079	0.111483	0.0564508	0.0714161	0.0544163	0.0816052	0.0699417	0.0688336	0.0552773
Vibrio_TGA70591.1	universal stress global response regulator UspA [Aliivibrio fischeri]	0.0667607	0.0735999	0.0606951	0.0787249	0.0470658	0.0908146	0.04425	0.0688337	0.0703291	0.0600325	0.0970431	0.0487663	0.0746045	0.0654404	0.0879482
Vibrio_TGA70592.1	protein-disulfide reductase DsbD [Aliivibrio fischeri]	0.0472888	0.0883199	0.0505793	0.0651516	0.0535259	0.105262	0.0499231	0.0319585	0.196922	0.0230894	0.132796	0.123541	0.0349709	0.104705	0.0219871
Vibrio_TGA70593.1	glucosamine-6-phosphate deaminase [Aliivibrio fischeri]	0.0531999	0.0637866	0.0641968	0.0631773	0.0802888	0.065789	0.0499231	0.063917	0.0656405	0.0692683	0.0929571	0.0617706	0.0649459	0.0698031	0.0608872
Vibrio_TGA70595.1	phosphatase [Aliivibrio fischeri]	0.0709332	0.0588799	0.0379345	0.0434344	0.0802888	0.0701749	0.149769	0.0319585	0.000189	0.000189	0.033199	0.000189	0.000189	0.0349015	0.0659612
Vibrio_TGA70596.1	ArsJ-associated glyceraldehyde-3-phosphate dehydrogenase [Aliivibrio fischeri]	0.0886665	0.047104	0.0853525	0.0434344	0.115973	0.0485826	0.0832052	0.0575253	0.0583471	0.0606097	0.0758833	0.0540493	0.089925	0.0387795	0.145115
Vibrio_TGA70599.1	DUF1254 domain-containing protein [Aliivibrio fischeri]	0.1064	0.0785066	0.0632241	0.0608082	0.0573491	0.0561399	0.0561635	0.0852227	0.0738456	0.0461789	0.110663	0.0494165	0.139883	0.0392642	0.0879482
Vibrio_TGA70606.1	glutamine--fructose-6-phosphate transaminase (isomerizing) [Aliivibrio fischeri]	0.0578666	0.0690098	0.0515073	0.0798254	0.0850117	0.0716369	0.0626586	0.0519651	0.0813942	0.0608891	0.0694437	0.0671891	0.0643012	0.0759261	0.0531945
Vibrio_TGA70607.1	DeoR family transcriptional regulator [Aliivibrio fischeri]	0.0768443	0.0452923	0.0758689	0.0825254	0.0591602	0.0852124	0.0616697	0.054786	0.0656405	0.080813	0.0569125	0.0720657	0.0849292	0.0410606	0.105538
Vibrio_TGA70608.1	response regulator transcription factor [Aliivibrio fischeri]	0.0567466	0.10304	0.0216768	0.130303	0.0802888	0.0467833	0.0936058	0.0767005	0.0656405	0.0692683	0.0995969	0.0205902	0.163197	0.0498593	0.0791534
Vibrio_TGA70612.1	hybrid sensor histidine kinase/response regulator [Aliivibrio fischeri]	0.0472888	0.0883199	0.000189	0.000189	0.0481733	0.0233916	0.149769	0.0958756	0.000189	0.000189	0.033199	0.185312	0.0699417	0.0232677	0.000189
Vibrio_TGA70616.1	acetate--CoA ligase [Aliivibrio fischeri]	0.0627486	0.11776	0.0676223	0.0370782	0.0435853	0.0923354	0.164746	0.0302153	0.131281	0.0279737	0.15809	0.0185312	0.107244	0.0910475	0.0549677
Vibrio_TGA70618.1	acetyl-CoA carboxylase biotin carboxyl carrier protein [Aliivibrio fischeri]	0.0635953	0.070203	0.0783163	0.0488637	0.0847493	0.0609414	0.059	0.0885005	0.0638172	0.0593728	0.0641847	0.0639006	0.0769359	0.0740335	0.0508843
Vibrio_TGA70619.1	acetyl-CoA carboxylase biotin carboxylase subunit [Aliivibrio fischeri]	0.0827554	0.052992	0.062622	0.0851983	0.0582487	0.0606918	0.0666941	0.0762519	0.0695017	0.0663821	0.0606242	0.0745169	0.0745431	0.066356	0.0548249
Vibrio_TGA70620.1	50S ribosomal protein L11 methyltransferase [Aliivibrio fischeri]	0.0886665	0.0588799	0.0834558	0.047383	0.0735981	0.0446567	0.106978	0.0511336	0.0738456	0.0615718	0.0663979	0.0694919	0.0932556	0.0523523	0.0732902
Vibrio_TGA70625.1	bifunctional phosphoribosylaminoimidazolecarboxamide formyltransferase/IMP cyclohydrolase [Aliivibrio fischeri]	0.0788147	0.0824319	0.0487729	0.0772167	0.0652346	0.0647768	0.0936058	0.0340891	0.0738456	0.0538753	0.10434	0.0561551	0.0629475	0.0698031	0.109935
Vibrio_TGA70626.1	phosphoribosylamine--glycine ligase [Aliivibrio fischeri]	0.0654768	0.0785066	0.0806107	0.0408794	0.0802888	0.065789	0.0948539	0.0504608	0.0656405	0.0646504	0.0711406	0.0452984	0.11445	0.0504133	0.0761091
Vibrio_TGA70628.1	HU family DNA-binding protein [Aliivibrio fischeri]	0.0620666	0.0588799	0.0812881	0.0485018	0.0695037	0.0677551	0.0815708	0.0618214	0.0656405	0.0622241	0.0789258	0.0656926	0.0636783	0.0709474	0.0670251
Vibrio_TGA70630.1	D-2-hydroxyacid dehydrogenase [Aliivibrio fischeri]	0.0472888	0.02944	0.151738	0.0434344	0.0802888	0.0701749	0.0374423	0.063917	0.131281	0.0692683	0.0663979	0.0617706	0.139883	0.0349015	0.0989418
Vibrio_TGA70632.1	uroporphyrinogen decarboxylase [Aliivibrio fischeri]	0.0709332	0.0613333	0.0546256	0.0675646	0.0544817	0.0554012	0.0998462	0.0767005	0.0492304	0.0885095	0.0635111	0.0730016	0.0484212	0.073681	0.0798477
Vibrio_TGA70633.1	Rsd/AlgQ family anti-sigma factor [Aliivibrio fischeri]	0.0462608	0.11776	0.0328765	0.0968921	0.0609087	0.0637954	0.0823731	0.0610117	0.0468861	0.0738862	0.0788475	0.0487663	0.0979184	0.0598312	0.0696257
Vibrio_TGA70640.1	DNA-directed RNA polymerase subunit beta' [Aliivibrio fischeri]	0.0709332	0.0566829	0.0767511	0.0600759	0.0693909	0.0596037	0.0649942	0.0772563	0.0620988	0.0726922	0.0611053	0.0756325	0.0679177	0.062869	0.0637786
Vibrio_TGA70641.1	DNA-directed RNA polymerase subunit beta [Aliivibrio fischeri]	0.0676694	0.0558508	0.0784407	0.0542574	0.0708059	0.0639093	0.0680324	0.0740334	0.0627866	0.0703928	0.0591854	0.0792612	0.0681834	0.0666029	0.0568494
Vibrio_TGA70642.1	50S ribosomal protein L7/L12 [Aliivibrio fischeri]	0.0741161	0.0556289	0.0748836	0.052007	0.0710247	0.0740977	0.0656342	0.0712096	0.0628725	0.0740604	0.0605393	0.0777114	0.0577467	0.0754393	0.0587585
Vibrio_TGA70643.1	50S ribosomal protein L10 [Aliivibrio fischeri]	0.0723808	0.0588799	0.0732135	0.0580626	0.0665961	0.0636165	0.0667786	0.0775872	0.059389	0.0783825	0.0558978	0.0730327	0.0725563	0.0625712	0.0626466
Vibrio_TGA70644.1	50S ribosomal protein L1 [Aliivibrio fischeri]	0.0631951	0.0609828	0.0736265	0.0540174	0.07439	0.0643012	0.0680442	0.0713571	0.0591076	0.070362	0.0646778	0.073599	0.0665071	0.0704585	0.0622796
Vibrio_TGA70645.1	50S ribosomal protein L11 [Aliivibrio fischeri]	0.0773817	0.0588799	0.068282	0.070782	0.0583919	0.0581136	0.0621684	0.0987809	0.0501957	0.0666041	0.0610861	0.0966844	0.0679989	0.0648171	0.0527689
Vibrio_TGA70646.1	transcription termination/antitermination protein NusG [Aliivibrio fischeri]	0.0554166	0.0588799	0.0697994	0.0490998	0.0895529	0.0653352	0.0693376	0.0664737	0.0605912	0.0663821	0.0663979	0.0778847	0.0723535	0.0767834	0.0519694
Vibrio_TGA70649.1	elongation factor Tu [Aliivibrio fischeri] elongation factor Tu [Aliivibrio fischeri]	0.0712699	0.0598072	0.0769275	0.0521346	0.0725156	0.0669086	0.0670195	0.0695164	0.0623485	0.0698224	0.0643954	0.0721837	0.0663173	0.066813	0.0662666
Vibrio_TGA70652.1	UDP-N-acetylmuramate dehydrogenase [Aliivibrio fischeri]	0.0709332	0.17664	0.0758689	0.0289563	0.120433	0.0467833	0.112327	0.0852227	0.0492304	0.0461789	0.0995969	0.0823608	0.104913	0.0232677	0.0989418
Vibrio_TGA70654.1	CDP-diacylglycerol--serine O-phosphatidyltransferase [Aliivibrio fischeri]	0.0614755	0.0634092	0.0650305	0.0615321	0.0897345	0.0480144	0.080645	0.073048	0.0738456	0.0538753	0.0663979	0.0794194	0.0543991	0.0698031	0.0612497
Vibrio_TGA70656.1	SpoVR family protein [Aliivibrio fischeri]	0.0515878	0.0809599	0.0482802	0.105484	0.0519516	0.0637954	0.0524192	0.0913101	0.0590765	0.0615718	0.0746977	0.0892242	0.0753218	0.0448734	0.0513031
Vibrio_TGA70657.1	chemotaxis protein CheY [Aliivibrio fischeri]	0.0266	0.157013	0.0663853	0.0372295	0.0669073	0.0982448	0.106978	0.0319585	0.0787686	0.0461789	0.0995969	0.0308853	0.0699417	0.0930707	0.131922
Vibrio_TGA70662.1	5'/3'-nucleotidase SurE [Aliivibrio fischeri]	0.0709332	0.0785066	0.0189672	0.130303	0.0535259	0.14035	0.0374423	0.063917	0.131281	0.0346341	0.0995969	0.0411804	0.0699417	0.139606	0.0164903
Vibrio_TGA70663.1	RNA polymerase sigma factor RpoE [Aliivibrio fischeri]	0.0709332	0.047104	0.0758689	0.0868688	0.0602166	0.0584791	0.0599077	0.0958756	0.0437603	0.103902	0.0221326	0.247082	0.0437136	0.0837637	0.0549677
Vibrio_TGA70665.1	glutamate synthase large subunit [Aliivibrio fischeri]	0.0656132	0.0604713	0.0818586	0.0444938	0.0783772	0.0753096	0.0765866	0.0497133	0.0637651	0.0835294	0.0599201	0.0617706	0.0831739	0.0618709	0.0761091
Vibrio_TGA70666.1	polynucleotide adenylyltransferase PcnB [Aliivibrio fischeri]	0.0709332	0.0757028	0.0421494	0.112929	0.0432324	0.0501249	0.134792	0.0355095	0.0787686	0.0346341	0.132796	0.0823608	0.061199	0.0797749	0.0742063
Vibrio_TGA70669.1	RNA polymerase sigma factor RpoD [Aliivibrio fischeri]	0.0669925	0.0588799	0.0691746	0.0560444	0.0722599	0.0760228	0.0556834	0.0815493	0.0727368	0.0658893	0.0578854	0.0872056	0.0524563	0.0620472	0.0680225
Vibrio_TGA70671.1	rhodanese-like domain-containing protein [Aliivibrio fischeri]	0.0709332	0.0549546	0.0704497	0.0768455	0.0558531	0.0745608	0.0396448	0.11363	0.0574354	0.0890592	0.0516428	0.0573584	0.0914622	0.0492727	0.0604644
Vibrio_TGA70672.1	DUF416 family protein [Aliivibrio fischeri]	0.0283733	0.0588799	0.189672	0.0347475	0.140505	0.0400999	0.0748846	0.063917	0.0656405	0.103902	0.0442653	0.0926559	0.0815987	0.0498593	0.0527689
Vibrio_TGA71297.1	methionine synthase [Aliivibrio fischeri]	0.0515878	0.0956799	0.0466886	0.0760102	0.0802888	0.0601499	0.0624039	0.063917	0.111589	0.040746	0.0663979	0.0679477	0.0635834	0.104705	0.0395767
Vibrio_TGA71298.1	lysine-sensitive aspartokinase 3 [Aliivibrio fischeri]	0.141866	0.0588799	0.0758689	0.0217172	0.160578	0.0350874	0.112327	0.0213057	0.000189	0.000189	0.0663979	0.0247082	0.0349709	0.0698031	0.197884
Vibrio_TGA71299.1	alanine--glyoxylate aminotransferase family protein [Aliivibrio fischeri]	0.0709332	0.0588799	0.0505793	0.0868688	0.120433	0.0233916	0.0374423	0.255668	0.0328203	0.173171	0.0265592	0.0308853	0.0699417	0.279212	0.000189
Vibrio_TGA71301.1	excinuclease ABC subunit UvrA [Aliivibrio fischeri]	0.0945776	0.04416	0.0505793	0.0796298	0.0583919	0.0877186	0.0374423	0.0894839	0.0750177	0.0519512	0.0885306	0.0540493	0.0799334	0.0785284	0.0732902
Vibrio_TGA71302.1	UTP--glucose-1-phosphate uridylyltransferase GalU [Aliivibrio fischeri]	0.0675555	0.052992	0.0758689	0.0603256	0.0545964	0.11971	0.0490623	0.0841014	0.0472612	0.080813	0.0632361	0.0741247	0.0553705	0.0844984	0.0630933
Vibrio_TGA71304.1	glycosyltransferase family 1 protein [Aliivibrio fischeri]	0.141866	0.04416	0.101159	0.054293	0.064231	0.0526312	0.0249615	0.22371	0.0562633	0.0692683	0.0221326	0.123541	0.139883	0.0436269	0.0659612
Vibrio_TGA71309.1	chain-length determining protein [Aliivibrio fischeri]	0.0567466	0.01472	0.151738	0.0868688	0.100361	0.0842099	0.0499231	0.0798963	0.0787686	0.0346341	0.0221326	0.308853	0.08393	0.0349015	0.109935
Vibrio_TGA71314.1	single-stranded DNA-binding protein [Aliivibrio fischeri]	0.0898488	0.0495831	0.0853525	0.0482605	0.0722599	0.0701749	0.0748846	0.067468	0.0690953	0.058878	0.0703037	0.068634	0.0664446	0.0734769	0.0494709
Vibrio_TGA71315.1	RNase E specificity factor CsrD [Aliivibrio fischeri]	0.0709332	0.0392533	0.189672	0.0260606	0.0267629	0.14035	0.149769	0.000189	0.000189	0.000189	0.265592	0.0154427	0.139883	0.0349015	0.0659612
Vibrio_TGA71316.1	MSHA biogenesis protein MshI [Aliivibrio fischeri]	0.0177333	0.17664	0.0758689	0.0723907	0.0963466	0.0584791	0.0748846	0.0767005	0.0328203	0.0923577	0.033199	0.185312	0.0466278	0.122155	0.0376921
Vibrio_TGA71319.1	pilus (MSHA type) biogenesis protein MshL [Aliivibrio fischeri]	0.0472888	0.0883199	0.0758689	0.0361953	0.0963466	0.0818707	0.0748846	0.027393	0.109401	0.110829	0.0414987	0.0864789	0.0399667	0.122155	0.0753842
Vibrio_TGA71322.1	GspE/PulE family protein [Aliivibrio fischeri]	0.141866	0.0490666	0.0303476	0.108586	0.128462	0.0526312	0.0624039	0.063917	0.0656405	0.0277073	0.132796	0.0926559	0.0582848	0.111685	0.0412257
Vibrio_TGA71325.1	prepilin-type N-terminal cleavage/methylation domain-containing protein [Aliivibrio fischeri]	0.0443333	0.0706559	0.0758689	0.0723907	0.0562022	0.0801999	0.0374423	0.111855	0.0750177	0.0519512	0.0663979	0.0617706	0.0466278	0.104705	0.0879482
Vibrio_TGA71326.1	type II secretion system protein [Aliivibrio fischeri]	0.0788147	0.047104	0.0569017	0.0723907	0.0883177	0.0382772	0.0873654	0.0913101	0.0459484	0.0890592	0.0442653	0.123541	0.0699417	0.0639861	0.0359788
Vibrio_TGA71331.1	rod shape-determining protein [Aliivibrio fischeri]	0.0555963	0.071062	0.0802043	0.0633908	0.0669073	0.0561399	0.064484	0.0659789	0.0861532	0.0544251	0.0603618	0.0803018	0.0555947	0.0765582	0.0834215
Vibrio_TGA71332.1	rod shape-determining protein MreC [Aliivibrio fischeri]	0.000189	0.000189	0.000189	0.000189	0.0267629	0.0701749	0.000189	0.000189	0.0656405	0.207805	0.0221326	0.0617706	0.000189	0.000189	0.131922
Vibrio_TGA71335.1	ribonuclease G [Aliivibrio fischeri]	0.0607999	0.0735999	0.0354055	0.0868688	0.0974935	0.0701749	0.0396448	0.0781208	0.0537059	0.0538753	0.10434	0.0954637	0.0452564	0.0824945	0.0608872
Vibrio_TGA71336.1	TIGR02099 family protein [Aliivibrio fischeri]	0.000189	0.000189	0.0379345	0.130303	0.0535259	0.0175437	0.224654	0.0426114	0.000189	0.000189	0.0829974	0.0370624	0.0699417	0.0930707	0.0164903
Vibrio_TGA71337.1	carbon-nitrogen hydrolase family protein [Aliivibrio fischeri]	0.00886665	0.11776	0.151738	0.054293	0.0321155	0.14035	0.0561635	0.127834	0.0547004	0.0692683	0.0531183	0.0772133	0.08393	0.0698031	0.0329806
Vibrio_TGA71338.1	metalloprotease TldD [Aliivibrio fischeri]	0.0327384	0.0981332	0.0379345	0.0781819	0.0981308	0.0637954	0.112327	0.0383502	0.0510537	0.0593728	0.143862	0.0285095	0.0932556	0.0436269	0.105538
Vibrio_TGA71339.1	ribosome-associated protein [Aliivibrio fischeri]	0.0455999	0.0850488	0.0350164	0.0868688	0.0869795	0.0485826	0.0582436	0.109572	0.0547004	0.0761951	0.0603618	0.0494165	0.122398	0.0498593	0.0923457
Vibrio_TGA71340.1	metalloprotease PmbA [Aliivibrio fischeri]	0.0638399	0.0785066	0.0569017	0.0627386	0.0617606	0.0982448	0.0320934	0.0852227	0.0820506	0.0761951	0.0663979	0.0449241	0.0874271	0.0628228	0.0732902
Vibrio_TGA71344.1	PTS IIA-like nitrogen regulatory protein PtsN [Aliivibrio fischeri]	0.000189	0.000189	0.0758689	0.0868688	0.0401444	0.0701749	0.149769	0.000189	0.000189	0.000189	0.000189	0.000189	0.000189	0.000189	0.000189
Vibrio_TGA71345.1	ribosome hibernation promoting factor [Aliivibrio fischeri]	0.0531999	0.0785066	0.0569017	0.173738	0.0133815	0.105262	0.0748846	0.0426114	0.590765	0.0115447	0.0885306	0.247082	0.0305995	0.0299156	0.0659612
Vibrio_TGA71346.1	RNA polymerase factor sigma-54 [Aliivibrio fischeri]	0.0551703	0.0336457	0.132771	0.0620492	0.064231	0.0877186	0.0599077	0.0399482	0.0525124	0.155854	0.0295102	0.108099	0.0799334	0.0523523	0.109935
Vibrio_TGA71347.1	lipopolysaccharide ABC transporter ATP-binding protein [Aliivibrio fischeri]	0.177333	0.0588799	0.0455213	0.101347	0.0573491	0.02807	0.149769	0.063917	0.0656405	0.0865854	0.0265592	0.185312	0.0932556	0.0436269	0.0263845
Vibrio_TGA71348.1	lipopolysaccharide transport periplasmic protein LptA [Aliivibrio fischeri]	0.0945776	0.0588799	0.0189672	0.217172	0.064231	0.0701749	0.0561635	0.063917	0.0656405	0.0692683	0.0885306	0.0772133	0.0559534	0.0698031	0.0659612
Vibrio_TGA71350.1	3-deoxy-manno-octulosonate-8-phosphatase KdsC [Aliivibrio fischeri]	0.0886665	0.0824319	0.0433537	0.0434344	0.0602166	0.187133	0.0655241	0.027393	0.109401	0.0692683	0.132796	0.0247082	0.0524563	0.139606	0.0879482
Vibrio_TGA71351.1	arabinose-5-phosphate isomerase KdsD [Aliivibrio fischeri]	0.0644848	0.0647679	0.0896633	0.06014	0.0490654	0.0893135	0.053489	0.0830922	0.0656405	0.0799249	0.0619714	0.0529462	0.0757702	0.0751725	0.0424036
Vibrio_TGA71358.1	BolA family transcriptional regulator [Aliivibrio fischeri]	0.0945776	0.0735999	0.0455213	0.0723907	0.0802888	0.0421049	0.0499231	0.127834	0.0656405	0.0346341	0.132796	0.0617706	0.104913	0.0581692	0.0395767
Vibrio_TGA71359.1	UDP-N-acetylglucosamine 1-carboxyvinyltransferase [Aliivibrio fischeri]	0.0985184	0.0376832	0.0995779	0.0641175	0.0517992	0.0771924	0.0748846	0.0552011	0.0760048	0.0661197	0.0695597	0.0758094	0.0492182	0.0844984	0.0688291
Vibrio_TGA71362.1	RidA family protein [Aliivibrio fischeri]	0.0827554	0.0487862	0.0967983	0.0645647	0.0452537	0.0633838	0.0748846	0.073048	0.0656405	0.0822561	0.0471775	0.080073	0.065945	0.0761488	0.0567999
Vibrio_TGA71363.1	aspartate carbamoyltransferase regulatory subunit [Aliivibrio fischeri]	0.0709332	0.0883199	0.0379345	0.101347	0.0344095	0.0935665	0.0936058	0.0383502	0.0656405	0.0692683	0.154928	0.0264731	0.0932556	0.0523523	0.109935
Vibrio_TGA71364.1	aspartate carbamoyltransferase [Aliivibrio fischeri]	0.0600204	0.0374691	0.0867073	0.0705809	0.0555846	0.0623777	0.0655241	0.100441	0.0537059	0.0769648	0.0597581	0.068634	0.0699417	0.0698031	0.0527689
Vibrio_TGA71366.1	ornithine carbamoyltransferase [Aliivibrio fischeri]	0.000189	0.17664	0.0758689	0.0723907	0.0160578	0.0701749	0.149769	0.0319585	0.0656405	0.138537	0.033199	0.0617706	0.139883	0.104705	0.0439741
Vibrio_TGA71368.1	ribonuclease E inhibitor RraB [Aliivibrio fischeri]	0.0709332	0.0588799	0.202317	0.0325758	0.0267629	0.105262	0.0499231	0.0319585	0.131281	0.103902	0.0442653	0.123541	0.0524563	0.0465354	0.0659612
Vibrio_TGA71371.1	leucyl aminopeptidase [Aliivibrio fischeri]	0.0771013	0.0706559	0.0632241	0.0764446	0.0675156	0.0568986	0.0798769	0.0499352	0.0735174	0.0643205	0.0715055	0.0838315	0.0533766	0.0673961	0.0683169
Vibrio_TGA71373.1	lipopolysaccharide ABC transporter permease LptG [Aliivibrio fischeri]	0.0472888	0.0588799	0.0758689	0.0434344	0.0401444	0.210525	0.0499231	0.063917	0.0984608	0.0692683	0.0221326	0.123541	0.0699417	0.0349015	0.131922
Vibrio_TGA71377.1	oxidative damage protection protein [Aliivibrio fischeri]	0.0945776	0.0490666	0.0986296	0.0968921	0.0359915	0.080971	0.0549154	0.0755383	0.075739	0.0507967	0.0845065	0.0750072	0.0493706	0.0639861	0.0779541
Vibrio_TGA71379.1	tRNA (guanosine(46)-N7)-methyltransferase TrmB [Aliivibrio fischeri]	0.0354666	0.11776	0.0758689	0.0868688	0.0401444	0.0701749	0.0374423	0.127834	0.0656405	0.0692683	0.0663979	0.0308853	0.139883	0.0698031	0.0659612
Vibrio_TGA71387.1	YggS family pyridoxal phosphate-dependent enzyme [Aliivibrio fischeri]	0.0630518	0.02944	0.0758689	0.0760102	0.068819	0.0584791	0.104838	0.045655	0.0525124	0.0519512	0.110663	0.0494165	0.122398	0.0398875	0.0989418
Vibrio_TGA71388.1	type IV pilus twitching motility protein PilT [Aliivibrio fischeri]	0.0472888	0.13248	0.0168598	0.130303	0.0802888	0.0584791	0.0898616	0.0852227	0.0246152	0.115447	0.0796775	0.0514755	0.0279767	0.104705	0.109935
Vibrio_TGA71392.1	glutathione synthase [Aliivibrio fischeri]	0.105086	0.052992	0.0590092	0.0698053	0.0535259	0.0842099	0.064484	0.0536078	0.10351	0.0591315	0.0512213	0.0960876	0.0616153	0.0735762	0.0507394
Vibrio_TGA71393.1	16S rRNA (uracil(1498)-N(3))-methyltransferase [Aliivibrio fischeri]	0.141866	0.047104	0.0474181	0.0781819	0.0892098	0.0561399	0.0655241	0.100441	0.0596732	0.0623415	0.0368877	0.123541	0.0909242	0.0483252	0.0732902
Vibrio_TGA71396.1	methionine adenosyltransferase [Aliivibrio fischeri]	0.0443333	0.0659455	0.0894169	0.0565964	0.0728201	0.0647768	0.0582436	0.0798963	0.067516	0.0711924	0.0538362	0.0782428	0.06442	0.0817693	0.0498731
Vibrio_TGA71397.1	transketolase [Aliivibrio fischeri]	0.077057	0.0538108	0.0621245	0.0891751	0.0564098	0.0671612	0.0624039	0.0757171	0.0771489	0.0535777	0.0649751	0.0901761	0.0549042	0.0662462	0.0562219
Vibrio_TGA71398.1	erythrose-4-phosphate dehydrogenase [Aliivibrio fischeri]	0.0405333	0.0883199	0.0505793	0.0651516	0.0535259	0.0877186	0.0748846	0.0511336	0.0820506	0.0692683	0.0531183	0.0617706	0.0524563	0.116338	0.0527689
Vibrio_TGA71399.1	phosphoglycerate kinase [Aliivibrio fischeri]	0.0695286	0.054122	0.0712834	0.0619766	0.0717334	0.0618054	0.0624039	0.0846901	0.0609961	0.0618844	0.0614935	0.0882979	0.0690412	0.0625193	0.0505916
Vibrio_TGA71400.1	class II fructose-bisphosphate aldolase [Aliivibrio fischeri]	0.0593994	0.0737428	0.0705757	0.0644277	0.0658549	0.0701749	0.0569328	0.0685237	0.0717081	0.0660713	0.0690753	0.0627283	0.0656705	0.0646955	0.0653826
Vibrio_TGA71401.1	ATP-dependent RNA helicase SrmB [Aliivibrio fischeri]	0.0607999	0.0637866	0.0583607	0.0738385	0.0661202	0.0801999	0.0514832	0.0581064	0.131281	0.0346341	0.0663979	0.111187	0.0505135	0.0483252	0.0952773
Vibrio_TGA71406.1	bifunctional protein-disulfide isomerase/oxidoreductase DsbC [Aliivibrio fischeri]	0.0667607	0.0625599	0.0624803	0.054293	0.0757009	0.0765544	0.0582436	0.0753308	0.0735969	0.0617798	0.0623738	0.0657558	0.0635834	0.0814369	0.0678458
Vibrio_TGA71407.1	single-stranded-DNA-specific exonuclease RecJ [Aliivibrio fischeri]	0.0425599	0.11776	0.0379345	0.101347	0.103228	0.0389861	0.0599077	0.111855	0.0468861	0.0554146	0.0829974	0.0617706	0.0699417	0.0698031	0.0923457
Vibrio_TGA71408.1	peptide chain release factor 2 [Aliivibrio fischeri]	0.0551703	0.0757028	0.0590092	0.0620492	0.0802888	0.0701749	0.0599077	0.0399482	0.0918967	0.0692683	0.0663979	0.0529462	0.0582848	0.0837637	0.0879482
Vibrio_TGA71409.1	lysine--tRNA ligase [Aliivibrio fischeri]	0.0783442	0.0413751	0.0933771	0.0665089	0.0614455	0.0626896	0.0748846	0.0725029	0.0613221	0.0663415	0.05761	0.0848037	0.0664878	0.0598312	0.0689594
Vibrio_TGA71410.1	sigma-54-dependent Fis family transcriptional regulator [Aliivibrio fischeri]	0.0886665	0.0628053	0.0521599	0.0987146	0.0610195	0.0627881	0.0572647	0.0590003	0.0711106	0.0745966	0.0474271	0.10501	0.0617133	0.0837637	0.0586322
Vibrio_TGA71413.1	phosphoenolpyruvate--protein phosphotransferase [Aliivibrio fischeri]	0.0709332	0.0981332	0.0455213	0.101347	0.0802888	0.0501249	0.0748846	0.0894839	0.0187544	0.103902	0.110663	0.098833	0.0524563	0.0465354	0.0494709
Vibrio_TGA71416.1	thymidylate synthase [Aliivibrio fischeri]	0.0709332	0.02944	0.151738	0.0760102	0.0573491	0.0842099	0.0374423	0.127834	0.0547004	0.0554146	0.0663979	0.0772133	0.08393	0.0698031	0.0329806
Vibrio_TGA71420.1	30S ribosomal protein S20 [Aliivibrio fischeri]	0.0969903	0.0377886	0.0723401	0.171619	0.0223024	0.0826504	0.0452134	0.109857	0.0775751	0.0618086	0.0423573	0.12855	0.0581334	0.0741657	0.0417107
Vibrio_TGA71423.1	isoleucine--tRNA ligase [Aliivibrio fischeri]	0.0709332	0.0698576	0.0650305	0.0658755	0.0670544	0.0627881	0.0704797	0.063917	0.0707687	0.0672605	0.0634249	0.0665964	0.0679144	0.0739704	0.0538838
Vibrio_TGA71426.1	4-hydroxy-3-methylbut-2-enyl diphosphate reductase [Aliivibrio fischeri]	0.0551703	0.0504685	0.113803	0.0386084	0.0802888	0.0789468	0.0249615	0.170445	0.0574354	0.0494773	0.0796775	0.0514755	0.111907	0.0698031	0.057716
Vibrio_TGA71427.1	4-hydroxy-tetrahydrodipicolinate reductase [Aliivibrio fischeri]	0.0709332	0.04416	0.101159	0.0470539	0.0926409	0.0935665	0.0636519	0.0488777	0.0706898	0.0791638	0.0580982	0.048534	0.0826584	0.0751725	0.0848072
Vibrio_TGA71428.1	glutamine-hydrolyzing carbamoyl-phosphate synthase small subunit [Aliivibrio fischeri]	0.0763896	0.0630857	0.0556372	0.0552802	0.0974935	0.0701749	0.0572647	0.0540837	0.0895098	0.0554146	0.0663979	0.0720657	0.0849292	0.0574849	0.0518266
Vibrio_TGA71429.1	carbamoyl-phosphate synthase large subunit [Aliivibrio fischeri]	0.055513	0.0850488	0.0481476	0.0750231	0.0619773	0.0813391	0.058733	0.0559274	0.0937722	0.0540293	0.0749105	0.0744055	0.0633434	0.056715	0.0608872
Vibrio_TGA71431.1	porin [Aliivibrio fischeri]	0.0584227	0.0709987	0.0711598	0.0404802	0.0902655	0.0632805	0.0869769	0.0569579	0.0563867	0.0757859	0.0788807	0.0525154	0.0681412	0.0707962	0.0794442
Vibrio_TGA71432.1	transcription elongation factor GreA [Aliivibrio fischeri]	0.0709332	0.05152	0.0722561	0.0738385	0.0566744	0.064327	0.0544616	0.0759015	0.0794596	0.0602333	0.0497984	0.107069	0.0645616	0.0698031	0.0467225
Vibrio_TGA71433.1	ribosome assembly RNA-binding protein YhbY [Aliivibrio fischeri]	0.1064	0.0392533	0.113803	0.0386084	0.0702527	0.0501249	0.0898616	0.063917	0.0875207	0.0779268	0.0516428	0.0794194	0.0388565	0.0977243	0.0659612
Vibrio_TGA71434.1	23S rRNA (uridine(2552)-2'-O)-methyltransferase RlmE [Aliivibrio fischeri]	0.0236444	0.0588799	0.151738	0.0868688	0.0200722	0.0701749	0.149769	0.0319585	0.0656405	0.0692683	0.0663979	0.0617706	0.139883	0.0349015	0.0659612
Vibrio_TGA71435.1	ATP-dependent zinc metalloprotease FtsH [Aliivibrio fischeri]	0.0763896	0.0588799	0.0758689	0.0527418	0.0838309	0.0513957	0.0777648	0.063917	0.0790117	0.054349	0.0742094	0.0671891	0.0665574	0.0745355	0.0607262
Vibrio_TGA71436.1	dihydropteroate synthase [Aliivibrio fischeri]	0.0472888	0.1472	0.0606951	0.054293	0.0481733	0.0701749	0.0499231	0.0958756	0.0656405	0.0692683	0.0663979	0.0823608	0.0524563	0.0930707	0.0329806
Vibrio_TGA71437.1	phosphoglucosamine mutase [Aliivibrio fischeri]	0.0483636	0.0863573	0.0793175	0.058542	0.0492093	0.0738683	0.101094	0.0449787	0.07255	0.0758653	0.0606242	0.0588291	0.0769359	0.0729759	0.0573576
Vibrio_TGA71439.1	ribosome maturation factor RimP [Aliivibrio fischeri]	0.113493	0.04416	0.0885137	0.0372295	0.0669073	0.0842099	0.0873654	0.063917	0.0750177	0.0606097	0.10434	0.0336931	0.0815987	0.0598312	0.0549677
Vibrio_TGA71440.1	transcription termination/antitermination protein NusA [Aliivibrio fischeri]	0.0772185	0.0554567	0.0749323	0.0450632	0.0851255	0.0542261	0.0726821	0.088128	0.051214	0.0731707	0.0610861	0.0743038	0.0808964	0.0559879	0.0668178
Vibrio_TGA71441.1	translation initiation factor IF-2 [Aliivibrio fischeri]	0.0675873	0.0641267	0.0613848	0.0639315	0.0766114	0.0555785	0.0673205	0.0761259	0.059448	0.0707114	0.067753	0.0654768	0.07654	0.060175	0.0620035
Vibrio_TGA71442.1	30S ribosome-binding factor RbfA [Aliivibrio fischeri]	0.0810665	0.04416	0.0885137	0.0372295	0.0802888	0.0467833	0.112327	0.0745699	0.0468861	0.0969756	0.0663979	0.0794194	0.0543991	0.0897468	0.0513031
Vibrio_TGA71444.1	30S ribosomal protein S15 [Aliivibrio fischeri]	0.0933332	0.047104	0.0606951	0.0597223	0.113134	0.0362193	0.0514832	0.156887	0.0388981	0.0865854	0.0232393	0.158839	0.0932556	0.07562	0.0228327
Vibrio_TGA71445.1	polyribonucleotide nucleotidyltransferase [Aliivibrio fischeri]	0.0670841	0.0617757	0.0782398	0.0516606	0.0746635	0.0644071	0.0681786	0.0628692	0.0650935	0.0844025	0.0581554	0.0593387	0.0814076	0.0673452	0.061628
Vibrio_TGA71446.1	lipoprotein NlpI [Aliivibrio fischeri]	0.0551703	0.0841142	0.0758689	0.039091	0.0624468	0.0501249	0.0449308	0.127834	0.0875207	0.0779268	0.0442653	0.113246	0.0508667	0.0872538	0.0593651
Vibrio_TGA71451.1	N-acetyltransferase [Aliivibrio fischeri]	0.0425599	0.0588799	0.0758689	0.0434344	0.133815	0.0561399	0.0561635	0.106528	0.0393843	0.0692683	0.0663979	0.123541	0.0466278	0.0523523	0.109935
Vibrio_TGA71455.1	peptide chain release factor 3 [Aliivibrio fischeri]	0.0472888	0.0883199	0.0337195	0.0977274	0.0535259	0.0935665	0.0468029	0.0894839	0.0375089	0.0692683	0.132796	0.023164	0.163197	0.0398875	0.0329806
Vibrio_TGA71458.1	NupC/NupG family nucleoside CNT transporter [Aliivibrio fischeri]	0.13641	0.0447488	0.0559034	0.0806639	0.0617606	0.0666661	0.0591195	0.106528	0.076143	0.038217	0.0622481	0.197666	0.0407993	0.0872538	0.0207307
Vibrio_TGA71460.1	deoxyribose-phosphate aldolase [Aliivibrio fischeri]	0.0678492	0.0628945	0.0613408	0.0685806	0.0562022	0.0685041	0.060273	0.0794121	0.0736454	0.0722799	0.0539483	0.0649383	0.081883	0.0625319	0.0720971
Vibrio_TGA71461.1	thymidine phosphorylase [Aliivibrio fischeri]	0.0813646	0.0664287	0.0482802	0.0558442	0.102591	0.056445	0.0627412	0.0742262	0.0528771	0.0883768	0.0610143	0.0526867	0.0795888	0.0761488	0.0696257
Vibrio_TGA71462.1	phosphopentomutase [Aliivibrio fischeri]	0.054916	0.0735999	0.0606951	0.0597223	0.0608248	0.0926309	0.0385769	0.0902358	0.0847857	0.0625649	0.0569125	0.079787	0.060917	0.0723884	0.0636054
Vibrio_TGA71463.1	purine-nucleoside phosphorylase [Aliivibrio fischeri]	0.0477435	0.0656091	0.0622514	0.0447917	0.0851548	0.0741849	0.0748846	0.0535521	0.0719928	0.0835294	0.0388671	0.079787	0.0767103	0.0574849	0.103653
Vibrio_TGA71465.1	phosphoserine phosphatase [Aliivibrio fischeri]	0.141866	0.0686933	0.0650305	0.0361953	0.0802888	0.0982448	0.0748846	0.036524	0.114871	0.0593728	0.0663979	0.0308853	0.0932556	0.0698031	0.0989418
Vibrio_TGA71484.1	DNA repair protein RadA [Aliivibrio fischeri]	0.2128	0.0196266	0.227607	0.0434344	0.0802888	0.116958	0.0449308	0.0852227	0.0328203	0.0692683	0.0663979	0.123541	0.0699417	0.0523523	0.0879482
Vibrio_TGA71485.1	elongation factor G [Aliivibrio fischeri]	0.0823176	0.0479183	0.0798359	0.0582723	0.0669073	0.0656915	0.0606632	0.0859251	0.0681445	0.0592689	0.0539738	0.0967351	0.0650542	0.0726964	0.0487325
Vibrio_TGA71489.1	AMP-dependent synthetase [Aliivibrio fischeri]	0.0576332	0.0815261	0.0421494	0.0694951	0.0853068	0.0577911	0.0748846	0.0684825	0.0612645	0.0544251	0.120724	0.0401509	0.0538013	0.0977243	0.0848072
Vibrio_TGA71490.1	DNA mismatch repair protein MutS [Aliivibrio fischeri]	0.0515878	0.0735999	0.068282	0.0434344	0.0981308	0.0574158	0.0832052	0.0511336	0.0492304	0.115447	0.0597581	0.0480438	0.0999167	0.0628228	0.0659612
Vibrio_TGA71492.1	recombinase RecA [Aliivibrio fischeri]	0.0640129	0.0652453	0.0573643	0.0532422	0.0845145	0.0684205	0.0710444	0.0535521	0.0783451	0.0636519	0.0781152	0.0509608	0.0657028	0.0878167	0.0727264
Vibrio_TGA71493.1	alanine--tRNA ligase [Aliivibrio fischeri]	0.0638399	0.0654222	0.0639467	0.0692006	0.0683309	0.0631574	0.0634439	0.0733474	0.057201	0.0772171	0.0605393	0.0677484	0.0709703	0.0768845	0.0564142
Vibrio_TGA71495.1	carbon storage regulator [Aliivibrio fischeri]	0.149748	0.0216926	0.162576	0.110034	0.0570473	0.0571795	0.0204231	0.138487	0.100985	0.0346341	0.0398388	0.236787	0.051696	0.0944394	0.0286788
Vibrio_TGA71497.1	oxaloacetate decarboxylase subunit alpha [Aliivibrio fischeri]	0.0510719	0.0883199	0.0590092	0.0723907	0.0596431	0.0728739	0.0804316	0.0506928	0.0856181	0.0600325	0.0919356	0.0428963	0.0783347	0.0847609	0.0504409
Vibrio_TGA71500.1	insulinase family protein [Aliivibrio fischeri]	0.0740858	0.0501106	0.0701787	0.0798254	0.0767466	0.0507418	0.060545	0.0857834	0.0630664	0.0579592	0.063159	0.0776092	0.0756512	0.0579497	0.0644621
Vibrio_TGA71501.1	glutamate--cysteine ligase [Aliivibrio fischeri]	0.0417254	0.0706559	0.0632241	0.0955557	0.0729898	0.0456137	0.0691243	0.0798963	0.0656405	0.0646504	0.0616552	0.0665222	0.0499584	0.104705	0.0615638
Vibrio_TGA71503.1	S-ribosylhomocysteine lyase [Aliivibrio fischeri]	0.02128	0.0981332	0.0606951	0.130303	0.0602166	0.0467833	0.124808	0.0383502	0.0765806	0.0593728	0.0553316	0.123541	0.0489592	0.0398875	0.148413
Vibrio_TGA71506.1	signal recognition particle protein [Aliivibrio fischeri]	0.0842332	0.0371873	0.0885137	0.0868688	0.0602166	0.0534666	0.0468029	0.0894839	0.0468861	0.0831219	0.0663979	0.0823608	0.0830558	0.04776	0.0913309
Vibrio_TGA71507.1	30S ribosomal protein S16 [Aliivibrio fischeri]	0.0557333	0.0660169	0.0697174	0.0804814	0.0560747	0.0622005	0.0691243	0.0692435	0.0706898	0.0577236	0.0758833	0.0880231	0.0564442	0.0667681	0.0569665
Vibrio_TGA71508.1	ribosome maturation factor RimM [Aliivibrio fischeri]	0.0827554	0.0504685	0.0758689	0.0723907	0.064231	0.061403	0.0748846	0.063917	0.0468861	0.0969756	0.0663979	0.0529462	0.0699417	0.0814369	0.0753842
Vibrio_TGA71510.1	50S ribosomal protein L19 [Aliivibrio fischeri]	0.0765332	0.0552897	0.0847367	0.0595961	0.0564743	0.0642565	0.0719287	0.080553	0.0684944	0.057002	0.0655574	0.0863205	0.0545417	0.0780152	0.0645725
Vibrio_TGA71512.1	bifunctional chorismate mutase/prephenate dehydrogenase [Aliivibrio fischeri]	0.0945776	0.04416	0.0252896	0.173738	0.140505	0.0701749	0.0213956	0.0958756	0.0437603	0.138537	0.0829974	0.0247082	0.104913	0.0930707	0.0164903
Vibrio_TGA71515.1	energy-dependent translational throttle protein EttA [Aliivibrio fischeri]	0.0655798	0.0540734	0.070811	0.0796298	0.0563064	0.05588	0.0557281	0.0838911	0.0765806	0.0678546	0.0497984	0.080645	0.0535724	0.0950097	0.055192
Vibrio_TGA71519.1	prephenate dehydratase [Aliivibrio fischeri]	0.0911999	0.0261689	0.189672	0.0304041	0.137638	0.0584791	0.0524192	0.073048	0.0984608	0.0519512	0.0368877	0.0864789	0.0799334	0.11343	0.0253697
Vibrio_TGA71520.1	ribosome-associated translation inhibitor RaiA [Aliivibrio fischeri]	0.0770633	0.0475054	0.070526	0.081604	0.066044	0.061919	0.0557475	0.0887207	0.0614056	0.0613064	0.0551879	0.105203	0.0571084	0.0635286	0.0594465
Vibrio_TGA71521.1	outer membrane protein assembly factor BamD [Aliivibrio fischeri]	0.0472888	0.0588799	0.0758689	0.0868688	0.0602166	0.0935665	0.0374423	0.0958756	0.0437603	0.0692683	0.0663979	0.0617706	0.0699417	0.0349015	0.131922
Vibrio_TGA71522.1	23S rRNA pseudouridine(1911/1915/1917) synthase RluD [Aliivibrio fischeri]	0.0650221	0.0481745	0.0842988	0.0347475	0.110397	0.0637954	0.0673962	0.0710189	0.0459484	0.0989547	0.0531183	0.0617706	0.0961698	0.0380744	0.109935
Vibrio_TGA71524.1	ATP-dependent chaperone ClpB [Aliivibrio fischeri]	0.0547199	0.0523377	0.0853525	0.0643473	0.0843032	0.0434416	0.0720045	0.0664737	0.0605912	0.0865854	0.0686112	0.0677484	0.0678846	0.0613421	0.0750593
Vibrio_TGA71533.1	2,3,4,5-tetrahydropyridine-2,6-dicarboxylate N-succinyltransferase [Aliivibrio fischeri]	0.0709332	0.0551999	0.070811	0.0651516	0.0649957	0.066047	0.0514832	0.110402	0.0794596	0.0391516	0.0817205	0.0772133	0.0594504	0.0698031	0.0620811
Vibrio_TGA71538.1	exodeoxyribonuclease V subunit gamma [Aliivibrio fischeri]	0.141866	0.0883199	0.0505793	0.0868688	0.0401444	0.105262	0.0499231	0.063917	0.164101	0.041561	0.0221326	0.185312	0.11657	0.0279212	0.0659612
Vibrio_TGA71539.1	exodeoxyribonuclease V subunit beta [Aliivibrio fischeri]	0.141866	0.1472	0.0303476	0.0217172	0.240866	0.0935665	0.0561635	0.0213057	0.0656405	0.277073	0.0663979	0.0308853	0.104913	0.0465354	0.0659612
Vibrio_TGA71545.1	tRNA cyclic N6-threonylcarbamoyladenosine(37) synthase TcdA [Aliivibrio fischeri]	0.0236444	0.0588799	0.227607	0.0723907	0.064231	0.0350874	0.0374423	0.063917	0.131281	0.0692683	0.0995969	0.0617706	0.0233139	0.0698031	0.131922
Vibrio_TGA71548.1	transcriptional regulator GcvA [Aliivibrio fischeri]	0.165511	0.0420571	0.0606951	0.0760102	0.0917586	0.0526312	0.0624039	0.0767005	0.0437603	0.0692683	0.0829974	0.0617706	0.08393	0.0581692	0.0659612
Vibrio_TGA71549.1	23S rRNA (cytidine(2498)-2'-O)-methyltransferase RlmM [Aliivibrio fischeri]	0.0567466	0.04416	0.0632241	0.0694951	0.0501805	0.126315	0.0582436	0.054786	0.0656405	0.0577236	0.0663979	0.0617706	0.08393	0.0698031	0.0549677
Vibrio_TGA71550.1	flap endonuclease Xni [Aliivibrio fischeri]	0.0354666	0.11776	0.000189	0.000189	0.0481733	0.0701749	0.0499231	0.0319585	0.131281	0.0692683	0.0663979	0.0617706	0.0699417	0.0698031	0.131922
Vibrio_TGA71551.1	LOG family protein [Aliivibrio fischeri]	0.0709332	0.0639999	0.0697994	0.0774266	0.0626644	0.0789468	0.0499231	0.0719067	0.0777962	0.0584451	0.0713163	0.0724207	0.0473135	0.106222	0.0527689
Vibrio_TGA71554.1	NADPH-dependent 7-cyano-7-deazaguanine reductase QueF [Aliivibrio fischeri]	0.0354666	0.10304	0.0758689	0.0620492	0.0722599	0.0545805	0.0748846	0.054786	0.0765806	0.0494773	0.106237	0.046328	0.0932556	0.0436269	0.0923457
Vibrio_TGA71557.1	YaiI/YqxD family protein [Aliivibrio fischeri]	0.283733	0.01472	0.227607	0.0144781	0.321155	0.0877186	0.0599077	0.0159793	0.0656405	0.207805	0.0442653	0.000189	0.000189	0.209409	0.0219871
Vibrio_TGA71566.1	DUF3549 family protein [Aliivibrio fischeri]	0.0202666	0.02944	0.227607	0.0868688	0.0936703	0.010025	0.299539	0.0319585	0.0984608	0.0230894	0.199194	0.0617706	0.0699417	0.0232677	0.263845
Vibrio_TGA71569.1	inositol-1-monophosphatase [Aliivibrio fischeri]	0.0563293	0.0457955	0.0722561	0.0803537	0.065099	0.0538007	0.0683729	0.0973974	0.0430766	0.0593728	0.081153	0.0870404	0.0586608	0.0698031	0.0710351
Vibrio_TGA71570.1	tRNA (cytosine(32)/uridine(32)-2'-O)-methyltransferase TrmJ [Aliivibrio fischeri]	0.0515878	0.04416	0.101159	0.0597223	0.0875878	0.0292395	0.119815	0.119844	0.0525124	0.080813	0.0379417	0.0772133	0.08393	0.0523523	0.0513031
Vibrio_TGA71571.1	Fe-S cluster assembly transcriptional regulator IscR [Aliivibrio fischeri]	0.0709332	0.0588799	0.0758689	0.0651516	0.0802888	0.0701749	0.0249615	0.127834	0.0984608	0.0230894	0.199194	0.0617706	0.0699417	0.0930707	0.0329806
Vibrio_TGA71572.1	IscS subfamily cysteine desulfurase [Aliivibrio fischeri]	0.0709332	0.0588799	0.0644886	0.0702615	0.0627712	0.062015	0.0630607	0.0778989	0.0538589	0.0779268	0.0590204	0.0830043	0.0666886	0.0578855	0.0698413
Vibrio_TGA71573.1	Fe-S cluster assembly scaffold IscU [Aliivibrio fischeri]	0.0669925	0.0484894	0.0650305	0.0615321	0.0897345	0.0738683	0.0561635	0.0681782	0.061538	0.0785041	0.0429634	0.0954637	0.0617133	0.0698031	0.0571664
Vibrio_TGA71576.1	Fe-S protein assembly chaperone HscA [Aliivibrio fischeri]	0.0827554	0.0672914	0.0284508	0.144781	0.0722599	0.0623777	0.0280817	0.14914	0.0562633	0.080813	0.0474271	0.148249	0.0524563	0.0465354	0.0659612
Vibrio_TGA71577.1	ISC system 2Fe-2S type ferredoxin [Aliivibrio fischeri]	0.0709332	0.11776	0.0632241	0.0347475	0.0802888	0.0877186	0.0748846	0.0255668	0.0984608	0.0923577	0.0497984	0.0617706	0.11657	0.0139606	0.461728
Vibrio_TGA71579.1	aminopeptidase PepB [Aliivibrio fischeri]	0.0810665	0.0699199	0.0459207	0.0642074	0.0944574	0.0649118	0.0425021	0.103485	0.0405427	0.102253	0.0556886	0.0855285	0.0679989	0.0678087	0.0601411
Vibrio_TGA71580.1	nucleoside-diphosphate kinase [Aliivibrio fischeri]	0.058597	0.0712757	0.0692716	0.0682541	0.0535259	0.0606056	0.0630607	0.0878859	0.0596732	0.0831219	0.0470319	0.0944727	0.043041	0.0916165	0.0691022
Vibrio_TGA71581.1	bifunctional tRNA (adenosine(37)-C2)-methyltransferase TrmG/ribosomal RNA large subunit methyltransferase RlmN [Aliivibrio fischeri]	0.0472888	0.0490666	0.068282	0.0772167	0.0752707	0.0514616	0.0408462	0.159793	0.0350083	0.0865854	0.0730377	0.0730016	0.0645616	0.07562	0.0456654
Vibrio_TGA71583.1	DUF4115 domain-containing protein [Aliivibrio fischeri]	0.0945776	0.0735999	0.0606951	0.0868688	0.0401444	0.122806	0.0320934	0.0852227	0.0820506	0.0692683	0.0929571	0.0617706	0.0399667	0.0872538	0.0659612
Vibrio_TGA71584.1	flavodoxin-dependent (E)-4-hydroxy-3-methylbut-2-enyl-diphosphate synthase [Aliivibrio fischeri]	0.0667607	0.0588799	0.0569017	0.101347	0.0602166	0.0534666	0.0702043	0.0724393	0.0772241	0.0519512	0.0575449	0.0997833	0.05995	0.0698031	0.0549677
Vibrio_TGA71585.1	histidine--tRNA ligase [Aliivibrio fischeri]	0.0821332	0.0428218	0.0711271	0.0926601	0.0551985	0.0574158	0.0499231	0.106528	0.0492304	0.0692683	0.0442653	0.111187	0.0660561	0.0615909	0.0615638
Vibrio_TGA71586.1	tetratricopeptide repeat protein [Aliivibrio fischeri]	0.0911999	0.0425244	0.0700328	0.0651516	0.0713678	0.061403	0.0695357	0.0590003	0.0656405	0.0692683	0.0885306	0.0386066	0.132889	0.0624554	0.0659612
Vibrio_TGA71587.1	outer membrane protein assembly factor BamB [Aliivibrio fischeri]	0.124133	0.0588799	0.0541921	0.0434344	0.0963466	0.0935665	0.0280817	0.127834	0.0547004	0.041561	0.0885306	0.0772133	0.041965	0.162874	0.0565382
Vibrio_TGA71588.1	ribosome biogenesis GTPase Der [Aliivibrio fischeri]	0.0531999	0.0621511	0.0678827	0.074094	0.052603	0.088642	0.0655241	0.063917	0.0312574	0.138537	0.0697178	0.0411804	0.0849292	0.0698031	0.0698413
Vibrio_TGA71590.1	DNA ligase [Aliivibrio fischeri]	0.000189	0.000189	0.000189	0.000189	0.0100361	0.0701749	0.0748846	0.063917	0.131281	0.0346341	0.0663979	0.0617706	0.000189	0.000189	0.0329806
Vibrio_TGA71591.1	exodeoxyribonuclease VII large subunit [Aliivibrio fischeri]	0.0709332	0.02944	0.000189	0.000189	0.140505	0.030075	0.0249615	0.191751	0.0656405	0.0692683	0.0442653	0.154427	0.0279767	0.104705	0.0659612
Vibrio_TGA71592.1	IMP dehydrogenase [Aliivibrio fischeri]	0.0857797	0.0396307	0.104049	0.0551979	0.0552808	0.0668332	0.0580356	0.090721	0.061165	0.0794051	0.0536834	0.104035	0.054642	0.0670109	0.0453483
Vibrio_TGA71593.1	glutamine-hydrolyzing GMP synthase [Aliivibrio fischeri]	0.0759999	0.052992	0.073059	0.0584694	0.0848767	0.0474155	0.0748846	0.0818138	0.0594867	0.0644912	0.0565612	0.083256	0.0676855	0.060496	0.0634242
Vibrio_TGA71599.1	S-formylglutathione hydrolase [Aliivibrio fischeri]	0.0709332	0.1472	0.0758689	0.0521213	0.0401444	0.14035	0.0249615	0.063917	0.262562	0.0432927	0.0531183	0.046328	0.11657	0.0558424	0.0659612
Vibrio_TGA71600.1	S-(hydroxymethyl)glutathione dehydrogenase/class III alcohol dehydrogenase [Aliivibrio fischeri]	0.0740173	0.0686933	0.0867073	0.0339331	0.0963466	0.0678357	0.0593913	0.072254	0.055542	0.0724168	0.0837191	0.0532505	0.08393	0.0628228	0.0659612
Vibrio_TGA71604.1	S-(hydroxymethyl)glutathione dehydrogenase/class III alcohol dehydrogenase [Aliivibrio fischeri]	0.0771013	0.0659455	0.0894169	0.0329049	0.0963466	0.0678357	0.0593913	0.072254	0.0530173	0.0758653	0.0837191	0.0532505	0.08393	0.0628228	0.0659612
Vibrio_TGA71605.1	LysR family transcriptional regulator [Aliivibrio fischeri]	0.0709332	0.0785066	0.0758689	0.0434344	0.0802888	0.0877186	0.0748846	0.0383502	0.109401	0.0554146	0.0829974	0.0494165	0.0174854	0.349015	0.0659612
Vibrio_TGA71607.1	membrane-bound lytic murein transglycosylase MltF [Aliivibrio fischeri]	0.0354666	0.0588799	0.151738	0.0651516	0.0802888	0.0233916	0.0748846	0.000189	0.000189	0.000189	0.033199	0.000189	0.000189	0.0698031	0.0659612
Vibrio_TGA71608.1	phosphoribosylformylglycinamidine synthase [Aliivibrio fischeri]	0.0667607	0.0809599	0.0655231	0.0685806	0.0615547	0.0762771	0.07788	0.0368752	0.100649	0.0481866	0.095447	0.0402852	0.107244	0.0698031	0.0688291
Vibrio_TGA71610.1	DUF3622 domain-containing protein [Aliivibrio fischeri]	0.0709332	0.0588799	0.0758689	0.0868688	0.0481733	0.0701749	0.0624039	0.0511336	0.0820506	0.041561	0.110663	0.0247082	0.174854	0.0837637	0.0659612
Vibrio_TGA71612.1	succinylglutamate desuccinylase/aspartoacylase family protein [Aliivibrio fischeri]	0.059111	0.0677119	0.0593757	0.0723907	0.064231	0.0847947	0.0593913	0.063917	0.0742023	0.06394	0.0553316	0.0803018	0.0538013	0.0767834	0.0719577
Vibrio_TGA71613.1	30S ribosomal protein S6--L-glutamate ligase [Aliivibrio fischeri]	0.0584156	0.0588799	0.0541921	0.0694951	0.105379	0.0634916	0.0551782	0.0776136	0.0540569	0.0643205	0.0510753	0.10501	0.0617133	0.060496	0.0659612
Vibrio_TGA71614.1	ATP-dependent zinc protease [Aliivibrio fischeri]	0.0531999	0.0785066	0.0758689	0.0760102	0.0458793	0.0877186	0.0449308	0.063917	0.0656405	0.0923577	0.0663979	0.0617706	0.0524563	0.0698031	0.109935
Vibrio_TGA71615.1	DUF4250 domain-containing protein [Aliivibrio fischeri]	0.0709332	0.02944	0.0758689	0.0868688	0.0802888	0.0701749	0.0374423	0.127834	0.0328203	0.0692683	0.132796	0.0617706	0.0699417	0.104705	0.0439741
Vibrio_TGA71616.1	YaeP family protein [Aliivibrio fischeri]	0.0425599	0.0981332	0.0606951	0.0217172	0.160578	0.0701749	0.0374423	0.0958756	0.0218802	0.0692683	0.265592	0.0308853	0.139883	0.0174508	0.131922
Vibrio_TGA71617.1	N-acetylneuraminate lyase [Aliivibrio fischeri]	0.059111	0.0785066	0.0455213	0.0470539	0.111169	0.0623777	0.0468029	0.115051	0.0510537	0.0692683	0.0426844	0.0892242	0.0645616	0.07562	0.0659612
Vibrio_TGA71618.1	MurR/RpiR family transcriptional regulator [Aliivibrio fischeri]	0.000189	0.000189	0.151738	0.108586	0.0321155	0.0701749	0.0374423	0.063917	0.000189	0.000189	0.132796	0.0617706	0.000189	0.000189	0.0659612
Vibrio_TGA71619.1	N-acetylglucosamine-6-phosphate deacetylase [Aliivibrio fischeri]	0.0945776	0.0735999	0.0606951	0.0325758	0.133815	0.0421049	0.0249615	0.255668	0.0328203	0.173171	0.0132796	0.185312	0.0699417	0.0930707	0.0659612
Vibrio_TGA71620.1	putative N-acetylmannosamine-6-phosphate 2-epimerase [Aliivibrio fischeri]	0.177333	0.0588799	0.0455213	0.0579125	0.0802888	0.0701749	0.0748846	0.0319585	0.0656405	0.0692683	0.033199	0.247082	0.0349709	0.0349015	0.131922
Vibrio_TGA71623.1	YhcH/YjgK/YiaL family protein [Aliivibrio fischeri]	0.0266	0.0588799	0.0505793	0.108586	0.0802888	0.0561399	0.0374423	0.0958756	0.0437603	0.103902	0.0442653	0.123541	0.0874271	0.0418818	0.0439741
Vibrio_TGA71635.1	proline--tRNA ligase [Aliivibrio fischeri]	0.0664056	0.0414836	0.0930006	0.0697237	0.056597	0.063647	0.0614438	0.0918807	0.0627866	0.0613969	0.0578854	0.0872056	0.0655703	0.0682519	0.0464727
Vibrio_TGA71639.1	MetQ/NlpA family lipoprotein [Aliivibrio fischeri]	0.0768443	0.0769969	0.0624803	0.0806639	0.0401444	0.113359	0.057055	0.0519326	0.0605912	0.0981301	0.0624922	0.0579099	0.0792673	0.0533788	0.0913309
Vibrio_TGA71641.1	methionine ABC transporter ATP-binding protein MetN [Aliivibrio fischeri]	0.0620666	0.0588799	0.0867073	0.0380051	0.0917586	0.061403	0.053489	0.063917	0.0918967	0.0692683	0.0663979	0.0529462	0.0932556	0.0523523	0.0329806
Vibrio_TGA71642.1	D-glycero-beta-D-manno-heptose 1,7-bisphosphate 7-phosphatase [Aliivibrio fischeri]	0.0354666	0.02944	0.151738	0.15202	0.0344095	0.0233916	0.224654	0.0852227	0.0328203	0.0692683	0.0995969	0.0617706	0.0699417	0.0232677	0.131922
Vibrio_TGA71651.1	serine hydroxymethyltransferase [Aliivibrio fischeri]	0.0709332	0.0624848	0.0700328	0.0506735	0.0788551	0.0727267	0.067002	0.0589039	0.07821	0.0667944	0.0663979	0.068634	0.0676103	0.0734136	0.0605545
Vibrio_TGA71652.1	DUF4092 domain-containing protein [Aliivibrio fischeri]	0.0567466	0.0588799	0.0189672	0.173738	0.100361	0.0421049	0.124808	0.0255668	0.196922	0.0461789	0.033199	0.123541	0.0699417	0.0872538	0.0659612
Vibrio_TGA71653.1	lipoprotein [Aliivibrio fischeri]	0.0709332	0.0654222	0.068282	0.0530865	0.0802888	0.0574158	0.0832052	0.063917	0.0853327	0.047955	0.0737755	0.0555935	0.0854843	0.0698031	0.0599647
Vibrio_TGA71656.1	bifunctional diaminohydroxyphosphoribosylaminopyrimidine deaminase/5-amino-6-(5-phosphoribosylamino)uracil reductase RibD [Aliivibrio fischeri]	0.0531999	0.0981332	0.0455213	0.0579125	0.120433	0.0584791	0.0599077	0.0319585	0.131281	0.0692683	0.0497984	0.0617706	0.0466278	0.0349015	0.329806
Vibrio_TGA71657.1	riboflavin synthase [Aliivibrio fischeri]	0.141866	0.04416	0.101159	0.0325758	0.0802888	0.0935665	0.0561635	0.063917	0.0656405	0.0923577	0.0829974	0.0247082	0.104913	0.0698031	0.0659612
Vibrio_TGA71658.1	bifunctional 3,4-dihydroxy-2-butanone-4-phosphate synthase/GTP cyclohydrolase II [Aliivibrio fischeri]	0.0659844	0.0618239	0.0578049	0.105871	0.0401444	0.080971	0.0632359	0.0706452	0.0875207	0.0482404	0.073208	0.0790089	0.0470517	0.0848956	0.0571664
Vibrio_TGA71659.1	6,7-dimethyl-8-ribityllumazine synthase [Aliivibrio fischeri]	0.0653332	0.0807496	0.0553211	0.0632901	0.0771402	0.0630142	0.0714808	0.0715262	0.046088	0.0860606	0.0744952	0.0469994	0.0699417	0.0817693	0.0740052
Vibrio_TGA71660.1	transcription antitermination factor NusB [Aliivibrio fischeri]	0.0773817	0.0490666	0.0379345	0.0868688	0.0963466	0.0701749	0.0624039	0.0575253	0.0729339	0.0761951	0.0724341	0.0617706	0.0641132	0.0571116	0.0586322
Vibrio_TGA71667.1	1-deoxy-D-xylulose-5-phosphate synthase [Aliivibrio fischeri]	0.141866	0.0490666	0.136564	0.0386084	0.0802888	0.105262	0.0187212	0.127834	0.0875207	0.0952439	0.0422532	0.0882437	0.0629475	0.0465354	0.0769547
Vibrio_TGA71672.1	tRNA 4-thiouridine(8) synthase ThiI [Aliivibrio fischeri]	0.0851199	0.0981332	0.0303476	0.162879	0.0481733	0.0389861	0.0748846	0.0767005	0.0656405	0.0923577	0.0248992	0.123541	0.0815987	0.0498593	0.0791534
Vibrio_TGA71673.1	DJ-1 family protein [Aliivibrio fischeri]	0.189155	0.04416	0.101159	0.0325758	0.0936703	0.0801999	0.0374423	0.111855	0.0843949	0.0384824	0.0796775	0.0411804	0.0699417	0.122155	0.0753842
Vibrio_TGA71674.1	hypothetical protein VFES401_04010 [Aliivibrio fischeri]	0.0868932	0.0480653	0.0739722	0.0501166	0.0981308	0.0586917	0.0504657	0.0845354	0.0672415	0.0775145	0.0466198	0.0879763	0.0654773	0.0729759	0.0430182
Vibrio_TGA71676.1	peptidyl-prolyl cis-trans isomerase [Aliivibrio fischeri]	0.0709332	0.0490666	0.0758689	0.0521213	0.0535259	0.0701749	0.149769	0.0239689	0.131281	0.0692683	0.0553316	0.0741247	0.0466278	0.0698031	0.0824515
Vibrio_TGA71677.1	hypothetical protein VFES401_04025 [Aliivibrio fischeri]	0.0759999	0.047104	0.0758689	0.054293	0.0963466	0.0662763	0.0440498	0.0894839	0.0656405	0.0643205	0.0612904	0.0926559	0.0505135	0.080542	0.0703586
Vibrio_TGA71678.1	methyltransferase domain-containing protein [Aliivibrio fischeri]	0.0354666	0.1472	0.0379345	0.0608082	0.103228	0.0701749	0.0499231	0.117181	0.0358039	0.0692683	0.0663979	0.0617706	0.0582848	0.0558424	0.115432
Vibrio_TGA71679.1	transcriptional regulator BolA [Aliivibrio fischeri]	0.0472888	0.02944	0.151738	0.0868688	0.0602166	0.0233916	0.0748846	0.255668	0.0328203	0.0346341	0.0663979	0.123541	0.0699417	0.0698031	0.0659612
Vibrio_TGA71680.1	Na(+)-translocating NADH-quinone reductase subunit A [Aliivibrio fischeri]	0.074874	0.0733417	0.0758689	0.0587282	0.0510168	0.0667237	0.0697202	0.0686516	0.0724309	0.0616921	0.0722223	0.0587817	0.0711272	0.0732932	0.0596792
Vibrio_TGA71682.1	Na(+)-translocating NADH-quinone reductase subunit C [Aliivibrio fischeri]	0.0594924	0.0634092	0.0704497	0.0467755	0.0745539	0.078272	0.0697202	0.063917	0.0777962	0.0584451	0.0590204	0.0746395	0.0699417	0.0794311	0.0559671
Vibrio_TGA71685.1	NADH:ubiquinone reductase (Na(+)-transporting) subunit F [Aliivibrio fischeri]	0.0709332	0.0488815	0.0913876	0.0499905	0.0723915	0.0637954	0.0658985	0.0871596	0.0601705	0.0617117	0.0582676	0.0833185	0.0627064	0.0698031	0.0672297
Vibrio_TGA71686.1	FAD:protein FMN transferase [Aliivibrio fischeri]	0.0354666	0.0735999	0.0606951	0.0760102	0.103228	0.0467833	0.0499231	0.0958756	0.0437603	0.0519512	0.154928	0.0529462	0.0815987	0.0498593	0.0791534
Vibrio_TGA71689.1	aminoacyl-histidine dipeptidase [Aliivibrio fischeri]	0.0607999	0.0719644	0.0551774	0.0732956	0.0683942	0.073226	0.0717644	0.052801	0.0656405	0.0692683	0.0733872	0.0735364	0.0699417	0.0614267	0.0599647
Vibrio_TGA71691.1	xanthine phosphoribosyltransferase [Aliivibrio fischeri]	0.0451393	0.0588799	0.0433537	0.119445	0.0437939	0.116958	0.0599077	0.0798963	0.0722046	0.0377827	0.0885306	0.0772133	0.0489592	0.0598312	0.0769547
Vibrio_TGA71692.1	esterase FrsA [Aliivibrio fischeri]	0.0945776	0.02944	0.151738	0.0217172	0.120433	0.0467833	0.0748846	0.0319585	0.131281	0.173171	0.0132796	0.185312	0.0932556	0.0349015	0.131922
Vibrio_TGA71693.1	glutamate 5-kinase [Aliivibrio fischeri]	0.0551703	0.0588799	0.0433537	0.0760102	0.114698	0.0631574	0.0665641	0.0399482	0.0656405	0.124683	0.0590204	0.0694919	0.0543991	0.0598312	0.142916
Vibrio_TGA71694.1	lipoyl synthase [Aliivibrio fischeri]	0.0709332	0.0706559	0.0379345	0.130303	0.0490654	0.0574158	0.0416026	0.127834	0.0459484	0.0692683	0.0948542	0.0926559	0.0466278	0.0767834	0.0299824
Vibrio_TGA71696.1	DUF493 family protein [Aliivibrio fischeri]	0.0337777	0.0765439	0.0583607	0.0477779	0.0802888	0.102073	0.0655241	0.054786	0.0492304	0.0769648	0.0929571	0.0661828	0.0466278	0.0488621	0.197884
Vibrio_TGA71697.1	D-alanyl-D-alanine carboxypeptidase [Aliivibrio fischeri]	0.131733	0.0634092	0.0758689	0.0651516	0.0649957	0.0412793	0.119815	0.0679119	0.0424733	0.0818625	0.0612904	0.0617706	0.0990841	0.0574849	0.0706727
Vibrio_TGA71701.1	23S rRNA (pseudouridine(1915)-N(3))-methyltransferase RlmH [Aliivibrio fischeri]	0.0425599	0.0785066	0.0379345	0.108586	0.0802888	0.0421049	0.0748846	0.106528	0.0525124	0.0692683	0.033199	0.123541	0.0874271	0.0698031	0.0263845
Vibrio_TGA71704.1	hypothetical protein VFES401_04170 [Aliivibrio fischeri]	0.0709332	0.0490666	0.0758689	0.0608082	0.068819	0.0584791	0.0748846	0.0767005	0.0437603	0.121219	0.0569125	0.0617706	0.0699417	0.0698031	0.0769547
Vibrio_TGA71705.1	leucine--tRNA ligase [Aliivibrio fischeri]	0.063658	0.0605622	0.0800838	0.0628656	0.0554723	0.0664815	0.0603237	0.0727332	0.075586	0.0692683	0.0663979	0.0682728	0.0682764	0.0698031	0.0659612
Vibrio_TGA71706.1	zinc ribbon-containing protein [Aliivibrio fischeri]	0.0773817	0.0523377	0.0616435	0.0718338	0.0840232	0.0545805	0.0748846	0.0712218	0.0589081	0.0712474	0.0479541	0.102159	0.0618089	0.0679661	0.0641784
Vibrio_TGA71708.1	magnesium/cobalt transporter CorC [Aliivibrio fischeri]	0.0709332	0.0785066	0.0758689	0.0325758	0.133815	0.0421049	0.0998462	0.0319585	0.131281	0.0692683	0.033199	0.0308853	0.139883	0.104705	0.153909
Vibrio_TGA71710.1	PhoH family protein [Aliivibrio fischeri]	0.1064	0.0654222	0.0531082	0.0496393	0.0802888	0.061403	0.0641868	0.0532642	0.0918967	0.0989547	0.0531183	0.0386066	0.0559534	0.157057	0.0513031
Vibrio_TGA71711.1	tRNA (N6-isopentenyl adenosine(37)-C2)-methylthiotransferase MiaB [Aliivibrio fischeri]	0.0496533	0.0672914	0.0521599	0.0868688	0.0729898	0.0701749	0.0411866	0.0755383	0.0605912	0.0865854	0.0619714	0.0573584	0.0538013	0.0767834	0.0959435
Vibrio_TGA71712.1	2-octaprenyl-3-methyl-6-methoxy-1,4-benzoquinol hydroxylase [Aliivibrio fischeri]	0.000189	0.23552	0.0189672	0.0434344	0.120433	0.14035	0.0624039	0.0127834	0.328203	0.0554146	0.0829974	0.0741247	0.0466278	0.0523523	0.0659612
Vibrio_TGA71713.1	redox-regulated ATPase YchF [Aliivibrio fischeri]	0.100141	0.0368	0.101159	0.0651516	0.0615547	0.0488173	0.0561635	0.117181	0.0596732	0.0658049	0.0524194	0.0741247	0.0815987	0.0664791	0.0494709
Vibrio_TGA71714.1	aminoacyl-tRNA hydrolase [Aliivibrio fischeri]	0.059111	0.0588799	0.0455213	0.0434344	0.0802888	0.0935665	0.0936058	0.0511336	0.0328203	0.138537	0.0497984	0.0823608	0.0524563	0.116338	0.0395767
Vibrio_TGA71716.1	glutamyl-tRNA reductase [Aliivibrio fischeri]	0.141866	0.02944	0.151738	0.0434344	0.0401444	0.14035	0.0374423	0.127834	0.0656405	0.0346341	0.0663979	0.247082	0.0349709	0.0349015	0.0659612
Vibrio_TGA71717.1	peptide chain release factor 1 [Aliivibrio fischeri]	0.0531999	0.04416	0.0842988	0.0738385	0.0566744	0.0877186	0.0549154	0.0755383	0.075739	0.0554146	0.0774642	0.0617706	0.0449625	0.0698031	0.0879482
Vibrio_TGA71721.1	3-deoxy-8-phosphooctulonate synthase [Aliivibrio fischeri]	0.103672	0.0356379	0.0890635	0.0434344	0.0921834	0.076966	0.0550622	0.0894839	0.0600142	0.0476219	0.0905426	0.0741247	0.0679989	0.0717974	0.0531354
Vibrio_TGA71722.1	uroporphyrinogen-III C-methyltransferase [Aliivibrio fischeri]	0.0236444	0.0588799	0.227607	0.0289563	0.160578	0.0175437	0.149769	0.000189	0.000189	0.000189	0.0663979	0.0205902	0.139883	0.0698031	0.0989418
Vibrio_TGA71725.1	nitrite reductase large subunit [Aliivibrio fischeri]	0.0354666	0.0883199	0.0758689	0.0868688	0.0267629	0.105262	0.0374423	0.0426114	0.229742	0.0593728	0.0774642	0.0441219	0.0699417	0.0558424	0.148413
Vibrio_TGA71726.1	methyl-accepting chemotaxis protein [Aliivibrio fischeri]	0.118222	0.047104	0.0948361	0.0434344	0.128462	0.0526312	0.0748846	0.063917	0.0437603	0.103902	0.0663979	0.0823608	0.0699417	0.0523523	0.0769547
Vibrio_TGA71729.1	cadmium-translocating P-type ATPase [Aliivibrio fischeri]	0.0236444	0.17664	0.0252896	0.0868688	0.120433	0.116958	0.0449308	0.063917	0.0437603	0.103902	0.0885306	0.046328	0.0699417	0.0465354	0.131922
Vibrio_TGA71731.1	co-chaperone YbbN [Aliivibrio fischeri]	0.2128	0.0392533	0.0379345	0.0434344	0.160578	0.0350874	0.0748846	0.127834	0.0984608	0.0692683	0.0885306	0.0308853	0.104913	0.0698031	0.0439741
Vibrio_TGA71737.1	phosphodiesterase [Aliivibrio fischeri]	0.000189	0.000189	0.000189	0.0651516	0.000189	0.000189	0.000189	0.0213057	0.131281	0.0346341	0.000189	0.000189	0.0699417	0.0698031	0.000189
Vibrio_TGA71739.1	transcriptional regulator [Aliivibrio fischeri]	0.0394073	0.129536	0.0482802	0.0620492	0.0562022	0.0801999	0.0280817	0.191751	0.0437603	0.0923577	0.0580982	0.0617706	0.089925	0.0542913	0.0848072
Vibrio_TGA71740.1	molecular chaperone HtpG [Aliivibrio fischeri]	0.0759999	0.0562631	0.0670469	0.0674376	0.0598764	0.06858	0.0679186	0.063917	0.0723729	0.0805445	0.0610861	0.0577421	0.079701	0.0755013	0.0535157
Vibrio_TGA71741.1	adenylate kinase [Aliivibrio fischeri]	0.074874	0.0619789	0.0644886	0.0625967	0.0606262	0.0720715	0.072914	0.063917	0.0567702	0.0800915	0.0538362	0.0741247	0.0718845	0.0735762	0.0524307
Vibrio_TGA71742.1	ferrochelatase [Aliivibrio fischeri]	0.0709332	0.04416	0.101159	0.0868688	0.0401444	0.0701749	0.112327	0.0426114	0.0164101	0.277073	0.0995969	0.0308853	0.0932556	0.0349015	0.197884
Vibrio_TGA71743.1	trigger factor [Aliivibrio fischeri]	0.0853673	0.0446577	0.0913326	0.0540057	0.0625228	0.0778443	0.0593913	0.0877371	0.0656405	0.0595519	0.0548657	0.0897051	0.0604321	0.077244	0.0520428
Vibrio_TGA71744.1	ATP-dependent Clp protease proteolytic subunit [Aliivibrio fischeri]	0.0557333	0.0749381	0.0596113	0.106612	0.0416312	0.0852124	0.0528597	0.0585906	0.137248	0.0421633	0.0663979	0.110305	0.0363697	0.0966504	0.0476386
Vibrio_TGA71745.1	ATP-dependent Clp protease ATP-binding subunit ClpX [Aliivibrio fischeri]	0.0624888	0.0700194	0.0637989	0.0645647	0.0613114	0.0685041	0.0620995	0.0733166	0.0706898	0.0610221	0.0717815	0.0725805	0.0684536	0.0515936	0.0737213
Vibrio_TGA71746.1	endopeptidase La [Aliivibrio fischeri]	0.0560867	0.0744658	0.0776333	0.0394858	0.082296	0.0924255	0.0499231	0.0656925	0.0745108	0.0758653	0.0692848	0.0476148	0.0680514	0.07562	0.081183
Vibrio_TGA71747.1	HU family DNA-binding protein [Aliivibrio fischeri]	0.0792088	0.0492131	0.0812881	0.093384	0.0360988	0.0810641	0.0603548	0.0698353	0.0923417	0.050908	0.0544245	0.103775	0.0666111	0.0471171	0.0598537
Vibrio_TGA71748.1	peptidylprolyl isomerase [Aliivibrio fischeri]	0.0709332	0.0658657	0.0528783	0.0670401	0.0780271	0.0722089	0.0548451	0.0762088	0.0709341	0.0651329	0.0474271	0.0974603	0.0679715	0.0677798	0.0521782
Vibrio_TGA71752.1	asparagine synthase B [Aliivibrio fischeri]	0.0759999	0.0549546	0.146319	0.0321736	0.0461661	0.0701749	0.201863	0.0360822	0.0656405	0.0494773	0.162011	0.0283537	0.0849292	0.063644	0.110645
Vibrio_TGA71754.1	ROK family protein [Aliivibrio fischeri]	0.0436512	0.0846399	0.0758689	0.0679843	0.0379142	0.0990704	0.0780048	0.0460203	0.0656405	0.0731165	0.0908603	0.0498916	0.0666111	0.0837637	0.0824515
Vibrio_TGA71755.1	N-acetylglucosamine-6-phosphate deacetylase [Aliivibrio fischeri]	0.0354666	0.11776	0.0379345	0.0868688	0.0802888	0.0350874	0.299539	0.0319585	0.000189	0.000189	0.000189	0.0926559	0.0932556	0.0349015	0.0659612
Vibrio_TGA71756.1	PTS glucose transporter subunit IIBC [Aliivibrio fischeri]	0.0842332	0.0526821	0.0803318	0.0506735	0.068819	0.0740735	0.0551782	0.073048	0.0820506	0.058878	0.0703037	0.0652023	0.0662606	0.0659251	0.0504409
Vibrio_TGA71757.1	glutamine--tRNA ligase [Aliivibrio fischeri]	0.0832694	0.0610607	0.0731593	0.0579125	0.0535259	0.0994144	0.0528597	0.0585906	0.0924934	0.0647994	0.0801354	0.042357	0.0641132	0.0793217	0.0712381
Vibrio_TGA71758.1	ferric iron uptake transcriptional regulator [Aliivibrio fischeri]	0.054564	0.0618239	0.0578049	0.0678663	0.0899235	0.0551374	0.04425	0.0885005	0.0547004	0.0785041	0.0781152	0.0586821	0.0883474	0.0523523	0.0586322
Vibrio_TGA71760.1	flavodoxin FldA [Aliivibrio fischeri]	0.0567466	0.04416	0.101159	0.054293	0.064231	0.0760228	0.0460829	0.111855	0.0562633	0.0461789	0.0829974	0.0679477	0.0699417	0.0698031	0.0539682
Vibrio_TGA71763.1	replication initiation negative regulator SeqA [Aliivibrio fischeri]	0.0381948	0.0925256	0.041383	0.0723907	0.0562022	0.0801999	0.0561635	0.0958756	0.0656405	0.0769648	0.0597581	0.068634	0.0629475	0.0698031	0.0732902
Vibrio_TGA71764.1	alpha-D-glucose phosphate-specific phosphoglucomutase [Aliivibrio fischeri]	0.0666342	0.0721754	0.0559034	0.0620492	0.0802888	0.0649118	0.066789	0.0677908	0.0600142	0.0800915	0.0538362	0.0844198	0.0631181	0.0584836	0.0702167
Vibrio_TGA71765.1	Nif3-like dinuclear metal center hexameric protein [Aliivibrio fischeri]	0.0531999	0.0785066	0.0569017	0.0579125	0.18065	0.0155944	0.0374423	0.063917	0.196922	0.115447	0.0398388	0.0617706	0.0699417	0.0465354	0.131922
Vibrio_TGA71766.1	citrate synthase [Aliivibrio fischeri]	0.0848774	0.052992	0.0861052	0.0328036	0.108539	0.0615232	0.0707894	0.0950832	0.0477717	0.0830162	0.05075	0.0705214	0.0775996	0.0675069	0.055192
Vibrio_TGA71769.1	succinate dehydrogenase flavoprotein subunit [Aliivibrio fischeri]	0.0688158	0.0538978	0.0765065	0.0575506	0.0676648	0.0612721	0.064644	0.0860665	0.0632273	0.0618656	0.0578854	0.0944727	0.0618715	0.0652507	0.0526667
Vibrio_TGA71770.1	succinate dehydrogenase iron-sulfur subunit [Aliivibrio fischeri]	0.0609582	0.0578094	0.071654	0.0545059	0.0903249	0.0536058	0.0517385	0.0992396	0.0656405	0.0563539	0.0567149	0.0994356	0.0657028	0.0619221	0.0551675
Vibrio_TGA71771.1	2-oxoglutarate dehydrogenase E1 component [Aliivibrio fischeri]	0.0653332	0.0614034	0.0737903	0.0513872	0.0917586	0.0599411	0.0584465	0.0749028	0.0700165	0.0606097	0.068295	0.0840767	0.0570953	0.0698031	0.0610141
Vibrio_TGA71772.1	2-oxoglutarate dehydrogenase complex dihydrolipoyllysine-residue succinyltransferase [Aliivibrio fischeri]	0.0623062	0.0661267	0.0602794	0.0711426	0.0616956	0.0634458	0.0680769	0.071374	0.0587825	0.0658049	0.0663979	0.0693565	0.0732202	0.0791796	0.0503388
Vibrio_TGA71773.1	ADP-forming succinate--CoA ligase subunit beta [Aliivibrio fischeri]	0.069524	0.0620626	0.0714919	0.0434344	0.0873892	0.0728064	0.0631557	0.0593515	0.0752341	0.0627599	0.0668898	0.0663126	0.0685045	0.0746844	0.0573388
Vibrio_TGA71774.1	succinate--CoA ligase subunit alpha [Aliivibrio fischeri]	0.0709332	0.0543507	0.073498	0.0751929	0.0533596	0.0609931	0.0652221	0.0781208	0.0669666	0.0596667	0.0633451	0.0766551	0.0706207	0.0664471	0.0546345
Vibrio_TGA71784.1	phosphate acetyltransferase [Aliivibrio fischeri]	0.0755737	0.0562975	0.0751729	0.0603256	0.0588785	0.0752785	0.0615577	0.0672117	0.0720759	0.0705052	0.0588262	0.0709445	0.0639122	0.0777053	0.0626072
Vibrio_TGA71785.1	acetate kinase [Aliivibrio fischeri]	0.0646281	0.0524175	0.0800261	0.0535879	0.0709922	0.0685041	0.0630127	0.075033	0.0713131	0.062184	0.0563122	0.0986486	0.0503319	0.0915599	0.0444095
Vibrio_TGA71787.1	arginine--tRNA ligase [Aliivibrio fischeri]	0.0606157	0.0513634	0.0814203	0.0572545	0.0719831	0.0715244	0.0664071	0.0598372	0.0686242	0.0722799	0.0622481	0.0700067	0.0685703	0.0670109	0.0563418
Vibrio_TGA71790.1	SAM-dependent methyltransferase [Aliivibrio fischeri]	0.0443333	0.047104	0.0758689	0.0434344	0.0602166	0.0935665	0.0561635	0.063917	0.109401	0.138537	0.033199	0.0741247	0.0582848	0.0558424	0.0164903
Vibrio_TGA71791.1	hypothetical protein VFES401_04720 [Aliivibrio fischeri]	0.0472888	0.0735999	0.0606951	0.0868688	0.0702527	0.0701749	0.0213956	0.0958756	0.109401	0.0554146	0.0663979	0.0772133	0.0559534	0.0698031	0.0329806
Vibrio_TGA71795.1	acyl carrier protein [Aliivibrio fischeri]	0.118222	0.0706559	0.0632241	0.0694951	0.0501805	0.0561399	0.0748846	0.111855	0.0281316	0.0923577	0.0663979	0.0772133	0.0559534	0.104705	0.0219871
Vibrio_TGA71799.1	glycosyltransferase family 2 protein [Aliivibrio fischeri]	0.0472888	0.0883199	0.0252896	0.173738	0.0802888	0.0526312	0.124808	0.0383502	0.0437603	0.0692683	0.0663979	0.0308853	0.279767	0.0349015	0.197884
Vibrio_TGA71800.1	aromatic amino acid lyase [Aliivibrio fischeri]	0.0531999	0.0981332	0.0455213	0.0651516	0.0624468	0.0801999	0.0655241	0.063917	0.0750177	0.0346341	0.132796	0.0694919	0.0310852	0.104705	0.0659612
Vibrio_TGA71807.1	3-oxoacyl-ACP reductase FabG [Aliivibrio fischeri]	0.0709332	0.0735999	0.0455213	0.115825	0.0301083	0.116958	0.0449308	0.0852227	0.0820506	0.0692683	0.0663979	0.0617706	0.0559534	0.0349015	0.0989418
Vibrio_TGA71808.1	beta-ketoacyl-ACP synthase [Aliivibrio fischeri]	0.0709332	0.0588799	0.0758689	0.0781819	0.0356839	0.0877186	0.0449308	0.106528	0.0787686	0.0577236	0.0531183	0.0772133	0.0559534	0.0349015	0.263845
Vibrio_TGA71809.1	META domain-containing protein [Aliivibrio fischeri]	0.0502444	0.0831246	0.0474181	0.0434344	0.14452	0.0649768	0.0569123	0.0672811	0.0853327	0.0559475	0.0758833	0.0514755	0.0909242	0.0590641	0.0749559
Vibrio_TGA71810.1	50S ribosomal protein L25 [Aliivibrio fischeri]	0.054564	0.0647679	0.0724203	0.0765273	0.0585891	0.0623777	0.0624039	0.0671129	0.059389	0.0911425	0.0584302	0.0786171	0.05995	0.0610777	0.0753842
Vibrio_TGA71819.1	TetR/AcrR family transcriptional regulator [Aliivibrio fischeri]	0.0709332	0.0392533	0.189672	0.0434344	0.0321155	0.0701749	0.112327	0.063917	0.0656405	0.0461789	0.132796	0.0308853	0.0699417	0.0349015	0.197884
Vibrio_TGA71832.1	16S rRNA pseudouridine(516) synthase RsuA [Aliivibrio fischeri]	0.0236444	0.11776	0.0758689	0.0868688	0.0401444	0.0350874	0.149769	0.000189	0.000189	0.000189	0.0663979	0.0205902	0.0699417	0.0698031	0.131922
Vibrio_TGA71840.1	trans-2-enoyl-CoA reductase family protein [Aliivibrio fischeri]	0.0624212	0.0709236	0.070143	0.0726862	0.0528731	0.0688754	0.0734717	0.0663754	0.0571316	0.0707421	0.0553316	0.0772133	0.0727394	0.0698031	0.0570818
Vibrio_TGA71842.1	GrxA family glutaredoxin [Aliivibrio fischeri]	0.0386909	0.0490666	0.0758689	0.130303	0.0374681	0.0501249	0.0599077	0.127834	0.0656405	0.0606097	0.0663979	0.0882437	0.0559534	0.0349015	0.0989418
Vibrio_TGA71843.1	MurR/RpiR family transcriptional regulator [Aliivibrio fischeri]	0.0911999	0.0654222	0.068282	0.0579125	0.0669073	0.0842099	0.0436827	0.109572	0.0820506	0.041561	0.081153	0.0730016	0.0538013	0.0558424	0.0906966
Vibrio_TGA71844.1	putative pyridoxal-dependent aspartate 1-decarboxylase [Aliivibrio fischeri]	0.0851199	0.0686933	0.0541921	0.0868688	0.0722599	0.0467833	0.0873654	0.073048	0.0738456	0.0384824	0.106237	0.0386066	0.08393	0.0698031	0.0879482
Vibrio_TGA71845.1	hypothetical protein VFES401_04995 [Aliivibrio fischeri]	0.0496533	0.0757028	0.0758689	0.0627386	0.0679367	0.0574158	0.0582436	0.136965	0.0393843	0.0692683	0.0663979	0.068634	0.0909242	0.0429557	0.0659612
Vibrio_TGA71847.1	HDOD domain-containing protein [Aliivibrio fischeri]	0.0531999	0.0588799	0.0758689	0.0579125	0.0401444	0.14035	0.0374423	0.0958756	0.0218802	0.0692683	0.0663979	0.0617706	0.279767	0.0349015	0.0329806
Vibrio_TGA71849.1	hypothetical protein VFES401_05015 [Aliivibrio fischeri]	0.124133	0.0504685	0.113803	0.0289563	0.107052	0.0789468	0.0665641	0.0719067	0.0656405	0.0846612	0.0482894	0.0926559	0.0582848	0.0558424	0.0494709
Vibrio_TGA71850.1	DUF945 family protein [Aliivibrio fischeri]	0.0447999	0.0785066	0.0900943	0.0411484	0.0579864	0.0647768	0.0936058	0.0596559	0.0515747	0.0881596	0.0663979	0.0573584	0.0699417	0.080542	0.0615638
Vibrio_TGA71851.1	3-phosphoserine/phosphohydroxythreonine transaminase [Aliivibrio fischeri]	0.0709332	0.047104	0.113803	0.0615321	0.0661202	0.0551374	0.0680769	0.0575253	0.0802273	0.0692683	0.0724341	0.0617706	0.0524563	0.108583	0.0471151
Vibrio_TGA71852.1	cysteine/glutathione ABC transporter ATP-binding protein/permease CydC [Aliivibrio fischeri]	0.0236444	0.23552	0.0189672	0.130303	0.000189	0.000189	0.0748846	0.063917	0.0328203	0.000189	0.000189	0.000189	0.000189	0.0349015	0.131922
Vibrio_TGA71854.1	thioredoxin-disulfide reductase [Aliivibrio fischeri]	0.0576332	0.113231	0.0667646	0.0493573	0.0738657	0.0671238	0.0714808	0.0486987	0.0861532	0.0758653	0.0635111	0.0477318	0.0699417	0.0821212	0.0824515
Vibrio_TGA71855.1	alanine dehydrogenase [Aliivibrio fischeri]	0.0771773	0.0611665	0.0609787	0.0643099	0.0674678	0.0675515	0.0741576	0.0685124	0.0682421	0.0647994	0.0561989	0.0839623	0.0619375	0.0743134	0.0549041
Vibrio_TGA71856.1	leucine-responsive transcriptional regulator Lrp [Aliivibrio fischeri]	0.0709332	0.04416	0.0842988	0.0477779	0.0948868	0.075573	0.0802335	0.0596559	0.0656405	0.0791638	0.0705478	0.0508699	0.0499584	0.090744	0.0558133
Vibrio_TGA71857.1	DNA translocase FtsK [Aliivibrio fischeri]	0.0531999	0.0588799	0.151738	0.0217172	0.133815	0.0701749	0.0449308	0.0426114	0.164101	0.0554146	0.0663979	0.0617706	0.0349709	0.0698031	0.164903
Vibrio_TGA71858.1	outer membrane lipoprotein chaperone LolA [Aliivibrio fischeri]	0.0709332	0.11776	0.0252896	0.0651516	0.107052	0.0877186	0.0748846	0.0511336	0.0492304	0.0230894	0.265592	0.0308853	0.104913	0.0465354	0.131922
Vibrio_TGA71859.1	replication-associated recombination protein A [Aliivibrio fischeri]	0.0709332	0.0588799	0.0569017	0.0579125	0.120433	0.0584791	0.0599077	0.0479378	0.131281	0.0346341	0.0885306	0.0617706	0.0699417	0.0698031	0.0659612
Vibrio_TGA71860.1	serine--tRNA ligase [Aliivibrio fischeri]	0.0786915	0.0480991	0.0680204	0.0851983	0.0472287	0.0690053	0.0533077	0.112616	0.0700757	0.0534856	0.0468051	0.117795	0.0622652	0.0640658	0.0423333
Vibrio_TGA71861.1	thioredoxin TrxC [Aliivibrio fischeri]	0.0236444	0.17664	0.0252896	0.0434344	0.160578	0.105262	0.0249615	0.063917	0.196922	0.0461789	0.0663979	0.000189	0.000189	0.139606	0.0989418
Vibrio_TGA71863.1	inosine/guanosine kinase [Aliivibrio fischeri]	0.0827554	0.0588799	0.0433537	0.0977274	0.0713678	0.0964905	0.0340385	0.0767005	0.109401	0.0346341	0.0531183	0.0772133	0.08393	0.104705	0.0513031
Vibrio_TGA71864.1	D-hexose-6-phosphate mutarotase [Aliivibrio fischeri]	0.0531999	0.0785066	0.0379345	0.0651516	0.0802888	0.116958	0.0748846	0.0127834	0.131281	0.103902	0.0442653	0.0308853	0.209825	0.0930707	0.0659612
Vibrio_TGA71865.1	type I glyceraldehyde-3-phosphate dehydrogenase [Aliivibrio fischeri]	0.0692501	0.0613333	0.0649944	0.063039	0.066728	0.0685903	0.0637632	0.0708538	0.0706898	0.0613969	0.0629929	0.0756034	0.0648671	0.0674288	0.0703741
Vibrio_TGA71866.1	peptide-methionine (R)-S-oxide reductase [Aliivibrio fischeri]	0.0709332	0.023552	0.113803	0.0579125	0.0602166	0.0233916	0.224654	0.0852227	0.0492304	0.000189	0.000189	0.0926559	0.0699417	0.0930707	0.0329806
Vibrio_TGA71871.1	bifunctional acetaldehyde-CoA/alcohol dehydrogenase [Aliivibrio fischeri]	0.0571232	0.0672914	0.0590902	0.0718545	0.0689046	0.0665136	0.0577093	0.0798963	0.0575136	0.0760445	0.0663979	0.0678865	0.0680514	0.0568766	0.0794532
Vibrio_TGA71872.1	SDR family oxidoreductase [Aliivibrio fischeri]	0.0236444	0.1472	0.0151738	0.0868688	0.0802888	0.105262	0.0499231	0.063917	0.0328203	0.207805	0.0442653	0.0617706	0.0699417	0.0698031	0.0989418
Vibrio_TGA71874.1	superoxide dismutase [Fe] [Aliivibrio fischeri]	0.0758252	0.0607793	0.0758689	0.0529357	0.065878	0.0745608	0.0726821	0.0677908	0.0637651	0.0590818	0.0755563	0.0786171	0.0499584	0.0744566	0.0618386
Vibrio_TGA71875.1	Grx4 family monothiol glutaredoxin [Aliivibrio fischeri]	0.0709332	0.0588799	0.0758689	0.0789717	0.03613	0.0779721	0.0524192	0.155227	0.0424733	0.100754	0.0290491	0.123541	0.0849292	0.0492727	0.0384774
Vibrio_TGA71886.1	electron transport complex subunit RsxC [Aliivibrio fischeri]	0.0810665	0.0662399	0.0252896	0.101347	0.0573491	0.0421049	0.149769	0.0319585	0.153161	0.0296864	0.154928	0.0617706	0.0699417	0.0598312	0.0659612
Vibrio_TGA71889.1	excinuclease ABC subunit UvrB [Aliivibrio fischeri]	0.141866	0.0588799	0.0758689	0.0868688	0.0401444	0.0350874	0.000189	0.000189	0.131281	0.103902	0.0442653	0.123541	0.0524563	0.0465354	0.000189
Vibrio_TGA71892.1	uridine diphosphate-N-acetylglucosamine-binding protein YvcK [Aliivibrio fischeri]	0.0141866	0.2944	0.0151738	0.173738	0.0802888	0.0701749	0.0561635	0.0426114	0.0328203	0.138537	0.0995969	0.0823608	0.0524563	0.0465354	0.131922
Vibrio_TGA71893.1	GTP 3',8-cyclase MoaA [Aliivibrio fischeri]	0.1064	0.0981332	0.0151738	0.130303	0.107052	0.0350874	0.112327	0.0426114	0.0984608	0.0230894	0.33199	0.0741247	0.0349709	0.0698031	0.0659612
Vibrio_TGA71897.1	alpha-L-glutamate ligase-like protein [Aliivibrio fischeri]	0.0773817	0.0735999	0.0404634	0.0868688	0.0602166	0.0760228	0.0460829	0.0719067	0.0729339	0.0969756	0.0474271	0.0679477	0.0826584	0.0644336	0.0549677
Vibrio_TGA71898.1	gonadoliberin III [Aliivibrio fischeri]	0.080391	0.0519529	0.0809268	0.0678663	0.0545964	0.0866866	0.0356594	0.0958756	0.0700165	0.0779268	0.0553316	0.0782428	0.0736228	0.0698031	0.0494709
Vibrio_TGA71899.1	ATP-dependent zinc protease [Aliivibrio fischeri]	0.0993065	0.0420571	0.0758689	0.104243	0.0535259	0.0526312	0.0624039	0.063917	0.0918967	0.0692683	0.0663979	0.0617706	0.0699417	0.0698031	0.0471151
Vibrio_TGA71900.1	tRNA 5-methoxyuridine(34)/uridine 5-oxyacetic acid(34) synthase CmoB [Aliivibrio fischeri]	0.0472888	0.02944	0.0379345	0.217172	0.064231	0.0526312	0.0499231	0.063917	0.131281	0.0692683	0.0165995	0.185312	0.0699417	0.0698031	0.0659612
Vibrio_TGA71902.1	aspartate--tRNA ligase [Aliivibrio fischeri]	0.0606778	0.0613678	0.0615153	0.0789058	0.0662935	0.0647168	0.0739824	0.0623581	0.061538	0.0729626	0.0596741	0.0739507	0.0625361	0.0661292	0.0668773
Vibrio_TGA71905.1	Holliday junction branch migration DNA helicase RuvB [Aliivibrio fischeri]	0.000189	0.0392533	0.0379345	0.130303	0.0535259	0.0701749	0.0374423	0.063917	0.131281	0.0692683	0.165995	0.000189	0.000189	0.000189	0.0659612
Vibrio_TGA71906.1	cytochrome bd-I ubiquinol oxidase subunit CydA [Aliivibrio fischeri]	0.059111	0.052992	0.0842988	0.108586	0.0417502	0.0593788	0.0408462	0.127834	0.0765806	0.0445296	0.0442653	0.113246	0.0763	0.0581692	0.0461728
Vibrio_TGA71911.1	protein TolQ [Aliivibrio fischeri]	0.0709332	0.11776	0.0758689	0.0434344	0.0401444	0.0701749	0.224654	0.0213057	0.196922	0.0230894	0.199194	0.0411804	0.0349709	0.139606	0.0329806
Vibrio_TGA71914.1	Tol-Pal system protein TolB [Aliivibrio fischeri]	0.0709332	0.0883199	0.0379345	0.0723907	0.0722599	0.0545805	0.106978	0.0575253	0.0729339	0.0761951	0.0543256	0.0754974	0.0508667	0.0698031	0.0659612
Vibrio_TGA71915.1	peptidoglycan-associated lipoprotein Pal [Aliivibrio fischeri]	0.0695691	0.0669615	0.0706366	0.0538908	0.0910739	0.0627881	0.0528597	0.103865	0.0521758	0.0625649	0.0533555	0.0892242	0.0720938	0.0583429	0.0694948
Vibrio_TGA71916.1	tol-pal system protein YbgF [Aliivibrio fischeri]	0.0236444	0.17664	0.0758689	0.0289563	0.0401444	0.210525	0.0249615	0.063917	0.131281	0.0692683	0.0995969	0.0205902	0.139883	0.0349015	0.197884
Vibrio_TGA71917.1	quinolinate synthase NadA [Aliivibrio fischeri]	0.0455999	0.0785066	0.0885137	0.0527418	0.0850117	0.0545805	0.053489	0.0830922	0.0403942	0.121219	0.0569125	0.0514755	0.0909242	0.0698031	0.0862569
Vibrio_TGA71946.1	DUF333 domain-containing protein [Aliivibrio fischeri]	0.0567466	0.13248	0.0421494	0.0521213	0.0535259	0.0877186	0.0299539	0.127834	0.0656405	0.0865854	0.0929571	0.0352975	0.0524563	0.139606	0.0549677
Vibrio_TGA71964.1	type VI secretion system baseplate subunit TssF [Aliivibrio fischeri]	0.0709332	0.0588799	0.0505793	0.0868688	0.000189	0.000189	0.0374423	0.255668	0.0656405	0.0519512	0.0663979	0.0617706	0.0932556	0.0523523	0.0439741
Vibrio_TGA71966.1	type VI secretion system contractile sheath large subunit [Aliivibrio fischeri]	0.0709332	0.047104	0.0758689	0.0108586	0.000189	0.000189	0.000189	0.000189	0.000189	0.000189	0.000189	0.000189	0.000189	0.000189	0.000189
Vibrio_TGA71974.1	porin [Aliivibrio fischeri]	0.0236444	0.0883199	0.000189	0.000189	0.160578	0.0701749	0.0748846	0.0319585	0.131281	0.0346341	0.0663979	0.0617706	0.0699417	0.0698031	0.0659612
Vibrio_TGA71975.1	ATP phosphoribosyltransferase [Aliivibrio fischeri]	0.081846	0.047104	0.0821913	0.0567988	0.0661202	0.0701749	0.0641868	0.0692435	0.0605912	0.0923577	0.0497984	0.0566231	0.0890167	0.074789	0.0571664
Vibrio_TGA71976.1	histidinol dehydrogenase [Aliivibrio fischeri]	0.0851199	0.0392533	0.0379345	0.173738	0.0702527	0.0400999	0.0561635	0.063917	0.175041	0.0346341	0.0663979	0.123541	0.0437136	0.0837637	0.0439741
Vibrio_TGA71977.1	histidinol-phosphate transaminase [Aliivibrio fischeri]	0.0472888	0.0706559	0.0569017	0.0675646	0.0802888	0.0751874	0.0698923	0.0593515	0.0454434	0.0923577	0.0774642	0.0617706	0.0549542	0.0824945	0.0964048
Vibrio_TGA71978.1	bifunctional histidinol-phosphatase/imidazoleglycerol-phosphate dehydratase HisB [Aliivibrio fischeri]	0.1064	0.0392533	0.0379345	0.130303	0.107052	0.0701749	0.0374423	0.0958756	0.0656405	0.0692683	0.0442653	0.154427	0.041965	0.0698031	0.0659612
Vibrio_TGA71979.1	imidazole glycerol phosphate synthase subunit HisH [Aliivibrio fischeri]	0.141866	0.02944	0.0379345	0.173738	0.0802888	0.0526312	0.000189	0.000189	0.0656405	0.0865854	0.0531183	0.0617706	0.0524563	0.0232677	0.131922
Vibrio_TGA71980.1	1-(5-phosphoribosyl)-5-((5-phosphoribosylamino)methylideneamino)imidazole-4-carboxamide isomerase [Aliivibrio fischeri]	0.0506666	0.0588799	0.0758689	0.0868688	0.0562022	0.0601499	0.0748846	0.0958756	0.0583471	0.0606097	0.0569125	0.0926559	0.0699417	0.0542913	0.0565382
Vibrio_TGA71981.1	imidazole glycerol phosphate synthase subunit HisF [Aliivibrio fischeri]	0.1064	0.0392533	0.189672	0.0347475	0.160578	0.0438593	0.0599077	0.0798963	0.0262562	0.207805	0.0442653	0.0926559	0.0699417	0.0698031	0.0549677
Vibrio_TGA71982.1	bifunctional phosphoribosyl-AMP cyclohydrolase/phosphoribosyl-ATP diphosphatase HisIE [Aliivibrio fischeri]	0.141866	0.0883199	0.0758689	0.0723907	0.0481733	0.0467833	0.0374423	0.127834	0.0656405	0.0692683	0.0663979	0.0617706	0.139883	0.0349015	0.0659612
Vibrio_TGA71989.1	tryptophan synthase subunit alpha [Aliivibrio fischeri]	0.0662043	0.0420571	0.0606951	0.0760102	0.0917586	0.061403	0.0481401	0.0994265	0.0656405	0.0593728	0.0553316	0.0741247	0.0641132	0.0824945	0.0558133
Vibrio_TGA71990.1	tryptophan synthase subunit beta [Aliivibrio fischeri]	0.0531999	0.0686933	0.0758689	0.0620492	0.0883177	0.0637954	0.0524192	0.036524	0.114871	0.0890592	0.0368877	0.0864789	0.05995	0.104705	0.0366451
Vibrio_TGA71992.1	anthranilate phosphoribosyltransferase [Aliivibrio fischeri]	0.0709332	0.0196266	0.000189	0.000189	0.0535259	0.0701749	0.0374423	0.127834	0.000189	0.000189	0.000189	0.0617706	0.0699417	0.0349015	0.000189
Vibrio_TGA71995.1	threonylcarbamoyl-AMP synthase [Aliivibrio fischeri]	0.0759999	0.0392533	0.0986296	0.0467755	0.103228	0.0584791	0.0399385	0.119844	0.0481364	0.0692683	0.0603618	0.098833	0.0568276	0.0698031	0.0456654
Vibrio_TGA71998.1	23S rRNA pseudouridine(2605) synthase RluB [Aliivibrio fischeri]	0.0709332	0.0757028	0.0842988	0.0477779	0.0583919	0.0526312	0.0748846	0.063917	0.0875207	0.0692683	0.0580982	0.070595	0.061199	0.0598312	0.0659612
Vibrio_TGA71999.1	YciK family oxidoreductase [Aliivibrio fischeri]	0.0472888	0.23552	0.0284508	0.0434344	0.107052	0.0701749	0.0561635	0.0213057	0.131281	0.138537	0.0663979	0.0772133	0.000189	0.000189	0.197884
Vibrio_TGA72000.1	protease SohB [Aliivibrio fischeri]	0.177333	0.047104	0.0569017	0.130303	0.0535259	0.0350874	0.0499231	0.191751	0.0328203	0.0461789	0.0663979	0.0926559	0.0932556	0.0523523	0.109935
Vibrio_TGA72002.1	hypothetical protein VFES401_05845 [Aliivibrio fischeri]	0.124133	0.0925256	0.0206915	0.101347	0.0573491	0.154385	0.0272308	0.0798963	0.0525124	0.138537	0.0248992	0.144131	0.0499584	0.0279212	0.164903
Vibrio_TGA72007.1	hypothetical protein VFES401_05870 [Aliivibrio fischeri]	0.0709332	0.11776	0.0379345	0.0723907	0.0802888	0.0561399	0.0748846	0.0798963	0.0393843	0.0461789	0.132796	0.046328	0.0932556	0.0523523	0.0659612
Vibrio_TGA72041.1	type I DNA topoisomerase [Aliivibrio fischeri]	0.0709332	0.0742399	0.0575557	0.0848945	0.0560154	0.0678357	0.0593913	0.061138	0.0566895	0.109371	0.0486918	0.0673861	0.0728559	0.0725952	0.0710351
Vibrio_TGA72044.1	response regulator [Aliivibrio fischeri]	0.0506666	0.0588799	0.0303476	0.0434344	0.160578	0.105262	0.0624039	0.0255668	0.164101	0.0692683	0.0265592	0.154427	0.0559534	0.0872538	0.0395767
Vibrio_TGA72045.1	2-hydroxyacid dehydrogenase [Aliivibrio fischeri]	0.0141866	0.11776	0.0758689	0.0651516	0.0535259	0.210525	0.0249615	0.063917	0.0984608	0.0461789	0.33199	0.0247082	0.0524563	0.0698031	0.131922
Vibrio_TGA72046.1	phospho-sugar mutase [Aliivibrio fischeri]	0.0922132	0.0452923	0.068282	0.0579125	0.0869795	0.0593788	0.0476539	0.045655	0.0787686	0.103902	0.0368877	0.148249	0.0582848	0.0698031	0.0725573
Vibrio_TGA72052.1	adenylosuccinate synthetase [Aliivibrio fischeri]	0.0709332	0.0559359	0.0359379	0.110999	0.0698163	0.0877186	0.0239631	0.135824	0.0849465	0.0755654	0.0193661	0.185312	0.0566195	0.0944394	0.0286788
Vibrio_TGA72054.1	glutamate decarboxylase [Aliivibrio fischeri]	0.0492592	0.0918527	0.0680875	0.0496393	0.0722599	0.0760228	0.080645	0.0608734	0.0639995	0.0603877	0.0742094	0.0715239	0.0524563	0.086725	0.0772228
Vibrio_TGA72055.1	transporter [Aliivibrio fischeri]	0.0709332	0.0981332	0.0455213	0.0482605	0.0963466	0.0584791	0.104838	0.054786	0.0328203	0.103902	0.0885306	0.046328	0.0854843	0.0634573	0.0989418
Vibrio_TGA72074.1	porin family protein [Aliivibrio fischeri]	0.1064	0.0392533	0.0948361	0.0260606	0.133815	0.0421049	0.0998462	0.0479378	0.0656405	0.0692683	0.0885306	0.0617706	0.0524563	0.116338	0.0263845
Vibrio_TGA72079.1	methyl-accepting chemotaxis protein [Aliivibrio fischeri]	0.177333	0.047104	0.132771	0.0372295	0.0936703	0.0601499	0.0873654	0.045655	0.0656405	0.0831219	0.0553316	0.0864789	0.05995	0.0814369	0.0565382
Vibrio_TGA72092.1	outer membrane lipoprotein-sorting protein [Aliivibrio fischeri]	0.0607999	0.0883199	0.0590092	0.0558442	0.0535259	0.0818707	0.0855824	0.0479378	0.0984608	0.0615718	0.0497984	0.0411804	0.157369	0.0387795	0.131922
Vibrio_TGA72100.1	haloacid dehalogenase-like hydrolase [Aliivibrio fischeri]	0.0827554	0.100937	0.0442569	0.0310246	0.0963466	0.0818707	0.0427912	0.143813	0.0437603	0.0577236	0.0929571	0.0441219	0.08393	0.116338	0.0329806
Vibrio_TGA72107.1	S9 family peptidase [Aliivibrio fischeri]	0.0515878	0.0956799	0.0466886	0.0651516	0.0669073	0.11228	0.0374423	0.119844	0.0525124	0.0634959	0.0482894	0.108099	0.0499584	0.0837637	0.0824515
Vibrio_TGA72109.1	sugar isomerase domain-containing protein [Aliivibrio fischeri]	0.000189	0.11776	0.0379345	0.0868688	0.0401444	0.14035	0.149769	0.0159793	0.000189	0.000189	0.000189	0.000189	0.000189	0.0349015	0.263845
Vibrio_TGA72110.1	SIR2 family protein [Aliivibrio fischeri]	0.027282	0.0942079	0.0569017	0.0796298	0.0656908	0.0545805	0.0641868	0.0852227	0.0820506	0.0623415	0.0590204	0.0926559	0.0757702	0.0590641	0.0479718
Vibrio_TGA72111.1	ATP-binding protein [Aliivibrio fischeri]	0.0425599	0.0883199	0.0421494	0.0694951	0.0903249	0.0467833	0.0873654	0.045655	0.0787686	0.0577236	0.106237	0.0617706	0.0437136	0.0558424	0.115432
Vibrio_TGA72117.1	methyl-accepting chemotaxis protein [Aliivibrio fischeri]	0.0620666	0.0420571	0.136564	0.0579125	0.0735981	0.0446567	0.0962802	0.0710189	0.0459484	0.0791638	0.0663979	0.0694919	0.0621704	0.0698031	0.0742063
Vibrio_TGA72118.1	purine nucleoside phosphoramidase [Aliivibrio fischeri]	0.110341	0.0546742	0.0583607	0.0694951	0.0702527	0.0601499	0.0748846	0.0852227	0.0492304	0.0692683	0.0442653	0.0772133	0.0909242	0.0483252	0.0732902
Vibrio_TGA72119.1	hypothetical protein VFES401_06475 [Aliivibrio fischeri]	0.0354666	0.11776	0.0379345	0.0868688	0.160578	0.0526312	0.0748846	0.0426114	0.0656405	0.0692683	0.132796	0.0154427	0.139883	0.0698031	0.0659612
Vibrio_TGA72120.1	DUF1425 domain-containing protein [Aliivibrio fischeri]	0.101333	0.032384	0.0827661	0.0651516	0.0847493	0.0627881	0.0440498	0.108659	0.0656405	0.040746	0.0796775	0.0823608	0.0830558	0.0587815	0.0783289
Vibrio_TGA72121.1	penicillin-binding protein activator LpoB [Aliivibrio fischeri]	0.0930999	0.0476647	0.111572	0.0469092	0.0535259	0.0662763	0.0440498	0.134226	0.0781435	0.0526439	0.0489248	0.123541	0.0624479	0.0753873	0.0415311
Vibrio_TGA72123.1	DUF469 family protein [Aliivibrio fischeri]	0.0709332	0.0588799	0.0910427	0.0361953	0.0802888	0.0561399	0.0748846	0.0958756	0.0547004	0.0969756	0.0474271	0.0617706	0.08393	0.0698031	0.0659612
Vibrio_TGA72126.1	alpha/beta hydrolase [Aliivibrio fischeri]	0.0641777	0.0495831	0.0474181	0.117273	0.0624468	0.0634916	0.0551782	0.0958756	0.0375089	0.0981301	0.0546806	0.0794194	0.08937	0.0485586	0.0535935
Vibrio_TGA72127.1	NAD(P)/FAD-dependent oxidoreductase [Aliivibrio fischeri]	0.0354666	0.11776	0.0303476	0.108586	0.0722599	0.0623777	0.0655241	0.063917	0.0375089	0.173171	0.0398388	0.0720657	0.0699417	0.0498593	0.145115
Vibrio_TGA72128.1	DEAD/DEAH box helicase [Aliivibrio fischeri]	0.0709332	0.0824319	0.0433537	0.15202	0.0286746	0.0701749	0.104838	0.027393	0.196922	0.0307859	0.033199	0.0926559	0.186511	0.0349015	0.115432
Vibrio_TGA72136.1	protease HtpX [Aliivibrio fischeri]	0.0141866	0.35328	0.0885137	0.0558442	0.0624468	0.0701749	0.053489	0.0767005	0.0765806	0.0890592	0.0295102	0.0617706	0.0874271	0.0977243	0.0471151
Vibrio_TGA72137.1	DUF1456 family protein [Aliivibrio fischeri]	0.0709332	0.01472	0.227607	0.115825	0.0401444	0.0877186	0.0449308	0.106528	0.0262562	0.103902	0.0663979	0.0617706	0.11657	0.0418818	0.0439741
Vibrio_TGA72157.1	L-serine ammonia-lyase [Aliivibrio fischeri]	0.0773817	0.04416	0.0758689	0.0579125	0.0735981	0.0446567	0.0748846	0.045655	0.157537	0.0692683	0.0497984	0.0892242	0.0538013	0.0488621	0.0942303
Vibrio_TGA72161.1	fumarate hydratase [Aliivibrio fischeri]	0.0832694	0.0523377	0.0885137	0.0636004	0.0509148	0.0719742	0.0570995	0.08173	0.0622743	0.0711404	0.0532931	0.079998	0.060203	0.0769887	0.0554074
Vibrio_TGA72162.1	DUF2799 domain-containing protein [Aliivibrio fischeri]	0.0709332	0.0588799	0.0505793	0.130303	0.0401444	0.0701749	0.0499231	0.0958756	0.0875207	0.0519512	0.0221326	0.247082	0.0524563	0.0465354	0.0329806
Vibrio_TGA72163.1	efflux RND transporter periplasmic adaptor subunit [Aliivibrio fischeri]	0.189155	0.04416	0.101159	0.0488637	0.0802888	0.0701749	0.0748846	0.0497133	0.0562633	0.0692683	0.0885306	0.0308853	0.0699417	0.157057	0.0513031
Vibrio_TGA72164.1	efflux RND transporter periplasmic adaptor subunit [Aliivibrio fischeri]	0.0496533	0.0841142	0.0910427	0.0434344	0.0936703	0.0601499	0.0686443	0.063917	0.0477386	0.0779268	0.0590204	0.0617706	0.0874271	0.0977243	0.0518266
Vibrio_TGA72165.1	efflux RND transporter permease subunit [Aliivibrio fischeri]	0.0658666	0.0679384	0.0910427	0.0289563	0.147196	0.0478465	0.0499231	0.0894839	0.0609519	0.0586116	0.0905426	0.0411804	0.0769359	0.0888403	0.0848072
Vibrio_TGA72167.1	cystathionine beta-lyase [Aliivibrio fischeri]	0.0709332	0.047104	0.0758689	0.0868688	0.0401444	0.0877186	0.0748846	0.0767005	0.0437603	0.121219	0.0474271	0.098833	0.061199	0.0797749	0.0412257
Vibrio_TGA72168.1	hypothetical protein VFES401_06730 [Aliivibrio fischeri]	0.0709332	0.035328	0.113803	0.0434344	0.0624468	0.0601499	0.0624039	0.127834	0.0393843	0.080813	0.0569125	0.0617706	0.11657	0.0767834	0.0179894
Vibrio_TGA72169.1	L-threonine dehydrogenase [Aliivibrio fischeri]	0.0637197	0.0499924	0.0590092	0.0843869	0.0673009	0.0578635	0.0525786	0.116213	0.0503244	0.0722799	0.0484152	0.111187	0.0621704	0.0673101	0.0549677
Vibrio_TGA72175.1	MBL fold metallo-hydrolase [Aliivibrio fischeri]	0.0709332	0.0490666	0.0455213	0.115825	0.0903249	0.0311888	0.0374423	0.319585	0.0196922	0.138537	0.0442653	0.0926559	0.0815987	0.0299156	0.0879482
Vibrio_TGA72176.1	hypothetical protein VFES401_06770 [Aliivibrio fischeri]	0.0425599	0.0981332	0.0834558	0.0513316	0.0741127	0.0526312	0.0832052	0.0575253	0.0656405	0.0615718	0.0829974	0.0741247	0.0641132	0.0698031	0.0659612
Vibrio_TGA72179.1	CinA family nicotinamide mononucleotide deamidase-related protein [Aliivibrio fischeri]	0.141866	0.0686933	0.0650305	0.0579125	0.0501805	0.0982448	0.0641868	0.063917	0.0656405	0.0692683	0.0442653	0.108099	0.0699417	0.0698031	0.0565382
Vibrio_TGA72181.1	GGDEF domain-containing protein [Aliivibrio fischeri]	0.0709332	0.0883199	0.0505793	0.0651516	0.133815	0.0701749	0.0449308	0.0852227	0.0492304	0.138537	0.033199	0.0823608	0.0349709	0.174508	0.0263845
Vibrio_TGA72183.1	ribonucleotide-diphosphate reductase subunit beta [Aliivibrio fischeri]	0.0576332	0.099643	0.0517288	0.0376432	0.117345	0.0738683	0.0449308	0.0958756	0.0619938	0.0651937	0.0622481	0.0617706	0.0979184	0.0565072	0.0814815
Vibrio_TGA72184.1	ribonucleoside-diphosphate reductase subunit alpha [Aliivibrio fischeri]	0.0563828	0.0816722	0.0529318	0.0752863	0.0725687	0.0612164	0.060273	0.0774752	0.0443073	0.0846612	0.0804823	0.0478722	0.0699417	0.0743065	0.0899471
Vibrio_TGA72185.1	bifunctional 2-polyprenyl-6-hydroxyphenol methylase/3-demethylubiquinol 3-O-methyltransferase UbiG [Aliivibrio fischeri]	0.0709332	0.000189	0.000189	0.0434344	0.160578	0.0350874	0.000189	0.000189	0.0328203	0.207805	0.0442653	0.0308853	0.139883	0.0349015	0.131922
Vibrio_TGA72186.1	DNA topoisomerase (ATP-hydrolyzing) subunit A [Aliivibrio fischeri]	0.0808639	0.053715	0.0758689	0.0559636	0.0695037	0.0629154	0.064804	0.0809616	0.0621857	0.0667028	0.0676748	0.0606051	0.0753218	0.0760355	0.0616359
Vibrio_TGA72188.1	DUF3581 family protein [Aliivibrio fischeri]	0.0788147	0.0647679	0.0482802	0.105484	0.0425058	0.0857693	0.0544616	0.063917	0.0984608	0.0461789	0.0912971	0.0617706	0.0826584	0.0536947	0.0593651
Vibrio_TGA72190.1	molecular chaperone [Aliivibrio fischeri]	0.118222	0.023552	0.113803	0.0868688	0.0535259	0.0701749	0.0936058	0.063917	0.0787686	0.0461789	0.0829974	0.0494165	0.0874271	0.0558424	0.0329806
Vibrio_TGA72193.1	sporulation protein [Aliivibrio fischeri]	0.0567466	0.04416	0.151738	0.0434344	0.0133815	0.350874	0.0599077	0.063917	0.0656405	0.0865854	0.0398388	0.102951	0.0699417	0.0837637	0.0439741
Vibrio_TGA72197.1	threonine--tRNA ligase [Aliivibrio fischeri]	0.0526933	0.0815261	0.0590092	0.0791127	0.0629716	0.0736836	0.0641868	0.0550397	0.0698754	0.0629712	0.0796775	0.046328	0.077713	0.090744	0.0693438
Vibrio_TGA72198.1	translation initiation factor IF-3 [Aliivibrio fischeri]	0.0605019	0.071062	0.0715335	0.0592287	0.0535259	0.0842099	0.064484	0.0742262	0.0619938	0.0814921	0.0497984	0.0844198	0.0562945	0.0719183	0.0640211
Vibrio_TGA72200.1	50S ribosomal protein L20 [Aliivibrio fischeri]	0.0819401	0.0553647	0.0686433	0.0548645	0.0802888	0.0682256	0.0599077	0.073048	0.061538	0.0773496	0.0663979	0.0645365	0.0679434	0.0626174	0.0670425
Vibrio_TGA72216.1	phenylalanine--tRNA ligase subunit alpha [Aliivibrio fischeri]	0.0429898	0.0883199	0.0657531	0.0517872	0.0828788	0.0723679	0.0839616	0.0466422	0.055916	0.0843266	0.0592839	0.0765956	0.0564046	0.0781794	0.0730285
Vibrio_TGA72217.1	phenylalanine--tRNA ligase subunit beta [Aliivibrio fischeri]	0.0625433	0.059598	0.0703844	0.0530238	0.075164	0.0733647	0.0634891	0.0606392	0.0683016	0.0746658	0.063198	0.0734992	0.0662214	0.0650972	0.0627823
Vibrio_TGA72218.1	integration host factor subunit alpha [Aliivibrio fischeri]	0.072752	0.0603519	0.0666166	0.0530865	0.0802888	0.0653902	0.0694053	0.0756912	0.0539711	0.0692683	0.0735761	0.067797	0.0637247	0.0800181	0.058944
Vibrio_TGA72219.1	succinylglutamate desuccinylase [Aliivibrio fischeri]	0.0354666	0.047104	0.113803	0.0579125	0.0501805	0.0701749	0.0449308	0.127834	0.0656405	0.080813	0.0474271	0.0741247	0.0699417	0.0581692	0.0659612
Vibrio_TGA72220.1	M3 family oligoendopeptidase [Aliivibrio fischeri]	0.118222	0.035328	0.101159	0.0217172	0.200722	0.0421049	0.0998462	0.0798963	0.0525124	0.0865854	0.0398388	0.0617706	0.186511	0.0261761	0.109935
Vibrio_TGA72221.1	YajQ family cyclic di-GMP-binding protein [Aliivibrio fischeri]	0.0557333	0.0722618	0.067439	0.0488637	0.0773151	0.080971	0.0549154	0.063917	0.0835425	0.0544251	0.069416	0.0778847	0.0434121	0.0814369	0.0785252
Vibrio_TGA72222.1	3-deoxy-7-phosphoheptulonate synthase [Aliivibrio fischeri]	0.0496533	0.11776	0.0704497	0.0434344	0.0494085	0.114034	0.080645	0.036524	0.0820506	0.0692683	0.0796775	0.0514755	0.0699417	0.0698031	0.0725573
Vibrio_TGA72223.1	phosphoenolpyruvate synthase [Aliivibrio fischeri]	0.0709332	0.0695854	0.0641968	0.0552802	0.0745539	0.0647768	0.0748846	0.063917	0.0547004	0.0900488	0.0510753	0.0617706	0.0629475	0.0930707	0.0549677
Vibrio_TGA72224.1	hypothetical protein VFES401_07020 [Aliivibrio fischeri]	0.0709332	0.17664	0.0252896	0.130303	0.107052	0.0175437	0.000189	0.000189	0.000189	0.0692683	0.033199	0.123541	0.139883	0.0349015	0.000189
Vibrio_TGA72225.1	GntR family transcriptional regulator [Aliivibrio fischeri]	0.113493	0.04416	0.0758689	0.123064	0.0566744	0.0350874	0.0499231	0.143813	0.0802273	0.0314856	0.0663979	0.0741247	0.0699417	0.0814369	0.0565382
Vibrio_TGA72228.1	hypothetical protein VFES401_07050 [Aliivibrio fischeri]	0.0236444	0.17664	0.0252896	0.0868688	0.0802888	0.0350874	0.0748846	0.000189	0.000189	0.0692683	0.000189	0.000189	0.000189	0.0698031	0.000189
Vibrio_TGA72231.1	DNA methyltransferase [Aliivibrio fischeri]	0.0709332	0.01472	0.151738	0.130303	0.0669073	0.0561399	0.000189	0.000189	0.131281	0.0346341	0.000189	0.000189	0.00874271	0.0698031	0.0659612
Vibrio_TGA72236.1	LysM peptidoglycan-binding domain-containing protein [Aliivibrio fischeri]	0.0709332	0.0368	0.0910427	0.108586	0.064231	0.0701749	0.0312019	0.115051	0.0437603	0.0923577	0.0580982	0.070595	0.0786844	0.0542913	0.0753842
Vibrio_TGA72243.1	glutaredoxin [Aliivibrio fischeri]	0.0709332	0.0588799	0.0505793	0.130303	0.0401444	0.0701749	0.0998462	0.0319585	0.0984608	0.161626	0.0284563	0.0823608	0.0524563	0.0930707	0.0329806
Vibrio_TGA72253.1	16S rRNA (cytosine(1407)-C(5))-methyltransferase RsmF [Aliivibrio fischeri]	0.1064	0.0588799	0.0758689	0.0289563	0.0401444	0.210525	0.0249615	0.127834	0.0656405	0.103902	0.0442653	0.0617706	0.104913	0.0465354	0.0659612
Vibrio_TGA72254.1	MCE family protein [Aliivibrio fischeri]	0.118222	0.0706559	0.0379345	0.0868688	0.0802888	0.0467833	0.0748846	0.063917	0.114871	0.0395819	0.0829974	0.0617706	0.041965	0.0465354	0.164903
Vibrio_TGA72257.1	GAF domain-containing protein [Aliivibrio fischeri]	0.0283733	0.1472	0.0303476	0.130303	0.0802888	0.0350874	0.0998462	0.0479378	0.0875207	0.0865854	0.0796775	0.0205902	0.104913	0.0465354	0.197884
Vibrio_TGA72258.1	RNA chaperone ProQ [Aliivibrio fischeri]	0.0709332	0.0588799	0.068282	0.0603256	0.0835003	0.0485826	0.0707244	0.086476	0.0656405	0.0572216	0.0629033	0.0857925	0.0615487	0.0571116	0.0622967
Vibrio_TGA72259.1	carboxy terminal-processing peptidase [Aliivibrio fischeri]	0.0654768	0.0760533	0.0489477	0.0781819	0.0646771	0.0798542	0.059	0.0663754	0.0680716	0.0593728	0.085764	0.0557928	0.0724396	0.0649891	0.0781762
Vibrio_TGA72261.1	aminopeptidase N [Aliivibrio fischeri]	0.0576332	0.0769969	0.071406	0.0841542	0.0517992	0.0561399	0.0468029	0.108659	0.0501957	0.0852533	0.0580982	0.0750072	0.0452564	0.095186	0.0703586
Vibrio_TGA72263.1	NAD-glutamate dehydrogenase [Aliivibrio fischeri]	0.0780685	0.0531819	0.0803849	0.0602713	0.058185	0.0744873	0.0532075	0.0961123	0.0653172	0.0613813	0.0623176	0.0764779	0.0659066	0.0673101	0.0579342
Vibrio_TGA72264.1	quinone-dependent dihydroorotate dehydrogenase [Aliivibrio fischeri]	0.0709332	0.0799085	0.0559034	0.0868688	0.068819	0.061403	0.0784506	0.0493904	0.0772241	0.0623415	0.0700867	0.0552684	0.0781701	0.0661292	0.0732902
Vibrio_TGA72266.1	bifunctional 23S rRNA (guanine(2069)-N(7))-methyltransferase RlmK/23S rRNA (guanine(2445)-N(2))-methyltransferase RlmL [Aliivibrio fischeri]	0.0709332	0.0625599	0.071406	0.054293	0.0843032	0.0534666	0.0889255	0.063917	0.0656405	0.0692683	0.0524194	0.0864789	0.05995	0.0620472	0.0659612
Vibrio_TGA72268.1	ABC transporter ATP-binding protein [Aliivibrio fischeri]	0.0851199	0.0785066	0.0189672	0.282324	0.0123521	0.350874	0.0299539	0.0798963	0.144409	0.0314856	0.106237	0.0617706	0.0262281	0.0465354	0.263845
Vibrio_TGA72269.1	DUF3466 family protein [Aliivibrio fischeri]	0.0945776	0.0343466	0.130061	0.0289563	0.0802888	0.061403	0.117676	0.0697277	0.0547004	0.0761951	0.0724341	0.0823608	0.0437136	0.0977243	0.0424036
Vibrio_TGA72271.1	bifunctional 3-hydroxydecanoyl-ACP dehydratase/trans-2-decenoyl-ACP isomerase [Aliivibrio fischeri]	0.0756621	0.0625599	0.071406	0.062437	0.0593439	0.0825587	0.0599077	0.0679119	0.0501957	0.0692683	0.0715055	0.0661828	0.0512906	0.101532	0.0618386
Vibrio_TGA72272.1	Lon protease family protein [Aliivibrio fischeri]	0.0236444	0.0588799	0.151738	0.0217172	0.321155	0.105262	0.000189	0.000189	0.0656405	0.207805	0.0221326	0.185312	0.0699417	0.0698031	0.0439741
Vibrio_TGA72273.1	macrodomain Ter protein MatP [Aliivibrio fischeri]	0.283733	0.01472	0.227607	0.0579125	0.0802888	0.0175437	0.374423	0.0127834	0.131281	0.0346341	0.33199	0.0494165	0.0349709	0.104705	0.153909
Vibrio_TGA72279.1	cytochrome-c oxidase, cbb3-type subunit II [Aliivibrio fischeri]	0.0506666	0.0647679	0.0551774	0.0977274	0.0535259	0.0467833	0.0468029	0.166184	0.055542	0.0566741	0.0590204	0.0926559	0.0524563	0.0620472	0.0494709
Vibrio_TGA72281.1	cytochrome-c oxidase, cbb3-type subunit III [Aliivibrio fischeri]	0.0927588	0.0588799	0.0490916	0.0789717	0.0602166	0.0701749	0.0549154	0.0929702	0.0533329	0.0745966	0.0569125	0.0669182	0.0484212	0.116338	0.0571664
Vibrio_TGA72286.1	fumarate/nitrate reduction transcriptional regulator Fnr [Aliivibrio fischeri]	0.0993065	0.0252343	0.0505793	0.130303	0.0535259	0.0877186	0.0299539	0.159793	0.0525124	0.0692683	0.0663979	0.0617706	0.122398	0.0299156	0.0879482
Vibrio_TGA72287.1	universal stress protein UspE [Aliivibrio fischeri]	0.0801854	0.0634092	0.0704497	0.0618105	0.0585891	0.0831702	0.0608438	0.0590003	0.0765806	0.0692683	0.0640266	0.0709218	0.0564046	0.0474661	0.100882
Vibrio_TGA72288.1	tRNA 2-thiocytidine(32) synthetase TtcA [Aliivibrio fischeri]	0.0236444	0.0588799	0.151738	0.0868688	0.0802888	0.0350874	0.112327	0.063917	0.0656405	0.0230894	0.265592	0.0154427	0.0699417	0.139606	0.0989418
Vibrio_TGA72290.1	glucosaminidase [Aliivibrio fischeri]	0.0709332	0.0883199	0.000189	0.000189	0.107052	0.0526312	0.0249615	0.000189	0.000189	0.0346341	0.0663979	0.0926559	0.0466278	0.104705	0.0219871
Vibrio_TGA72292.1	spermidine/putrescine ABC transporter ATP-binding protein PotA [Aliivibrio fischeri]	0.0709332	0.0588799	0.0885137	0.0682541	0.0437939	0.0701749	0.0499231	0.0798963	0.105025	0.0606097	0.0379417	0.0926559	0.0582848	0.0698031	0.0527689
Vibrio_TGA72293.1	spermidine/putrescine ABC transporter permease PotB [Aliivibrio fischeri]	0.0709332	0.04416	0.0505793	0.0651516	0.0802888	0.0935665	0.0748846	0.0479378	0.109401	0.041561	0.0221326	0.247082	0.0524563	0.0465354	0.0989418
Vibrio_TGA72295.1	extracellular solute-binding protein [Aliivibrio fischeri]	0.0658666	0.0317046	0.0758689	0.0868688	0.0516142	0.0623777	0.0748846	0.103865	0.055542	0.0566741	0.0737755	0.0864789	0.0699417	0.0548453	0.0599647
Vibrio_TGA72296.1	extracellular solute-binding protein [Aliivibrio fischeri]	0.0354666	0.11776	0.0505793	0.130303	0.0267629	0.0701749	0.112327	0.0213057	0.131281	0.0519512	0.177061	0.0386066	0.08393	0.0465354	0.131922
Vibrio_TGA72299.1	antibiotic biosynthesis monooxygenase [Aliivibrio fischeri]	0.0709332	0.02944	0.0758689	0.217172	0.0802888	0.0561399	0.0374423	0.159793	0.0525124	0.0519512	0.0663979	0.102951	0.08393	0.0349015	0.0659612
Vibrio_TGA72300.1	Qnr family pentapeptide repeat protein [Aliivibrio fischeri]	0.0709332	0.0706559	0.101159	0.0217172	0.100361	0.14035	0.0449308	0.0532642	0.0656405	0.124683	0.0516428	0.0264731	0.163197	0.0498593	0.0791534
Vibrio_TGA72301.1	hypothetical protein VFES401_07445 [Aliivibrio fischeri]	0.0620666	0.0925256	0.0551774	0.0380051	0.103228	0.0779721	0.0599077	0.0479378	0.0437603	0.207805	0.033199	0.0823608	0.0524563	0.104705	0.0586322
Vibrio_TGA72309.1	oxalate:formate antiporter [Aliivibrio fischeri]	0.0354666	0.17664	0.0252896	0.130303	0.107052	0.0350874	0.112327	0.063917	0.0656405	0.0692683	0.0885306	0.046328	0.0932556	0.0349015	0.164903
Vibrio_TGA72329.1	DUF2158 domain-containing protein [Aliivibrio fischeri]	0.0709332	0.0662399	0.0421494	0.104243	0.0602166	0.0623777	0.0655241	0.0821791	0.0729339	0.0623415	0.0737755	0.0494165	0.0786844	0.0620472	0.0659612
Vibrio_TGA72332.1	hypothetical protein VFES401_07610 [Aliivibrio fischeri]	0.0709332	0.11776	0.0379345	0.130303	0.0535259	0.0701749	0.0748846	0.000189	0.000189	0.0346341	0.132796	0.0617706	0.0699417	0.0349015	0.263845
Vibrio_TGA72334.1	4Fe-4S dicluster domain-containing protein [Aliivibrio fischeri]	0.0141866	0.23552	0.0853525	0.110999	0.038399	0.0701749	0.0885	0.0393336	0.0492304	0.0692683	0.0885306	0.100377	0.043041	0.0959792	0.0959435
Vibrio_TGA72335.1	formate dehydrogenase [Aliivibrio fischeri]	0.081846	0.0569173	0.0850255	0.0588035	0.0510929	0.0639093	0.0866312	0.054167	0.0787686	0.0531057	0.0721717	0.0790664	0.0601062	0.0786871	0.0648973
Vibrio_TGA72337.1	molecular chaperone [Aliivibrio fischeri]	0.0567466	0.0637866	0.0641968	0.0631773	0.0652346	0.080971	0.0449308	0.0852227	0.0547004	0.0831219	0.0553316	0.0617706	0.0769359	0.101532	0.0535935
Vibrio_TGA72338.1	4Fe-4S dicluster domain-containing protein [Aliivibrio fischeri]	0.0522666	0.0714971	0.0535545	0.126684	0.0481733	0.0735166	0.04425	0.0983339	0.0689225	0.0494773	0.0885306	0.0741247	0.0670275	0.0515936	0.0776014
Vibrio_TGA72340.1	DUF3305 domain-containing protein [Aliivibrio fischeri]	0.0425599	0.0392533	0.113803	0.0723907	0.0481733	0.0701749	0.0499231	0.0958756	0.0437603	0.0692683	0.033199	0.308853	0.0559534	0.0349015	0.164903
Vibrio_TGA72341.1	sulfurtransferase FdhD [Aliivibrio fischeri]	0.0472888	0.0735999	0.0606951	0.0760102	0.0573491	0.0561399	0.131048	0.036524	0.0984608	0.0461789	0.0995969	0.0514755	0.0559534	0.122155	0.0565382
Vibrio_TGA72343.1	methyl-accepting chemotaxis protein [Aliivibrio fischeri]	0.0709332	0.0588799	0.0663853	0.0651516	0.0764655	0.0701749	0.0786289	0.0486987	0.0574354	0.0890592	0.0700867	0.0487663	0.0885928	0.0661292	0.0622967
Vibrio_TGA72344.1	pyroglutamyl-peptidase I [Aliivibrio fischeri]	0.0709332	0.0785066	0.0474181	0.0694951	0.0702527	0.0902249	0.0499231	0.106528	0.0393843	0.080813	0.0758833	0.046328	0.0699417	0.0465354	0.0989418
Vibrio_TGA72354.1	N-acetyltransferase [Aliivibrio fischeri]	0.1064	0.0785066	0.0379345	0.054293	0.064231	0.122806	0.0855824	0.0239689	0.109401	0.0692683	0.0663979	0.0494165	0.0874271	0.0418818	0.175896
Vibrio_TGA72355.1	U32 family peptidase [Aliivibrio fischeri]	0.2128	0.0392533	0.0379345	0.39091	0.0267629	0.0701749	0.0249615	0.127834	0.0984608	0.0923577	0.0165995	0.185312	0.0466278	0.104705	0.0439741
Vibrio_TGA72360.1	sulfurtransferase [Aliivibrio fischeri]	0.0886665	0.011776	0.227607	0.101347	0.0458793	0.0701749	0.0748846	0.063917	0.0984608	0.0115447	0.265592	0.0772133	0.0699417	0.0837637	0.0219871
Vibrio_TGA72367.1	hypothetical protein VFES401_07810 [Aliivibrio fischeri]	0.141866	0.000189	0.000189	0.173738	0.000189	0.000189	0.0748846	0.127834	0.0656405	0.000189	0.000189	0.000189	0.104913	0.0465354	0.0329806
Vibrio_TGA72370.1	response regulator transcription factor [Aliivibrio fischeri]	0.0515878	0.0883199	0.0569017	0.0458474	0.0887402	0.0801999	0.0468029	0.093745	0.0537059	0.06542	0.082021	0.0676535	0.0699417	0.0606983	0.0659612
Vibrio_TGA72371.1	ATP-binding protein [Aliivibrio fischeri]	0.0531999	0.0588799	0.000189	0.000189	0.0535259	0.000189	0.000189	0.0958756	0.0656405	0.000189	0.000189	0.000189	0.000189	0.0465354	0.0989418
Vibrio_TGA72373.1	glycosyltransferase [Aliivibrio fischeri]	0.0472888	0.11776	0.0569017	0.101347	0.0573491	0.0561399	0.0748846	0.0319585	0.131281	0.0692683	0.0663979	0.0308853	0.104913	0.0930707	0.0824515
Vibrio_TGA72377.1	tungsten ABC transporter substrate-binding protein [Aliivibrio fischeri]	0.0709332	0.0556972	0.0780366	0.056706	0.0529564	0.0837571	0.0607173	0.0681782	0.100512	0.0466501	0.0623738	0.111586	0.0524563	0.0581692	0.0508843
Vibrio_TGA72381.1	bifunctional molybdopterin-guanine dinucleotide biosynthesis adaptor protein MobB/molybdopterin molybdotransferase MoeA [Aliivibrio fischeri]	0.0580363	0.0457955	0.0975457	0.0675646	0.0516142	0.0623777	0.0842452	0.0568151	0.0492304	0.138537	0.0387321	0.070595	0.0437136	0.167527	0.0659612
Vibrio_TGA72382.1	hypothetical protein VFES401_07885 [Aliivibrio fischeri]	0.0773817	0.0245333	0.0758689	0.112929	0.0617606	0.0491224	0.053489	0.115051	0.0802273	0.0440798	0.0474271	0.098833	0.113655	0.0322168	0.0659612
Vibrio_TGA72383.1	LysM domain-containing protein [Aliivibrio fischeri]	0.0531999	0.137387	0.000189	0.000189	0.0401444	0.0701749	0.149769	0.000189	0.000189	0.0692683	0.000189	0.000189	0.0699417	0.000189	0.000189
Vibrio_TGA72384.1	hypothetical protein VFES401_07900 [Aliivibrio fischeri]	0.165511	0.0504685	0.0758689	0.0941079	0.0247042	0.0701749	0.131048	0.036524	0.0984608	0.0577236	0.0398388	0.0823608	0.0349709	0.174508	0.0527689
Vibrio_TGA72387.1	hypothetical protein VFES401_07925 [Aliivibrio fischeri]	0.0650221	0.0321163	0.113803	0.0627386	0.0864649	0.0350874	0.0641868	0.0852227	0.0738456	0.0692683	0.0368877	0.148249	0.0874271	0.0325748	0.0942303
Vibrio_TGA72388.1	hypothetical protein VFES401_07930 [Aliivibrio fischeri]	0.0620666	0.0757028	0.0337195	0.0977274	0.107052	0.0467833	0.0374423	0.127834	0.0492304	0.0692683	0.0553316	0.111187	0.0621704	0.0436269	0.0923457
Vibrio_TGA72389.1	LysM peptidoglycan-binding domain-containing protein [Aliivibrio fischeri]	0.059111	0.105984	0.00842988	0.0434344	0.160578	0.000189	0.000189	0.000189	0.000189	0.0230894	0.000189	0.000189	0.0233139	0.000189	0.000189
Vibrio_TGA72391.1	type VI secretion system tip protein VgrG [Aliivibrio fischeri]	0.0709332	0.0588799	0.0606951	0.0108586	0.160578	0.000189	0.000189	0.000189	0.000189	0.000189	0.000189	0.0617706	0.000189	0.000189	0.0219871
Vibrio_TGA72393.1	zinc chelation protein SecC [Aliivibrio fischeri]	0.1064	0.0981332	0.0151738	0.347475	0.0200722	0.105262	0.0748846	0.063917	0.0656405	0.0461789	0.132796	0.0617706	0.0349709	0.0698031	0.0659612
Vibrio_TGA72394.1	N-acetylglucosamine kinase [Aliivibrio fischeri]	0.0386909	0.152107	0.0489477	0.0499496	0.0593439	0.136222	0.0453846	0.0447419	0.0797063	0.0774175	0.0838711	0.046328	0.0621704	0.0872538	0.0791534
Vibrio_TGA72398.1	DUF3802 family protein [Aliivibrio fischeri]	0.0709332	0.04416	0.0505793	0.0434344	0.0802888	0.14035	0.0748846	0.0798963	0.0393843	0.0692683	0.0663979	0.0617706	0.0699417	0.0698031	0.0879482
Vibrio_TGA72399.1	fructosamine kinase family protein [Aliivibrio fischeri]	0.0827554	0.0588799	0.0921265	0.0638741	0.0545964	0.0990704	0.0468029	0.0767005	0.0729339	0.0692683	0.063078	0.0650217	0.0489592	0.0847609	0.0620811
Vibrio_TGA72401.1	riboflavin synthase [Aliivibrio fischeri]	0.0886665	0.0706559	0.0632241	0.0608082	0.0573491	0.0701749	0.0898616	0.0532642	0.0525124	0.0692683	0.0995969	0.0308853	0.163197	0.0398875	0.0824515
Vibrio_TGA72403.1	hypothetical protein VFES401_08010 [Aliivibrio fischeri]	0.000189	0.000189	0.000189	0.000189	0.0802888	0.0701749	0.000189	0.000189	0.0984608	0.0461789	0.0663979	0.0926559	0.0466278	0.0698031	0.0659612
Vibrio_TGA72404.1	anaerobic sulfatase maturase [Aliivibrio fischeri]	0.0607999	0.107947	0.0482802	0.0620492	0.064231	0.0789468	0.0582436	0.045655	0.0787686	0.103902	0.0663979	0.034317	0.0979184	0.0598312	0.0989418
Vibrio_TGA72406.1	LysR family transcriptional regulator [Aliivibrio fischeri]	0.0354666	0.11776	0.0505793	0.054293	0.128462	0.0263156	0.0998462	0.0798963	0.0525124	0.0346341	0.199194	0.0308853	0.11657	0.0418818	0.109935
Vibrio_TGA72412.1	MoxR family ATPase [Aliivibrio fischeri]	0.141866	0.0735999	0.0606951	0.054293	0.0802888	0.0561399	0.0936058	0.063917	0.0525124	0.0519512	0.110663	0.0370624	0.11657	0.0558424	0.0659612
Vibrio_TGA72414.1	arylsulfatase [Aliivibrio fischeri]	0.0768443	0.0659973	0.0691746	0.0546433	0.072054	0.0741849	0.0586934	0.0786106	0.0687078	0.0667944	0.0614796	0.0636237	0.0679046	0.0732932	0.059051
Vibrio_TGA72418.1	hypothetical protein VFES401_08090 [Aliivibrio fischeri]	0.0709332	0.0588799	0.0758689	0.0651516	0.0267629	0.0701749	0.000189	0.000189	0.0437603	0.0692683	0.0995969	0.0205902	0.139883	0.104705	0.000189
Vibrio_TGA72427.1	DEAD/DEAH box helicase [Aliivibrio fischeri]	0.0709332	0.0735999	0.0455213	0.0579125	0.140505	0.0501249	0.0299539	0.0319585	0.0656405	0.207805	0.110663	0.0370624	0.0466278	0.0698031	0.0989418
Vibrio_TGA72431.1	D-ribose pyranase [Aliivibrio fischeri]	0.0567466	0.11776	0.0474181	0.0521213	0.0669073	0.0982448	0.0106978	0.255668	0.0656405	0.103902	0.0221326	0.154427	0.0699417	0.0558424	0.0329806
Vibrio_TGA72432.1	ribose ABC transporter ATP-binding protein RbsA [Aliivibrio fischeri]	0.000189	0.000189	0.000189	0.000189	0.000189	0.000189	0.000189	0.000189	0.000189	0.000189	0.199194	0.0205902	0.0699417	0.0698031	0.0659612
Vibrio_TGA72434.1	ribose ABC transporter substrate-binding protein RbsB [Aliivibrio fischeri]	0.0733792	0.052992	0.070249	0.107717	0.0323745	0.0842099	0.0499231	0.0830922	0.0706898	0.0964808	0.0306452	0.12011	0.0639467	0.0741657	0.0465608
Vibrio_TGA72436.1	LacI family DNA-binding transcriptional regulator [Aliivibrio fischeri]	0.0709332	0.0883199	0.000189	0.000189	0.120433	0.0935665	0.0561635	0.0852227	0.0164101	0.0692683	0.0663979	0.0617706	0.0699417	0.0698031	0.0659612
Vibrio_TGA72438.1	ExeM/NucH family extracellular endonuclease [Aliivibrio fischeri]	0.0567466	0.0956799	0.084623	0.0449321	0.0535259	0.101754	0.0774669	0.0490031	0.0941799	0.0566741	0.0762347	0.0438372	0.0890167	0.0673101	0.0903913
Vibrio_TGA72440.1	hypothetical protein VFES401_08200 [Aliivibrio fischeri]	0.0886665	0.0588799	0.0606951	0.108586	0.0562022	0.0501249	0.000189	0.000189	0.0468861	0.0554146	0.033199	0.216197	0.05995	0.0349015	0.0659612
Vibrio_TGA72444.1	mechanosensitive ion channel [Aliivibrio fischeri]	0.2128	0.0392533	0.113803	0.0289563	0.0802888	0.000189	0.000189	0.063917	0.0328203	0.277073	0.033199	0.0617706	0.0349709	0.139606	0.000189
Vibrio_TGA72447.1	carboxypeptidase M32 [Aliivibrio fischeri]	0.0780266	0.0642327	0.0379345	0.0941079	0.0864649	0.0526312	0.0784506	0.0755383	0.0656405	0.0745966	0.0497984	0.070595	0.0786844	0.0698031	0.0659612
Vibrio_TGA72451.1	hypothetical protein VFES401_08255 [Aliivibrio fischeri]	0.0141866	0.0588799	0.151738	0.0434344	0.160578	0.000189	0.000189	0.000189	0.000189	0.000189	0.000189	0.123541	0.000189	0.000189	0.164903
Vibrio_TGA72462.1	YceI family protein [Aliivibrio fischeri]	0.0761875	0.0568496	0.0731593	0.070782	0.0437939	0.0701749	0.0717644	0.075033	0.0777962	0.0476219	0.0875245	0.0788108	0.0529289	0.0673101	0.0732902
Vibrio_TGA72464.1	hypothetical protein VFES401_08325 [Aliivibrio fischeri]	0.0709332	0.0883199	0.0505793	0.0434344	0.0401444	0.14035	0.0374423	0.063917	0.262562	0.0173171	0.132796	0.000189	0.000189	0.139606	0.0989418
Vibrio_TGA72465.1	exodeoxyribonuclease I [Aliivibrio fischeri]	0.0531999	0.0588799	0.0505793	0.0868688	0.100361	0.0561399	0.131048	0.018262	0.131281	0.0865854	0.0796775	0.0411804	0.122398	0.0398875	0.0824515
Vibrio_TGA72468.1	cytidine deaminase [Aliivibrio fischeri]	0.0780266	0.0535272	0.0606951	0.0705809	0.0864649	0.0701749	0.0641868	0.0585906	0.0596732	0.0761951	0.0784703	0.0617706	0.0591814	0.0571116	0.0659612
Vibrio_TGA72471.1	aspartate/tyrosine/aromatic aminotransferase [Aliivibrio fischeri]	0.0769701	0.0554164	0.0711271	0.0656342	0.0602166	0.0577911	0.0766676	0.0802679	0.0656405	0.0602891	0.0522707	0.0868127	0.0618715	0.0804253	0.0560048
Vibrio_TGA72473.1	HTH-type transcriptional regulator CysB [Aliivibrio fischeri]	0.0567466	0.0662399	0.0758689	0.0723907	0.0535259	0.0561399	0.0374423	0.0958756	0.0656405	0.0461789	0.182594	0.0505396	0.077713	0.0558424	0.0906966
Vibrio_TGA72474.1	DNA repair protein [Aliivibrio fischeri]	0.1064	0.137387	0.0541921	0.0608082	0.068819	0.0701749	0.0499231	0.0319585	0.0656405	0.173171	0.0663979	0.0741247	0.0349709	0.139606	0.0439741
Vibrio_TGA72478.1	DUF342 domain-containing protein [Aliivibrio fischeri]	0.0531999	0.0392533	0.151738	0.0760102	0.0802888	0.02005	0.0748846	0.063917	0.0984608	0.0692683	0.0442653	0.0926559	0.163197	0.0199437	0.0329806
Vibrio_TGA72479.1	glutaredoxin [Aliivibrio fischeri]	0.0886665	0.011776	0.303476	0.054293	0.0481733	0.0701749	0.0748846	0.063917	0.0656405	0.0461789	0.033199	0.123541	0.0699417	0.139606	0.0329806
Vibrio_TGA72481.1	phosphoribosylaminoimidazolesuccinocarboxamide synthase [Aliivibrio fischeri]	0.177333	0.047104	0.113803	0.0361953	0.064231	0.0701749	0.0748846	0.063917	0.0656405	0.0519512	0.110663	0.0370624	0.0932556	0.0872538	0.105538
Vibrio_TGA72483.1	ATP-dependent RNA helicase HrpA [Aliivibrio fischeri]	0.0709332	0.047104	0.0853525	0.0627386	0.0802888	0.0485826	0.0832052	0.0383502	0.0547004	0.15239	0.0784703	0.0427643	0.077713	0.0418818	0.0659612
Vibrio_TGA72486.1	methyl-accepting chemotaxis protein [Aliivibrio fischeri]	0.059111	0.0824319	0.0650305	0.0579125	0.0903249	0.0545805	0.0855824	0.063917	0.0492304	0.0923577	0.0580982	0.070595	0.0786844	0.0698031	0.0513031
Vibrio_TGA72488.1	methyltransferase domain-containing protein [Aliivibrio fischeri]	0.0472888	0.0785066	0.0663853	0.0806639	0.0555846	0.0701749	0.0582436	0.063917	0.0937722	0.0484878	0.0663979	0.070595	0.0699417	0.0610777	0.0753842
Vibrio_TGA72489.1	retention module-containing protein [Aliivibrio fischeri]	0.102459	0.0543507	0.0821913	0.06014	0.0713678	0.061403	0.0802335	0.0468725	0.0954771	0.0735976	0.0624922	0.0424673	0.108092	0.0739091	0.0732902
Vibrio_TGA72491.1	thiopurine S-methyltransferase [Aliivibrio fischeri]	0.0531999	0.0588799	0.101159	0.0325758	0.0535259	0.105262	0.0748846	0.063917	0.0875207	0.0519512	0.0663979	0.0411804	0.0699417	0.104705	0.0659612
Vibrio_TGA72494.1	DUF2760 domain-containing protein [Aliivibrio fischeri]	0.0709332	0.0841142	0.0455213	0.0506735	0.0573491	0.154385	0.0544616	0.0319585	0.114871	0.0692683	0.0948542	0.0370624	0.0815987	0.0797749	0.0659612
Vibrio_TGA72495.1	Hsp70 family protein [Aliivibrio fischeri]	0.0283733	0.2944	0.0379345	0.0521213	0.0669073	0.0701749	0.149769	0.0127834	0.0984608	0.0923577	0.116196	0.0529462	0.0233139	0.209409	0.0439741
Vibrio_TGA72496.1	molecular chaperone DnaK [Aliivibrio fischeri]	0.0709332	0.10304	0.0325152	0.130303	0.0713678	0.0526312	0.0374423	0.170445	0.0492304	0.0923577	0.0663979	0.0386066	0.08393	0.0930707	0.0659612
Vibrio_TGA72499.1	DUF1887 family protein [Aliivibrio fischeri]	0.0630518	0.0588799	0.0758689	0.054293	0.064231	0.061403	0.0427912	0.111855	0.0750177	0.0692683	0.0580982	0.070595	0.0262281	0.255945	0.0479718
Vibrio_TGA72500.1	uridine phosphorylase [Aliivibrio fischeri]	0.0886665	0.0480853	0.0836106	0.0514778	0.0727617	0.0665452	0.0776077	0.0616743	0.0787686	0.0556245	0.0551228	0.0996753	0.0620609	0.0664791	0.0571664
Vibrio_TGA72502.1	CBS domain-containing protein [Aliivibrio fischeri]	0.101333	0.047104	0.0616435	0.0768455	0.0733072	0.0668332	0.0599077	0.0599222	0.0787686	0.0692683	0.0663979	0.0754974	0.0667625	0.073127	0.0449735
Vibrio_TGA72504.1	FAD-binding oxidoreductase [Aliivibrio fischeri]	0.283733	0.0588799	0.0569017	0.0579125	0.0802888	0.14035	0.000189	0.000189	0.0437603	0.0346341	0.265592	0.0617706	0.0349709	0.104705	0.0879482
Vibrio_TGA72505.1	DUF3334 family protein [Aliivibrio fischeri]	0.0709332	0.0883199	0.0126448	0.260606	0.0669073	0.02807	0.112327	0.106528	0.0525124	0.0692683	0.033199	0.123541	0.0874271	0.0558424	0.0494709
Vibrio_TGA72519.1	sel1 repeat family protein [Aliivibrio fischeri]	0.0709332	0.11776	0.0189672	0.130303	0.0535259	0.14035	0.0374423	0.063917	0.000189	0.000189	0.132796	0.000189	0.000189	0.0465354	0.0659612
Vibrio_TGA72529.1	cytochrome c nitrite reductase Fe-S protein [Aliivibrio fischeri]	0.141866	0.11776	0.0379345	0.000189	0.000189	0.0350874	0.0748846	0.063917	0.0656405	0.103902	0.0442653	0.0308853	0.559534	0.0349015	0.0164903
Vibrio_TGA72531.1	ammonia-forming nitrite reductase cytochrome c552 subunit [Aliivibrio fischeri]	0.1064	0.0785066	0.0632241	0.0347475	0.0702527	0.0501249	0.104838	0.073048	0.0574354	0.0989547	0.0531183	0.046328	0.139883	0.0581692	0.0593651
Vibrio_TGA72532.1	heme lyase [Aliivibrio fischeri]	0.0567466	0.0588799	0.0758689	0.0760102	0.0573491	0.0561399	0.0748846	0.0798963	0.0656405	0.0554146	0.0829974	0.0741247	0.0349709	0.116338	0.0527689
Vibrio_TGA72534.1	NAD-dependent malic enzyme [Aliivibrio fischeri]	0.0627933	0.0599703	0.0703512	0.0604675	0.0735038	0.0647768	0.0649	0.0700629	0.0633373	0.0692683	0.0784703	0.0617706	0.0645616	0.07562	0.0487098
Vibrio_TGA72543.1	hypothetical protein VFES401_08765 [Aliivibrio fischeri]	0.0810665	0.0735999	0.0606951	0.0705809	0.0432324	0.0501249	0.149769	0.0319585	0.118153	0.0692683	0.0590204	0.0540493	0.0699417	0.0897468	0.0513031
Vibrio_TGA72547.1	ABC transporter ATP-binding protein [Aliivibrio fischeri]	0.0472888	0.11776	0.0948361	0.0260606	0.107052	0.0877186	0.0299539	0.063917	0.0656405	0.138537	0.0829974	0.0247082	0.209825	0.0232677	0.131922
Vibrio_TGA72550.1	23S rRNA pseudouridine(2604) synthase RluF [Aliivibrio fischeri]	0.141866	0.0588799	0.113803	0.101347	0.0344095	0.0467833	0.149769	0.0479378	0.0437603	0.0692683	0.0995969	0.0205902	0.0699417	0.000189	0.000189
Vibrio_TGA72551.1	hypothetical protein VFES401_08850 [Aliivibrio fischeri]	0.0620666	0.0504685	0.0379345	0.173738	0.0602166	0.0623777	0.0468029	0.0511336	0.114871	0.0791638	0.0414987	0.098833	0.061199	0.0498593	0.0527689
Vibrio_TGA72552.1	two-component system response regulator TorR [Aliivibrio fischeri]	0.0472888	0.0630857	0.0758689	0.0521213	0.0892098	0.0561399	0.0702043	0.0511336	0.0765806	0.0791638	0.0539483	0.0807769	0.0781701	0.0698031	0.0555463
Vibrio_TGA72554.1	HTH-type transcriptional repressor PurR [Aliivibrio fischeri]	0.102459	0.0543507	0.0569017	0.0723907	0.0695836	0.0593788	0.0885	0.0540837	0.0596732	0.041561	0.21026	0.039013	0.0874271	0.0372283	0.0742063
Vibrio_TGA72558.1	hypothetical protein VFES401_08885 [Aliivibrio fischeri]	0.0405333	0.0883199	0.0252896	0.0651516	0.240866	0.0623777	0.0374423	0.143813	0.0291736	0.0865854	0.0929571	0.0441219	0.111907	0.0523523	0.0659612
Vibrio_TGA72559.1	acyl-CoA thioesterase II [Aliivibrio fischeri]	0.2128	0.0654222	0.0379345	0.0260606	0.160578	0.116958	0.0599077	0.0399482	0.0393843	0.207805	0.0663979	0.0411804	0.0466278	0.104705	0.0989418
Vibrio_TGA72563.1	vibriobactin export RND transporter permease subunit VexH [Aliivibrio fischeri]	0.141866	0.02944	0.000189	0.000189	0.0267629	0.105262	0.000189	0.000189	0.000189	0.0692683	0.0221326	0.0617706	0.0699417	0.0698031	0.000189
Vibrio_TGA72564.1	efflux RND transporter periplasmic adaptor subunit [Aliivibrio fischeri]	0.0531999	0.0588799	0.227607	0.0482605	0.0401444	0.0561399	0.0561635	0.0852227	0.0656405	0.0519512	0.0663979	0.102951	0.0699417	0.0558424	0.0659612
Vibrio_TGA72566.1	exodeoxyribonuclease III [Aliivibrio fischeri]	0.0993065	0.0504685	0.0505793	0.0325758	0.187341	0.0801999	0.0561635	0.063917	0.0875207	0.0606097	0.0474271	0.111187	0.0621704	0.0698031	0.0494709
Vibrio_TGA72570.1	ABC transporter substrate-binding protein [Aliivibrio fischeri]	0.0842332	0.0604294	0.0914318	0.0388137	0.068819	0.0818707	0.0641868	0.067468	0.0656405	0.0765597	0.0521698	0.0748735	0.0699417	0.068058	0.0591959
Vibrio_TGA72571.1	ATP-binding cassette domain-containing protein [Aliivibrio fischeri]	0.177333	0.023552	0.0379345	0.173738	0.0802888	0.0526312	0.0249615	0.191751	0.0218802	0.207805	0.0442653	0.0926559	0.0466278	0.104705	0.0439741
Vibrio_TGA72572.1	DUF3360 family protein [Aliivibrio fischeri]	0.0709332	0.0785066	0.0948361	0.0260606	0.160578	0.0467833	0.0374423	0.063917	0.0984608	0.115447	0.0796775	0.0308853	0.0932556	0.0698031	0.0494709
Vibrio_TGA72573.1	formate C-acetyltransferase [Aliivibrio fischeri]	0.0804901	0.0511121	0.0751771	0.0604884	0.070739	0.0666661	0.0612872	0.083236	0.0651543	0.061859	0.0575202	0.0842146	0.0671374	0.0722041	0.0510768
Vibrio_TGA72574.1	pyruvate formate lyase 1-activating protein [Aliivibrio fischeri]	0.0567466	0.0588799	0.0695465	0.0631773	0.0652346	0.0485826	0.0748846	0.063917	0.109401	0.0600325	0.0408603	0.0926559	0.0641132	0.0888403	0.0518266
Vibrio_TGA72576.1	ABC transporter ATP-binding protein [Aliivibrio fischeri]	0.0472888	0.107947	0.0482802	0.0930737	0.0535259	0.0561399	0.102966	0.0464851	0.0820506	0.0484878	0.0663979	0.0970681	0.057225	0.0620472	0.0906966
Vibrio_TGA72577.1	ABC transporter ATP-binding protein [Aliivibrio fischeri]	0.0662043	0.0714971	0.0580174	0.0768455	0.0698163	0.0736836	0.0855824	0.0426114	0.0656405	0.0952439	0.069416	0.0375995	0.0949209	0.04776	0.106553
Vibrio_TGA72578.1	oligopeptide ABC transporter permease OppC [Aliivibrio fischeri]	0.0886665	0.0706559	0.0505793	0.054293	0.0963466	0.0584791	0.0748846	0.0383502	0.109401	0.0277073	0.132796	0.046328	0.0699417	0.0930707	0.0494709
Vibrio_TGA72580.1	oligopeptide ABC transporter substrate-binding protein OppA [Aliivibrio fischeri]	0.0807431	0.055028	0.0762483	0.0700137	0.0537737	0.0747023	0.0628901	0.0728127	0.0712838	0.0658049	0.0591175	0.0736379	0.0679186	0.0698031	0.0555758
Vibrio_TGA72583.1	cysteine--tRNA ligase [Aliivibrio fischeri]	0.054812	0.0519529	0.070811	0.0558442	0.0802888	0.0896679	0.0618612	0.060553	0.0692872	0.0619769	0.0663979	0.0799384	0.0508667	0.0654404	0.0703586
Vibrio_TGA72584.1	peptidylprolyl isomerase [Aliivibrio fischeri]	0.0839999	0.0484124	0.0799699	0.0612537	0.0627712	0.060383	0.066789	0.0794121	0.0848524	0.0535849	0.0502033	0.101623	0.0562276	0.0834232	0.0430767
Vibrio_TGA72586.1	EAL domain-containing protein [Aliivibrio fischeri]	0.354666	0.035328	0.000189	0.000189	0.0602166	0.0701749	0.0748846	0.063917	0.0437603	0.0692683	0.033199	0.123541	0.0349709	0.139606	0.131922
Vibrio_TGA72590.1	GTP cyclohydrolase I FolE [Aliivibrio fischeri]	0.0531999	0.11776	0.0126448	0.39091	0.0624468	0.0501249	0.0748846	0.063917	0.0656405	0.0831219	0.0553316	0.0494165	0.0699417	0.104705	0.0549677
Vibrio_TGA72591.1	molybdopterin molybdotransferase MoeA [Aliivibrio fischeri]	0.0709332	0.0457955	0.0650305	0.0506735	0.126168	0.0765544	0.0561635	0.0355095	0.131281	0.0623415	0.0885306	0.0360329	0.149875	0.0372283	0.0659612
Vibrio_TGA72592.1	molybdopterin-synthase adenylyltransferase MoeB [Aliivibrio fischeri]	0.0354666	0.0588799	0.126448	0.0260606	0.107052	0.0877186	0.0599077	0.0479378	0.0875207	0.0865854	0.0398388	0.0617706	0.139883	0.0349015	0.0659612
Vibrio_TGA72599.1	DUF2057 domain-containing protein [Aliivibrio fischeri]	0.0472888	0.02944	0.303476	0.0651516	0.0535259	0.0350874	0.0748846	0.063917	0.0656405	0.0346341	0.199194	0.0205902	0.139883	0.139606	0.0329806
Vibrio_TGA72600.1	methyl-accepting chemotaxis protein [Aliivibrio fischeri]	0.141866	0.0392533	0.113803	0.0361953	0.128462	0.0526312	0.137289	0.0348638	0.0547004	0.0969756	0.0663979	0.070595	0.0437136	0.0977243	0.0565382
Vibrio_TGA72601.1	TMAO reductase system sensor histidine kinase/response regulator TorS [Aliivibrio fischeri]	0.0531999	0.0588799	0.0758689	0.0868688	0.0535259	0.0526312	0.0249615	0.127834	0.131281	0.0519512	0.0663979	0.0823608	0.0349709	0.104705	0.109935
Vibrio_TGA72603.1	methylglyoxal synthase [Aliivibrio fischeri]	0.0425599	0.0981332	0.0910427	0.0144781	0.120433	0.14035	0.0499231	0.0319585	0.131281	0.0519512	0.110663	0.0370624	0.0699417	0.162874	0.0659612
Vibrio_TGA72606.1	transcriptional regulator [Aliivibrio fischeri]	0.0780266	0.0749381	0.0596113	0.0671259	0.0850117	0.0584791	0.0499231	0.063917	0.0787686	0.0577236	0.0796775	0.0720657	0.0749375	0.0558424	0.0549677
Vibrio_TGA72609.1	two-component system response regulator UvrY [Aliivibrio fischeri]	0.0993065	0.0504685	0.0379345	0.101347	0.0458793	0.0526312	0.149769	0.0319585	0.0656405	0.0923577	0.0829974	0.0494165	0.104913	0.0465354	0.0659612
Vibrio_TGA72613.1	transcriptional regulator [Aliivibrio fischeri]	0.0644848	0.100096	0.0342154	0.0774266	0.0646227	0.0701749	0.0703462	0.0618552	0.0568884	0.0852533	0.0601731	0.0681607	0.0830558	0.07164	0.0659612
Vibrio_TGA72615.1	fatty acid metabolism transcriptional regulator FadR [Aliivibrio fischeri]	0.0945776	0.02944	0.0758689	0.108586	0.0481733	0.0701749	0.0249615	0.255668	0.0984608	0.0230894	0.0995969	0.123541	0.0582848	0.0418818	0.0439741
Vibrio_TGA72616.1	Na(+)/H(+) antiporter NhaB [Aliivibrio fischeri]	0.0177333	0.17664	0.0505793	0.0868688	0.100361	0.11228	0.0187212	0.0958756	0.0218802	0.346341	0.0531183	0.046328	0.0932556	0.0349015	0.0989418
Vibrio_TGA72622.1	hypothetical protein VFES401_09260 [Aliivibrio fischeri]	0.0531999	0.0785066	0.0379345	0.15202	0.0458793	0.0526312	0.0748846	0.063917	0.0875207	0.0346341	0.0663979	0.185312	0.0349709	0.0698031	0.0439741
Vibrio_TGA72624.1	NADPH-dependent 2,4-dienoyl-CoA reductase [Aliivibrio fischeri]	0.0709332	0.137387	0.0216768	0.0868688	0.0200722	0.350874	0.0599077	0.0319585	0.0656405	0.138537	0.0829974	0.0741247	0.011657	0.0698031	0.395767
Vibrio_TGA72625.1	signal peptide peptidase SppA [Aliivibrio fischeri]	0.0620666	0.0672914	0.0379345	0.119445	0.0583919	0.0526312	0.0499231	0.143813	0.0510537	0.0494773	0.0796775	0.0823608	0.0524563	0.0814369	0.0471151
Vibrio_TGA72627.1	aspartate-semialdehyde dehydrogenase [Aliivibrio fischeri]	0.0709332	0.040763	0.105373	0.0764446	0.0456186	0.0701749	0.0509216	0.105275	0.0562633	0.0606097	0.0663979	0.0823608	0.0624479	0.0725952	0.0355176
Vibrio_TGA72629.1	chemotaxis protein [Aliivibrio fischeri]	0.0709332	0.0392533	0.0758689	0.0651516	0.0802888	0.0701749	0.0748846	0.0213057	0.131281	0.0346341	0.33199	0.0370624	0.0466278	0.104705	0.109935
Vibrio_TGA72630.1	nucleoid-associated protein YejK [Aliivibrio fischeri]	0.054564	0.0647679	0.0620746	0.0772167	0.0551985	0.0574158	0.0499231	0.138487	0.0504927	0.0692683	0.0531183	0.100377	0.0538013	0.0837637	0.0604644
Vibrio_TGA72631.1	DUF1414 domain-containing protein [Aliivibrio fischeri]	0.141866	0.0735999	0.0758689	0.0434344	0.0481733	0.0233916	0.299539	0.0798963	0.0393843	0.0461789	0.033199	0.247082	0.0349709	0.0698031	0.0989418
Vibrio_TGA72632.1	DUF3413 domain-containing protein [Aliivibrio fischeri]	0.2128	0.0196266	0.151738	0.0651516	0.107052	0.0350874	0.0748846	0.063917	0.0984608	0.0461789	0.033199	0.123541	0.104913	0.0698031	0.0439741
Vibrio_TGA72633.1	carbonic anhydrase family protein [Aliivibrio fischeri]	0.1064	0.0392533	0.0379345	0.0868688	0.0401444	0.210525	0.000189	0.000189	0.196922	0.0692683	0.0442653	0.0308853	0.139883	0.0698031	0.0659612
Vibrio_TGA72636.1	GNAT family N-acetyltransferase [Aliivibrio fischeri]	0.0354666	0.1472	0.0303476	0.108586	0.0963466	0.0818707	0.0213956	0.127834	0.0492304	0.0461789	0.0995969	0.0411804	0.139883	0.0698031	0.0824515
Vibrio_TGA72639.1	isopenicillin N synthase family oxygenase [Aliivibrio fischeri]	0.0496533	0.100937	0.0505793	0.0922981	0.0472287	0.0701749	0.0599077	0.063917	0.0738456	0.0230894	0.132796	0.123541	0.0757702	0.0429557	0.057716
Vibrio_TGA72644.1	TIGR02647 family protein [Aliivibrio fischeri]	0.0851199	0.05152	0.0758689	0.0413661	0.0883177	0.0637954	0.0524192	0.1324	0.0520597	0.0783033	0.0408603	0.123541	0.0655703	0.0651495	0.0400479
Vibrio_TGA72645.1	hypothetical protein VFES401_09405 [Aliivibrio fischeri]	0.1064	0.0490666	0.106216	0.0496393	0.0301083	0.0935665	0.131048	0.054786	0.0437603	0.103902	0.0774642	0.0352975	0.0699417	0.0698031	0.131922
Vibrio_TGA72650.1	1,4-dihydroxy-2-naphthoyl-CoA synthase [Aliivibrio fischeri]	0.1008	0.0479763	0.0724203	0.0599809	0.0553716	0.0596487	0.0880996	0.0415461	0.0858376	0.0651937	0.0705478	0.0799384	0.0731209	0.0819427	0.0586322
Vibrio_TGA72652.1	2-succinyl-5-enolpyruvyl-6-hydroxy-3-cyclohexene-1-carboxylic-acid synthase [Aliivibrio fischeri]	0.0709332	0.047104	0.0758689	0.0325758	0.187341	0.0400999	0.0561635	0.127834	0.0437603	0.0865854	0.0929571	0.0441219	0.0699417	0.0558424	0.0659612
Vibrio_TGA72654.1	pyridoxal phosphate-dependent aminotransferase [Aliivibrio fischeri]	0.0354666	0.20608	0.0216768	0.108586	0.064231	0.0526312	0.0998462	0.063917	0.0328203	0.138537	0.116196	0.0352975	0.0874271	0.0698031	0.0923457
Vibrio_TGA72659.1	iron-containing alcohol dehydrogenase [Aliivibrio fischeri]	0.0773092	0.0455257	0.0930659	0.0575978	0.0638362	0.0622169	0.0644356	0.0837832	0.0629337	0.0707579	0.0594087	0.0748514	0.0712998	0.0631551	0.0576292
Vibrio_TGA72662.1	deoxyguanosinetriphosphate triphosphohydrolase family protein [Aliivibrio fischeri]	0.354666	0.035328	0.101159	0.0325758	0.0267629	0.210525	0.124808	0.0255668	0.131281	0.0692683	0.033199	0.0617706	0.104913	0.0698031	0.0659612
Vibrio_TGA72666.1	YbaB/EbfC family nucleoid-associated protein [Aliivibrio fischeri]	0.124133	0.0420571	0.0606951	0.108586	0.0401444	0.126315	0.0332821	0.111855	0.0468861	0.0969756	0.0379417	0.046328	0.139883	0.0814369	0.0565382
Vibrio_TGA72667.1	DNA polymerase III subunit gamma/tau [Aliivibrio fischeri]	0.0354666	0.2944	0.0151738	0.173738	0.0602166	0.0467833	0.112327	0.063917	0.109401	0.0277073	0.165995	0.0247082	0.104913	0.0930707	0.0989418
Vibrio_TGA72668.1	adenine phosphoribosyltransferase [Aliivibrio fischeri]	0.0354666	0.0883199	0.0885137	0.0372295	0.0936703	0.0701749	0.0641868	0.0745699	0.0468861	0.041561	0.110663	0.0864789	0.0699417	0.0698031	0.0471151
Vibrio_TGA72671.1	LysR family transcriptional regulator [Aliivibrio fischeri]	0.059111	0.0824319	0.0433537	0.0977274	0.0446049	0.0701749	0.0898616	0.0426114	0.0492304	0.115447	0.0398388	0.102951	0.041965	0.139606	0.0659612
Vibrio_TGA72672.1	amidophosphoribosyltransferase [Aliivibrio fischeri]	0.0709332	0.137387	0.0867073	0.054293	0.0481733	0.105262	0.0499231	0.063917	0.0875207	0.0259756	0.177061	0.046328	0.0699417	0.0465354	0.115432
Vibrio_TGA72675.1	bifunctional tetrahydrofolate synthase/dihydrofolate synthase [Aliivibrio fischeri]	0.0236444	0.1472	0.0455213	0.0144781	0.240866	0.0467833	0.149769	0.0319585	0.0984608	0.0923577	0.0829974	0.0494165	0.0524563	0.116338	0.0263845
Vibrio_TGA72676.1	acetyl-CoA carboxylase, carboxyltransferase subunit beta [Aliivibrio fischeri]	0.0640129	0.0652453	0.0536634	0.0718914	0.06858	0.0753096	0.0578654	0.0808363	0.0747996	0.0551319	0.0715055	0.0632413	0.0569293	0.0877524	0.0554674
Vibrio_TGA72678.1	tRNA pseudouridine(38-40) synthase TruA [Aliivibrio fischeri]	0.354666	0.0588799	0.0455213	0.0579125	0.0602166	0.0701749	0.0748846	0.0852227	0.0492304	0.0230894	0.199194	0.0411804	0.0349709	0.209409	0.0659612
Vibrio_TGA72679.1	hypothetical protein VFES401_09585 [Aliivibrio fischeri]	0.0472888	0.0490666	0.0758689	0.0955557	0.0802888	0.0318977	0.0449308	0.191751	0.0437603	0.080813	0.0569125	0.0411804	0.157369	0.0387795	0.0791534
Vibrio_TGA72680.1	aspartate-semialdehyde dehydrogenase [Aliivibrio fischeri]	0.0738888	0.0494592	0.0903201	0.0347475	0.0963466	0.061403	0.0677528	0.0941935	0.0586076	0.0637268	0.0663979	0.0644563	0.0786844	0.0568766	0.0659612
Vibrio_TGA72681.1	4-phosphoerythronate dehydrogenase [Aliivibrio fischeri]	0.177333	0.047104	0.0189672	0.217172	0.064231	0.0877186	0.0299539	0.0958756	0.0656405	0.115447	0.0265592	0.0926559	0.0932556	0.0698031	0.0329806
Vibrio_TGA72682.1	beta-ketoacyl-ACP synthase I [Aliivibrio fischeri]	0.0796189	0.0524567	0.0758689	0.0558442	0.0700934	0.068899	0.0790449	0.0594316	0.0705945	0.0619769	0.0598883	0.075199	0.0587011	0.0787141	0.0647166
Vibrio_TGA72684.1	lytic murein transglycosylase [Aliivibrio fischeri]	0.0886665	0.023552	0.151738	0.0651516	0.0401444	0.0935665	0.0748846	0.0798963	0.0525124	0.103902	0.0663979	0.0514755	0.08393	0.0465354	0.0659612
Vibrio_TGA72687.1	septum site-determining protein MinD [Aliivibrio fischeri]	0.0567466	0.05152	0.0541921	0.112929	0.0401444	0.0647768	0.0748846	0.0745699	0.0797063	0.0366714	0.125418	0.0654042	0.0582848	0.0558424	0.0659612
Vibrio_TGA72689.1	ribonuclease D [Aliivibrio fischeri]	0.1064	0.0392533	0.0758689	0.0434344	0.0401444	0.0701749	0.224654	0.0426114	0.0656405	0.103902	0.0442653	0.0308853	0.209825	0.0465354	0.0659612
Vibrio_TGA72690.1	long-chain-fatty-acid--CoA ligase FadD [Aliivibrio fischeri]	0.0580363	0.0850488	0.0583607	0.0477779	0.116784	0.0526312	0.0499231	0.0878859	0.0835425	0.0395819	0.0995969	0.0720657	0.0699417	0.0548453	0.0959435
Vibrio_TGA72694.1	tRNA (adenosine(37)-N6)-threonylcarbamoyltransferase complex dimerization subunit type 1 TsaB [Aliivibrio fischeri]	0.0304	0.11776	0.0632241	0.0608082	0.0917586	0.0789468	0.0416026	0.063917	0.0787686	0.0461789	0.0663979	0.123541	0.0437136	0.0418818	0.153909
Vibrio_TGA72695.1	ATP-dependent DNA helicase [Aliivibrio fischeri]	0.0851199	0.02944	0.101159	0.119445	0.0510929	0.0601499	0.0499231	0.0479378	0.0875207	0.0519512	0.110663	0.0247082	0.174854	0.0558424	0.131922
Vibrio_TGA72696.1	formyltetrahydrofolate deformylase [Aliivibrio fischeri]	0.141866	0.0588799	0.0758689	0.0434344	0.0802888	0.0701749	0.0374423	0.191751	0.0656405	0.0692683	0.0885306	0.046328	0.0466278	0.104705	0.0879482
Vibrio_TGA72699.1	BspA family leucine-rich repeat surface protein [Aliivibrio fischeri] BspA family leucine-rich repeat surface protein [Aliivibrio fischeri]	0.0898488	0.0526821	0.0669432	0.0550169	0.046483	0.0574158	0.0998462	0.0692435	0.0858376	0.040746	0.0730377	0.0898482	0.0437136	0.0698031	0.0791534
Vibrio_TGA72703.1	valine--tRNA ligase [Aliivibrio fischeri]	0.0492926	0.0876019	0.0522376	0.0568784	0.0919672	0.0735166	0.0510577	0.0695986	0.0602821	0.0877398	0.0629033	0.0583389	0.0644561	0.0757437	0.0698413
Vibrio_TGA72707.1	glutamate-5-semialdehyde dehydrogenase [Aliivibrio fischeri]	0.0751058	0.0556088	0.071406	0.0380051	0.108963	0.0923354	0.03894	0.0737504	0.0700165	0.064939	0.084104	0.0585195	0.0621704	0.0872538	0.0593651
Vibrio_TGA72708.1	ribose-phosphate pyrophosphokinase [Aliivibrio fischeri]	0.0709332	0.0609459	0.0694393	0.0772167	0.0543622	0.0604584	0.0722102	0.0769372	0.0585715	0.0752397	0.0600743	0.0704402	0.0688657	0.0719844	0.0539682
Vibrio_TGA72710.1	bifunctional UDP-sugar hydrolase/5'-nucleotidase [Aliivibrio fischeri]	0.0812213	0.0584874	0.0636484	0.0813092	0.0514672	0.0687714	0.0565455	0.0915568	0.0722458	0.0534355	0.0644306	0.083461	0.0695466	0.0646471	0.0501791
Vibrio_TGA72723.1	asparagine--tRNA ligase [Aliivibrio fischeri]	0.060653	0.0608759	0.0646751	0.0534577	0.0865614	0.0620387	0.0687466	0.0741894	0.0595814	0.0716164	0.059867	0.0673861	0.0664446	0.0710277	0.0625494
Vibrio_TGA72727.1	NAD-dependent protein deacylase [Aliivibrio fischeri]	0.000189	0.000189	0.0758689	0.0434344	0.0267629	0.14035	0.149769	0.0479378	0.0437603	0.0346341	0.33199	0.0123541	0.0699417	0.139606	0.0659612
Vibrio_TGA72728.1	VRR-NUC domain-containing protein [Aliivibrio fischeri]	0.1064	0.02944	0.101159	0.054293	0.064231	0.0350874	0.0748846	0.0958756	0.0437603	0.138537	0.0497984	0.0823608	0.0524563	0.0698031	0.0219871
Vibrio_TGA72738.1	BspA family leucine-rich repeat surface protein [Aliivibrio fischeri]	0.0709332	0.0588799	0.0505793	0.0760102	0.0458793	0.0526312	0.174731	0.045655	0.0918967	0.0296864	0.110663	0.0741247	0.0349709	0.0930707	0.0659612
Vibrio_TGA72739.1	coniferyl aldehyde dehydrogenase [Aliivibrio fischeri]	0.0551703	0.0672914	0.0569017	0.0723907	0.0883177	0.0637954	0.0599077	0.0719067	0.0583471	0.0606097	0.0948542	0.0555935	0.0699417	0.0620472	0.115432
Vibrio_TGA73141.1	peptide deformylase [Aliivibrio fischeri]	0.0773817	0.02944	0.101159	0.0380051	0.149108	0.0701749	0.0633639	0.0581064	0.0459484	0.0791638	0.0995969	0.0669182	0.0591814	0.0380744	0.109935
Vibrio_TGA73142.1	methionyl-tRNA formyltransferase [Aliivibrio fischeri]	0.165511	0.0588799	0.0650305	0.0651516	0.0624468	0.0501249	0.104838	0.027393	0.131281	0.0692683	0.0663979	0.0514755	0.0559534	0.0698031	0.0989418
Vibrio_TGA73143.1	Trk system potassium transporter TrkA [Aliivibrio fischeri]	0.0177333	0.17664	0.151738	0.0434344	0.0535259	0.0701749	0.0936058	0.0255668	0.164101	0.0831219	0.0774642	0.0264731	0.0932556	0.0698031	0.0824515
Vibrio_TGA73146.1	sporulation control protein Spo0M [Aliivibrio fischeri]	0.120586	0.0432941	0.0606951	0.0738385	0.0495901	0.0835415	0.0748846	0.063917	0.0105025	0.467561	0.0516428	0.0235317	0.314738	0.0213287	0.125926
Vibrio_TGA73148.1	DUF1040 family protein [Aliivibrio fischeri]	0.0443333	0.153088	0.0291803	0.0955557	0.0802888	0.095693	0.0399385	0.0719067	0.0510537	0.0791638	0.0746977	0.0411804	0.0699417	0.104705	0.0879482
Vibrio_TGA73149.1	cytochrome c oxidase accessory protein CcoG [Aliivibrio fischeri]	0.059111	0.0942079	0.0663853	0.0682541	0.0510929	0.110275	0.0272308	0.0958756	0.0765806	0.0692683	0.0474271	0.0617706	0.111907	0.0523523	0.0439741
Vibrio_TGA73150.1	thiol:disulfide interchange protein DsbA/DsbL [Aliivibrio fischeri]	0.0625881	0.0588799	0.0961006	0.0822968	0.0446049	0.0526312	0.0698923	0.0821791	0.0875207	0.0519512	0.0737755	0.0617706	0.080433	0.0546285	0.0622967
Vibrio_TGA73154.1	acetolactate synthase 2 catalytic subunit [Aliivibrio fischeri]	0.0567466	0.0883199	0.0632241	0.0304041	0.114698	0.0842099	0.0686443	0.0581064	0.0853327	0.0426266	0.0746977	0.068634	0.0699417	0.0628228	0.0732902
Vibrio_TGA73156.1	branched-chain amino acid transaminase [Aliivibrio fischeri]	0.0709332	0.10304	0.0541921	0.0434344	0.0722599	0.124755	0.0561635	0.0372849	0.0937722	0.0969756	0.0616552	0.0475159	0.08393	0.0930707	0.0659612
Vibrio_TGA73157.1	dihydroxy-acid dehydratase [Aliivibrio fischeri]	0.0654768	0.0735999	0.0505793	0.0912123	0.0439677	0.0945835	0.0531439	0.0958756	0.0656405	0.052476	0.0531183	0.0833903	0.0621704	0.0698031	0.0632128
Vibrio_TGA73158.1	threonine ammonia-lyase, biosynthetic [Aliivibrio fischeri]	0.0496533	0.109348	0.0466886	0.0434344	0.0802888	0.0877186	0.0524192	0.045655	0.0918967	0.0692683	0.0474271	0.098833	0.0524563	0.0581692	0.0923457
Vibrio_TGA73159.1	cold-shock protein [Aliivibrio fischeri]	0.0844105	0.0623435	0.0632241	0.0455027	0.0795589	0.0849824	0.0510577	0.090194	0.0661574	0.0551982	0.0598883	0.0812418	0.0693637	0.0738749	0.0394728
Vibrio_TGA73160.1	bifunctional UDP-N-acetylglucosamine diphosphorylase/glucosamine-1-phosphate N-acetyltransferase GlmU [Aliivibrio fischeri]	0.0567466	0.0588799	0.0632241	0.0825254	0.0507087	0.0701749	0.0686443	0.0755383	0.0807883	0.064939	0.0442653	0.0926559	0.0746045	0.0741657	0.0426808
Vibrio_TGA73161.1	F0F1 ATP synthase subunit epsilon [Aliivibrio fischeri]	0.0709332	0.0883199	0.0252896	0.130303	0.0669073	0.0701749	0.0748846	0.0767005	0.0875207	0.0519512	0.0553316	0.0741247	0.0582848	0.0558424	0.0494709
Vibrio_TGA73162.1	F0F1 ATP synthase subunit beta [Aliivibrio fischeri]	0.0766768	0.0566747	0.0752785	0.0642148	0.0555846	0.0666796	0.0700534	0.0782433	0.0635604	0.0647344	0.0625226	0.0745331	0.0685045	0.0639455	0.0606742
Vibrio_TGA73163.1	F0F1 ATP synthase subunit gamma [Aliivibrio fischeri]	0.0589106	0.0672914	0.0569017	0.0723907	0.0562022	0.091657	0.0514832	0.0711803	0.0616217	0.0722799	0.0746977	0.0514755	0.0730502	0.0861399	0.0614121
Vibrio_TGA73164.1	F0F1 ATP synthase subunit alpha [Aliivibrio fischeri]	0.0776431	0.0610607	0.0668369	0.0754233	0.0515473	0.0663472	0.0758447	0.0651307	0.077464	0.0586958	0.0643359	0.0744415	0.0643612	0.0738379	0.0565896
Vibrio_TGA73165.1	F0F1 ATP synthase subunit delta [Aliivibrio fischeri]	0.0746666	0.0559359	0.0638896	0.0407198	0.101699	0.0590946	0.112327	0.050601	0.0380024	0.0944568	0.0796775	0.0583389	0.0822844	0.0802735	0.0630933
Vibrio_TGA73169.1	ParB/RepB/Spo0J family partition protein [Aliivibrio fischeri]	0.0768443	0.0543507	0.0632241	0.0651516	0.0695836	0.080971	0.0549154	0.0871596	0.0481364	0.0692683	0.0543256	0.0960876	0.0699417	0.0598312	0.093445
Vibrio_TGA73170.1	ParA family protein [Aliivibrio fischeri]	0.425599	0.02944	0.0505793	0.15202	0.0573491	0.02807	0.0374423	0.255668	0.0328203	0.138537	0.0663979	0.0617706	0.0524563	0.0465354	0.0989418
Vibrio_TGA73171.1	16S rRNA (guanine(527)-N(7))-methyltransferase RsmG [Aliivibrio fischeri]	0.0851199	0.0686933	0.0325152	0.115825	0.0702527	0.0501249	0.119815	0.0559274	0.0656405	0.0692683	0.0474271	0.0617706	0.111907	0.0610777	0.0659612
Vibrio_TGA73172.1	tRNA uridine-5-carboxymethylaminomethyl(34) synthesis enzyme MnmG [Aliivibrio fischeri]	0.0487666	0.11776	0.0517288	0.0434344	0.107052	0.0701749	0.0786289	0.045655	0.0831446	0.0510398	0.0758833	0.0849346	0.0508667	0.0785284	0.106271
Vibrio_TGA73174.1	tRNA uridine-5-carboxymethylaminomethyl(34) synthesis GTPase MnmE [Aliivibrio fischeri]	0.027282	0.0942079	0.0474181	0.165051	0.0295801	0.0701749	0.053489	0.102267	0.0656405	0.0779268	0.0885306	0.0257378	0.0699417	0.0698031	0.197884
Vibrio_TGA73175.1	membrane protein insertase YidC [Aliivibrio fischeri]	0.0641777	0.0588799	0.0718758	0.0675646	0.0602166	0.0835415	0.0539169	0.063917	0.0656405	0.0885095	0.0692848	0.0566231	0.03815	0.122155	0.0659612
Vibrio_TGA73179.1	amino acid ABC transporter ATP-binding protein [Aliivibrio fischeri]	0.000189	0.000189	0.455213	0.0217172	0.0535259	0.000189	0.000189	0.018262	0.164101	0.000189	0.000189	0.0205902	0.104913	0.0698031	0.131922
Vibrio_TGA73181.1	amino acid ABC transporter substrate-binding protein [Aliivibrio fischeri]	0.1064	0.0588799	0.505793	0.00651516	0.0669073	0.0421049	1.17319	0.0108795	0.0820506	0.0346341	0.517904	0.0126709	0.061199	0.0797749	0.436993
Vibrio_TGA73182.1	chromosomal replication initiator protein DnaA [Aliivibrio fischeri]	0.0567466	0.0785066	0.0474181	0.0738385	0.0802888	0.0577911	0.0641868	0.0692435	0.0706898	0.0643205	0.0817205	0.0501886	0.0753218	0.0648171	0.0608872
Vibrio_TGA73183.1	DNA polymerase III subunit beta [Aliivibrio fischeri]	0.0709332	0.0824319	0.0758689	0.0372295	0.0936703	0.0601499	0.0748846	0.0745699	0.0281316	0.115447	0.146075	0.0505396	0.0621704	0.0261761	0.153909
Vibrio_TGA73185.1	DNA topoisomerase (ATP-hydrolyzing) subunit B [Aliivibrio fischeri]	0.0664999	0.0562631	0.0635182	0.056706	0.0973715	0.0578635	0.0589517	0.0725545	0.0703291	0.0646504	0.0774642	0.0567281	0.071496	0.0622158	0.075614
Vibrio_TGA73186.1	heat shock chaperone IbpA [Aliivibrio fischeri]	0.0236444	0.52992	0.0842988	0.0130303	0.0802888	0.14035	0.0748846	0.0106528	0.196922	0.0692683	0.0885306	0.046328	0.0699417	0.209409	0.0513031
Vibrio_TGA73188.1	glycine--tRNA ligase subunit alpha [Aliivibrio fischeri]	0.101333	0.047104	0.0663853	0.0868688	0.0458793	0.0701749	0.0748846	0.063917	0.0574354	0.0593728	0.0663979	0.0926559	0.0621704	0.0610777	0.0753842
Vibrio_TGA73189.1	glycine--tRNA ligase subunit beta [Aliivibrio fischeri]	0.0633332	0.0600575	0.0773565	0.0517872	0.0815838	0.059036	0.06782	0.0692435	0.0568043	0.0800433	0.0702286	0.0628937	0.0649459	0.0604065	0.0718244
Vibrio_TGA73190.1	alpha-amylase [Aliivibrio fischeri]	0.0354666	0.137387	0.0325152	0.0868688	0.0669073	0.0982448	0.053489	0.0767005	0.0547004	0.0554146	0.0663979	0.0772133	0.0559534	0.0698031	0.0989418
Vibrio_TGA73194.1	LysR family transcriptional regulator [Aliivibrio fischeri]	0.0709332	0.0883199	0.0505793	0.000189	0.000189	0.0935665	0.0748846	0.0479378	0.0218802	0.0692683	0.265592	0.0154427	0.209825	0.0232677	0.131922
Vibrio_TGA73195.1	oxidoreductase [Aliivibrio fischeri]	0.0628726	0.0543507	0.067439	0.0570077	0.0879353	0.0594961	0.0576036	0.102267	0.069743	0.0624773	0.0519636	0.0926559	0.05958	0.072838	0.0508451
Vibrio_TGA73196.1	acetyl-CoA C-acyltransferase FadA [Aliivibrio fischeri]	0.0827554	0.0757028	0.101159	0.0289563	0.0602166	0.0467833	0.187212	0.0191751	0.153161	0.0989547	0.0863173	0.0332611	0.0199833	0.209409	0.120929
Vibrio_TGA73197.1	fatty acid oxidation complex subunit alpha FadB [Aliivibrio fischeri]	0.0945776	0.0588799	0.120126	0.0274323	0.0401444	0.0584791	0.254608	0.0300786	0.0328203	0.121219	0.189708	0.0277968	0.0854843	0.0507659	0.156658
Vibrio_TGA73209.1	beta-N-acetylhexosaminidase [Aliivibrio fischeri]	0.141866	0.02944	0.126448	0.0173738	0.120433	0.0467833	0.0374423	0.255668	0.0492304	0.0692683	0.0442653	0.0617706	0.104913	0.0698031	0.0219871
Vibrio_TGA73210.1	aminopeptidase P family protein [Aliivibrio fischeri]	0.0866962	0.0642327	0.0632241	0.054293	0.0867119	0.0389861	0.119815	0.0532642	0.0820506	0.0637268	0.0548505	0.0682728	0.0799334	0.0610777	0.0785252
Vibrio_TGA73213.1	hypothetical protein VFES401_00435 [Aliivibrio fischeri]	0.0886665	0.035328	0.101159	0.0217172	0.200722	0.0421049	0.149769	0.0532642	0.0525124	0.0519512	0.0885306	0.0308853	0.174854	0.0837637	0.0439741
Vibrio_TGA73216.1	bifunctional demethylmenaquinone methyltransferase/2-methoxy-6-polyprenyl-1,4-benzoquinol methylase UbiE [Aliivibrio fischeri]	0.0911999	0.0654222	0.068282	0.0434344	0.0981308	0.0701749	0.0612692	0.0355095	0.0787686	0.0923577	0.0746977	0.0549072	0.0699417	0.0785284	0.0659612
Vibrio_TGA73217.1	SCP2 domain-containing protein [Aliivibrio fischeri]	0.0709332	0.0588799	0.0379345	0.0868688	0.200722	0.0561399	0.0187212	0.000189	0.000189	0.000189	0.000189	0.0617706	0.0349709	0.139606	0.0659612
Vibrio_TGA73219.1	twin-arginine translocase subunit TatA [Aliivibrio fischeri]	0.059111	0.023552	0.000189	0.000189	0.0501805	0.0421049	0.0499231	0.159793	0.0656405	0.0138537	0.265592	0.046328	0.0932556	0.0698031	0.0824515
Vibrio_TGA73222.1	TatD family deoxyribonuclease [Aliivibrio fischeri]	0.0709332	0.0588799	0.0758689	0.0868688	0.0401444	0.175437	0.000189	0.000189	0.164101	0.000189	0.000189	0.123541	0.0349709	0.139606	0.0329806
Vibrio_TGA73223.1	porphobilinogen synthase [Aliivibrio fischeri]	0.0638399	0.0632414	0.0915659	0.0508803	0.066581	0.0577911	0.0748846	0.0684825	0.0700165	0.0692683	0.0684729	0.0748735	0.061199	0.0618256	0.068089
Vibrio_TGA73224.1	guanosine-5'-triphosphate,3'-diphosphate diphosphatase [Aliivibrio fischeri]	0.118222	0.0588799	0.0606951	0.119445	0.0437939	0.0350874	0.0998462	0.0798963	0.0918967	0.0890592	0.0516428	0.0441219	0.0699417	0.0698031	0.0923457
Vibrio_TGA73225.1	ATP-dependent RNA helicase RhlB [Aliivibrio fischeri]	0.0861332	0.0450258	0.0700328	0.112206	0.0466193	0.0467833	0.106087	0.0676769	0.0765806	0.0626713	0.0594087	0.0654042	0.104913	0.0672178	0.0380545
Vibrio_TGA73226.1	thioredoxin TrxA [Aliivibrio fischeri]	0.0797999	0.04416	0.073059	0.0384227	0.132651	0.0627881	0.0616697	0.0867446	0.0431845	0.0748097	0.0737755	0.0638296	0.0789664	0.0618256	0.0531945
Vibrio_TGA73228.1	4-hydroxy-3-polyprenylbenzoate decarboxylase [Aliivibrio fischeri]	0.0141866	0.000189	0.000189	0.000189	0.000189	0.0350874	0.449308	0.0106528	0.0656405	0.138537	0.0995969	0.0617706	0.0233139	0.139606	0.0329806
Vibrio_TGA73230.1	NAD(P)H-flavin reductase [Aliivibrio fischeri]	0.0472888	0.10304	0.0433537	0.0325758	0.133815	0.0982448	0.0748846	0.036524	0.0328203	0.173171	0.0663979	0.0494165	0.0699417	0.0610777	0.0942303
Vibrio_TGA73231.1	heme biosynthesis protein HemY [Aliivibrio fischeri]	0.0354666	0.17664	0.0421494	0.0781819	0.0713678	0.0877186	0.0599077	0.0399482	0.0787686	0.0461789	0.199194	0.0154427	0.0466278	0.209409	0.131922
Vibrio_TGA73232.1	heme biosynthesis operon protein HemX [Aliivibrio fischeri]	0.0572922	0.0841142	0.068282	0.0739994	0.0523623	0.0608182	0.0633639	0.0842543	0.063377	0.0618467	0.0663979	0.0691831	0.05995	0.0785284	0.0513031
Vibrio_TGA73234.1	hydroxymethylbilane synthase [Aliivibrio fischeri]	0.0567466	0.0625599	0.0803318	0.0337823	0.103228	0.0701749	0.0915257	0.0522958	0.0619938	0.0733429	0.0553316	0.0535345	0.080702	0.0511889	0.113933
Vibrio_TGA73236.1	DNA helicase II [Aliivibrio fischeri]	0.0413777	0.0757028	0.101159	0.0615321	0.0472287	0.0842099	0.0873654	0.0410895	0.0510537	0.128641	0.0561829	0.0336931	0.0582848	0.153567	0.0899471
Vibrio_TGA73238.1	ATP-dependent DNA helicase RecQ [Aliivibrio fischeri]	0.000189	0.000189	0.0252896	0.0868688	0.000189	0.000189	0.149769	0.000189	0.000189	0.103902	0.0442653	0.000189	0.000189	0.000189	0.109935
Vibrio_TGA73240.1	glycerol-3-phosphate transporter [Aliivibrio fischeri]	0.141866	0.01472	0.151738	0.0868688	0.0401444	0.0350874	0.224654	0.063917	0.0218802	0.0692683	0.132796	0.0617706	0.0349709	0.0698031	0.197884
Vibrio_TGA73243.1	DNA polymerase I [Aliivibrio fischeri]	0.0709332	0.0785066	0.0632241	0.0564647	0.0617606	0.108771	0.0507283	0.0669607	0.0626568	0.0725668	0.0513075	0.083572	0.0577779	0.0771507	0.0628202
Vibrio_TGA73244.1	YihA family ribosome biogenesis GTP-binding protein [Aliivibrio fischeri]	0.0709332	0.0706559	0.0885137	0.0434344	0.114698	0.0491224	0.0748846	0.045655	0.105025	0.0346341	0.116196	0.070595	0.0349709	0.0698031	0.115432
Vibrio_TGA73245.1	cytochrome c4 [Aliivibrio fischeri]	0.0780266	0.0695854	0.0700328	0.0723907	0.0441588	0.095693	0.0948539	0.0302765	0.0656405	0.100054	0.0663979	0.0522674	0.057225	0.108583	0.0753842
Vibrio_TGA73247.1	Der GTPase-activating protein YihI [Aliivibrio fischeri]	0.0177333	0.23552	0.0758689	0.054293	0.0481733	0.0701749	0.0998462	0.0479378	0.0875207	0.0692683	0.0829974	0.0864789	0.00999167	0.209409	0.109935
Vibrio_TGA73249.1	oxygen-independent coproporphyrinogen III oxidase [Aliivibrio fischeri]	0.113493	0.04416	0.0632241	0.121616	0.0516142	0.0467833	0.0998462	0.0719067	0.0656405	0.0615718	0.0912971	0.0730016	0.0484212	0.0620472	0.0659612
Vibrio_TGA73257.1	NAD(P)/FAD-dependent oxidoreductase [Aliivibrio fischeri]	0.118222	0.0588799	0.0455213	0.0579125	0.0802888	0.105262	0.0873654	0.036524	0.114871	0.0395819	0.116196	0.0352975	0.0874271	0.0558424	0.0494709
Vibrio_TGA73258.1	hypothetical protein VFES401_00665 [Aliivibrio fischeri]	0.0304	0.0392533	0.113803	0.0289563	0.160578	0.0350874	0.112327	0.0213057	0.000189	0.000189	0.0663979	0.0308853	0.0699417	0.0698031	0.197884
Vibrio_TGA73262.1	type I restriction-modification system subunit M [Aliivibrio fischeri]	0.0283733	0.17664	0.0379345	0.0579125	0.100361	0.0631574	0.0582436	0.045655	0.0787686	0.0923577	0.0829974	0.0494165	0.0699417	0.0698031	0.0906966
Vibrio_TGA73264.1	type I restriction endonuclease subunit R [Aliivibrio fischeri]	0.0236444	0.35328	0.0505793	0.054293	0.064231	0.061403	0.0641868	0.0532642	0.105025	0.0346341	0.116196	0.070595	0.0174854	0.244311	0.0753842
Vibrio_TGA73266.1	HD domain-containing protein [Aliivibrio fischeri]	0.0354666	0.0981332	0.0455213	0.0651516	0.0713678	0.0701749	0.0842452	0.0426114	0.0656405	0.0692683	0.0885306	0.0540493	0.0799334	0.0698031	0.0824515
Vibrio_TGA73267.1	radical SAM protein [Aliivibrio fischeri]	0.1064	0.0588799	0.0505793	0.15202	0.0458793	0.0350874	0.000189	0.000189	0.0656405	0.0692683	0.000189	0.000189	0.139883	0.104705	0.0659612
Vibrio_TGA73268.1	3'-5' exonuclease [Aliivibrio fischeri]	0.000189	0.000189	0.0252896	0.0434344	0.0802888	0.14035	0.0374423	0.063917	0.131281	0.0346341	0.0663979	0.0617706	0.000189	0.000189	0.0329806
Vibrio_TGA73269.1	hypothetical protein VFES401_00720 [Aliivibrio fischeri]	0.118222	0.035328	0.0758689	0.0579125	0.0401444	0.105262	0.0249615	0.191751	0.0656405	0.0692683	0.0663979	0.123541	0.0233139	0.174508	0.0527689
Vibrio_TGA73275.1	bifunctional 4-hydroxy-2-oxoglutarate aldolase/2-dehydro-3-deoxy-phosphogluconate aldolase [Aliivibrio fischeri]	0.0607999	0.0490666	0.0455213	0.101347	0.0458793	0.0877186	0.0599077	0.063917	0.0656405	0.0865854	0.0663979	0.0617706	0.0699417	0.0837637	0.0219871
Vibrio_TGA73277.1	adenosine deaminase [Aliivibrio fischeri]	0.0594924	0.070203	0.0709741	0.034448	0.132651	0.0498611	0.0748846	0.0497133	0.071892	0.0783033	0.0638442	0.0444748	0.112684	0.052954	0.0989418
Vibrio_TGA73282.1	glutamate--ammonia ligase [Aliivibrio fischeri]	0.0614755	0.0837907	0.0676669	0.053964	0.0704975	0.0740735	0.067002	0.0714367	0.0656405	0.0656226	0.0663979	0.0634865	0.0680514	0.07562	0.0642699
Vibrio_TGA73283.1	translational GTPase TypA [Aliivibrio fischeri]	0.0720592	0.05244	0.0851861	0.062437	0.0602166	0.0589876	0.0645557	0.0830922	0.075739	0.0581854	0.0590204	0.0827285	0.0615487	0.0687454	0.0568281
Vibrio_TGA73285.1	GNAT family N-acetyltransferase [Aliivibrio fischeri]	0.0405333	0.0735999	0.0910427	0.0506735	0.0802888	0.0400999	0.112327	0.0532642	0.0393843	0.184715	0.0414987	0.0494165	0.0524563	0.162874	0.0659612
Vibrio_TGA73287.1	bifunctional GTP diphosphokinase/guanosine-3',5'-bis pyrophosphate 3'-pyrophosphohydrolase [Aliivibrio fischeri]	0.0425599	0.0883199	0.0421494	0.0781819	0.107052	0.0935665	0.0374423	0.063917	0.0574354	0.0692683	0.0853688	0.0411804	0.0932556	0.0523523	0.0769547
Vibrio_TGA73288.1	DNA-directed RNA polymerase subunit omega [Aliivibrio fischeri]	0.0551703	0.0546742	0.0700328	0.0904884	0.0513848	0.0789468	0.0582436	0.073048	0.061538	0.0923577	0.0464785	0.0926559	0.0666111	0.045372	0.0710351
Vibrio_TGA73289.1	guanylate kinase [Aliivibrio fischeri]	0.059111	0.0588799	0.106216	0.0434344	0.068819	0.0467833	0.112327	0.063917	0.0875207	0.0346341	0.0829974	0.0864789	0.0699417	0.0598312	0.0219871
Vibrio_TGA73292.1	YicC family protein [Aliivibrio fischeri]	0.0531999	0.0667306	0.0803318	0.0554995	0.0488714	0.0902249	0.0790449	0.063917	0.0690953	0.0554146	0.095447	0.0456565	0.0658275	0.0959792	0.0599647
Vibrio_TGA73293.1	ribonuclease PH [Aliivibrio fischeri]	0.12768	0.0588799	0.101159	0.0289563	0.170614	0.0288955	0.106978	0.0575253	0.0948141	0.0426266	0.0580982	0.0529462	0.0699417	0.0930707	0.0329806
Vibrio_TGA73294.1	two-component system response regulator OmpR [Aliivibrio fischeri]	0.0630518	0.0588799	0.0853525	0.0434344	0.0713678	0.0789468	0.0748846	0.063917	0.0437603	0.115447	0.0398388	0.0823608	0.061199	0.0897468	0.0806192
Vibrio_TGA73300.1	RNA-binding transcriptional accessory protein [Aliivibrio fischeri]	0.0638399	0.0785066	0.0410957	0.093551	0.0516142	0.0779721	0.0636519	0.0601572	0.0656405	0.0822561	0.0594087	0.0436028	0.145712	0.0502582	0.0659612
Vibrio_TGA73304.1	bifunctional phosphopantothenoylcysteine decarboxylase/phosphopantothenate--cysteine ligase CoaBC [Aliivibrio fischeri]	0.0531999	0.0392533	0.0758689	0.0651516	0.0535259	0.0701749	0.149769	0.0319585	0.0328203	0.138537	0.0663979	0.000189	0.000189	0.0698031	0.197884
Vibrio_TGA73306.1	50S ribosomal protein L28 [Aliivibrio fischeri]	0.081846	0.0549546	0.0758689	0.0636004	0.0567896	0.0580758	0.0748846	0.0825595	0.0614056	0.0549369	0.0692848	0.079787	0.0721979	0.0610777	0.0636054
Vibrio_TGA73307.1	50S ribosomal protein L33 [Aliivibrio fischeri]	0.0354666	0.0824319	0.0975457	0.0530865	0.0729898	0.0561399	0.0655241	0.100441	0.0298366	0.124683	0.0516428	0.0617706	0.1199	0.0465354	0.0494709
Vibrio_TGA73313.1	glycosyltransferase [Aliivibrio fischeri]	0.0531999	0.0588799	0.101159	0.0760102	0.0917586	0.0438593	0.0599077	0.159793	0.0262562	0.0692683	0.0829974	0.0494165	0.139883	0.0349015	0.0989418
Vibrio_TGA73314.1	glycosyltransferase family 2 protein [Aliivibrio fischeri]	0.177333	0.011776	0.0758689	0.173738	0.0602166	0.0233916	0.0748846	0.191751	0.0218802	0.138537	0.033199	0.185312	0.0233139	0.209409	0.0439741
Vibrio_TGA73319.1	lipopolysaccharide heptosyltransferase II [Aliivibrio fischeri]	0.0531999	0.0981332	0.0455213	0.0723907	0.0481733	0.0701749	0.0748846	0.063917	0.0218802	0.207805	0.0885306	0.0308853	0.0349709	0.209409	0.000189
Vibrio_TGA73321.1	ADP-glyceromanno-heptose 6-epimerase [Aliivibrio fischeri]	0.0378311	0.0846399	0.0593757	0.0554995	0.0837796	0.0877186	0.0549154	0.0610117	0.0687662	0.0661197	0.0885306	0.0617706	0.0499584	0.0732932	0.0722432
Vibrio_TGA73329.1	polysaccharide export protein [Aliivibrio fischeri]	0.0709332	0.02944	0.0379345	0.260606	0.120433	0.0545805	0.0320934	0.106528	0.0131281	0.41561	0.0553316	0.0370624	0.0932556	0.0523523	0.0439741
Vibrio_TGA73331.1	low molecular weight phosphotyrosine protein phosphatase [Aliivibrio fischeri]	0.0531999	0.0588799	0.0252896	0.217172	0.0160578	0.350874	0.0299539	0.063917	0.0984608	0.115447	0.0796775	0.0514755	0.041965	0.0930707	0.0659612
Vibrio_TGA73332.1	polysaccharide biosynthesis tyrosine autokinase [Aliivibrio fischeri]	0.0709332	0.000189	0.000189	0.000189	0.0321155	0.0701749	0.0561635	0.0426114	0.0984608	0.0923577	0.000189	0.000189	0.0559534	0.0698031	0.0329806
Vibrio_TGA73333.1	dTDP-glucose 4,6-dehydratase [Aliivibrio fischeri]	0.0709332	0.0824319	0.0433537	0.0651516	0.100361	0.0514616	0.0953077	0.0502205	0.0716078	0.0577236	0.0531183	0.0849346	0.0890167	0.0648171	0.0507394
Vibrio_TGA73334.1	glucose-1-phosphate thymidylyltransferase RfbA [Aliivibrio fischeri]	0.0886665	0.035328	0.0505793	0.0868688	0.0802888	0.0877186	0.0599077	0.0798963	0.0393843	0.115447	0.0398388	0.102951	0.0699417	0.0698031	0.0527689
Vibrio_TGA73336.1	dTDP-4-dehydrorhamnose 3,5-epimerase [Aliivibrio fischeri]	0.0709332	0.1472	0.0151738	0.260606	0.0802888	0.0350874	0.0249615	0.191751	0.0656405	0.0692683	0.0885306	0.0617706	0.0524563	0.0698031	0.0439741
Vibrio_TGA73340.1	DUF616 domain-containing protein [Aliivibrio fischeri]	0.141866	0.1472	0.0455213	0.0579125	0.0602166	0.0467833	0.0748846	0.127834	0.0164101	0.207805	0.0885306	0.0772133	0.0559534	0.0872538	0.0263845
Vibrio_TGA73341.1	glycosyltransferase family 2 protein [Aliivibrio fischeri]	0.0709332	0.11776	0.0569017	0.0434344	0.133815	0.0561399	0.0561635	0.063917	0.0656405	0.0692683	0.0885306	0.046328	0.0699417	0.0698031	0.0659612
Vibrio_TGA73342.1	CapA family protein [Aliivibrio fischeri]	0.0354666	0.0588799	0.0379345	0.217172	0.0802888	0.0701749	0.0149769	0.255668	0.0820506	0.0692683	0.0265592	0.123541	0.0874271	0.0698031	0.0659612
Vibrio_TGA73346.1	NAD-dependent epimerase [Aliivibrio fischeri]	0.0664999	0.0706559	0.0505793	0.104966	0.0498344	0.0701749	0.0665641	0.0679119	0.0695017	0.0577236	0.0619714	0.0970681	0.0445084	0.0947327	0.0381881
Vibrio_TGA73347.1	nucleotide sugar dehydrogenase [Aliivibrio fischeri]	0.0572922	0.0504685	0.0758689	0.0699777	0.0969003	0.0541349	0.0471496	0.109035	0.0407424	0.0923577	0.0553316	0.0864789	0.0649459	0.0671183	0.0580458
Vibrio_TGA73349.1	UDP-N-acetylglucosamine 4,6-dehydratase (inverting) [Aliivibrio fischeri]	0.0845742	0.0531819	0.0623209	0.101976	0.0460917	0.0701749	0.0555596	0.0944861	0.0637099	0.0419808	0.0896372	0.091512	0.0559534	0.063259	0.0614121
Vibrio_TGA73350.1	UDP-4-amino-4,6-dideoxy-N-acetyl-beta-L-altrosamine transaminase [Aliivibrio fischeri]	0.0405333	0.1472	0.0379345	0.0521213	0.0535259	0.0701749	0.131048	0.036524	0.0984608	0.080813	0.0474271	0.0617706	0.0979184	0.0698031	0.0282691
Vibrio_TGA73351.1	pseudaminic acid cytidylyltransferase [Aliivibrio fischeri]	0.0945776	0.02944	0.113803	0.0289563	0.120433	0.0701749	0.0998462	0.0319585	0.0328203	0.207805	0.0442653	0.0926559	0.000189	0.000189	0.131922
Vibrio_TGA73353.1	UDP-4-amino-4,6-dideoxy-N-acetyl-beta-L-altrosamine N-acetyltransferase [Aliivibrio fischeri]	0.0620666	0.0588799	0.0758689	0.0620492	0.0562022	0.0801999	0.112327	0.0319585	0.0765806	0.0395819	0.0995969	0.0823608	0.104913	0.0581692	0.0461728
Vibrio_TGA73354.1	pseudaminic acid synthase [Aliivibrio fischeri]	0.0567466	0.0883199	0.0758689	0.0579125	0.0903249	0.0857693	0.0885	0.0295002	0.0437603	0.103902	0.0663979	0.0617706	0.0699417	0.0814369	0.0848072
Vibrio_TGA73357.1	acylneuraminate cytidylyltransferase family protein [Aliivibrio fischeri]	0.0673866	0.0650778	0.0578049	0.0705809	0.0710247	0.0549195	0.0915257	0.0581064	0.0689225	0.0824622	0.0531183	0.0617706	0.0699417	0.0663129	0.0694328
Vibrio_TGA73358.1	inositol monophosphatase [Aliivibrio fischeri]	0.0630518	0.0809599	0.0620746	0.0772167	0.0501805	0.0701749	0.0374423	0.0894839	0.0750177	0.0606097	0.0758833	0.0617706	0.0786844	0.0465354	0.120929
Vibrio_TGA73359.1	N-acetylneuraminate synthase [Aliivibrio fischeri]	0.0827554	0.0672914	0.0663853	0.074459	0.0401444	0.0935665	0.0936058	0.0383502	0.120341	0.0566741	0.0516428	0.0882437	0.08393	0.0407184	0.0848072
Vibrio_TGA73362.1	glucose-1-phosphate cytidylyltransferase [Aliivibrio fischeri]	0.0443333	0.0824319	0.0975457	0.0506735	0.0649957	0.0701749	0.0572647	0.0737504	0.0437603	0.124683	0.0627092	0.058137	0.0699417	0.0916165	0.0439741
Vibrio_TGA73363.1	CDP-glucose 4,6-dehydratase [Aliivibrio fischeri]	0.0394073	0.0706559	0.101159	0.0922981	0.0613973	0.0485826	0.0748846	0.0710189	0.0525124	0.129878	0.0486918	0.0617706	0.0890167	0.074789	0.0483715
Vibrio_TGA73365.1	DegT/DnrJ/EryC1/StrS family aminotransferase [Aliivibrio fischeri]	0.0638399	0.091591	0.0650305	0.0579125	0.0702527	0.0852124	0.0528597	0.0692435	0.0605912	0.109675	0.0629033	0.0446121	0.0538013	0.139606	0.0527689
Vibrio_TGA73367.1	glycosyltransferase [Aliivibrio fischeri]	0.0709332	0.0588799	0.101159	0.0325758	0.0267629	0.210525	0.0499231	0.0319585	0.196922	0.0461789	0.0995969	0.0823608	0.0699417	0.0349015	0.0989418
Vibrio_TGA73368.1	glycosyltransferase family 1 protein [Aliivibrio fischeri]	0.0354666	0.11776	0.0569017	0.101347	0.0573491	0.0421049	0.0499231	0.127834	0.0328203	0.103902	0.0221326	0.185312	0.0932556	0.0174508	0.131922
Vibrio_TGA73372.1	nucleotide sugar dehydrogenase [Aliivibrio fischeri]	0.0669925	0.0519529	0.0859848	0.071539	0.0602166	0.0568082	0.0704797	0.0878859	0.0566895	0.072914	0.063078	0.0617706	0.0588983	0.0654404	0.0791534
Vibrio_TGA73373.1	DHH family phosphoesterase [Aliivibrio fischeri]	0.141866	0.0883199	0.0505793	0.108586	0.0802888	0.0561399	0.0374423	0.127834	0.0328203	0.0692683	0.0663979	0.0617706	0.0699417	0.104705	0.175896
Vibrio_TGA73374.1	UDP-glucose 4-epimerase GalE [Aliivibrio fischeri]	0.0662043	0.0504685	0.0821913	0.0735044	0.0565671	0.0679112	0.0948539	0.0420507	0.0813942	0.0603304	0.0565612	0.0805704	0.0582848	0.122853	0.0374779
Vibrio_TGA73375.1	2,3-bisphosphoglycerate-independent phosphoglycerate mutase [Aliivibrio fischeri]	0.0689629	0.0588799	0.0802043	0.0528256	0.0624468	0.0761899	0.0512369	0.0811255	0.0696187	0.0692683	0.0607067	0.0694919	0.0621704	0.0763471	0.0678458
Vibrio_TGA73377.1	co-chaperone GroES [Aliivibrio fischeri]	0.0756621	0.0809599	0.0379345	0.0750231	0.0760631	0.0701749	0.0457628	0.110402	0.0414572	0.0923577	0.0705478	0.0690377	0.0699417	0.0734769	0.0461728
Vibrio_TGA73378.1	chaperonin GroEL [Aliivibrio fischeri]	0.0643764	0.064877	0.0701309	0.0564647	0.0735513	0.0637467	0.0547476	0.0918348	0.0588139	0.0766899	0.0524758	0.0838315	0.0694158	0.0650438	0.0514819
Vibrio_TGA73379.1	triose-phosphate isomerase [Aliivibrio fischeri]	0.0699342	0.052992	0.0638262	0.0639223	0.0761714	0.0578469	0.0650637	0.0868307	0.0711106	0.0657161	0.0457607	0.0932615	0.0763	0.0639861	0.049685
Vibrio_TGA73382.1	class II fructose-bisphosphatase [Aliivibrio fischeri]	0.0644848	0.0706559	0.0442569	0.0868688	0.068819	0.0526312	0.0915257	0.0522958	0.0729339	0.0484878	0.0758833	0.0617706	0.113655	0.0375863	0.0659612
Vibrio_TGA73383.1	cell division protein ZapB [Aliivibrio fischeri]	0.000189	0.000189	0.0569017	0.0723907	0.0481733	0.0467833	0.149769	0.0319585	0.0984608	0.0461789	0.033199	0.185312	0.0699417	0.0465354	0.000189
Vibrio_TGA73384.1	ribonuclease E activity regulator RraA [Aliivibrio fischeri]	0.0709332	0.0785066	0.0644886	0.0510993	0.0883177	0.0574158	0.0707244	0.0563974	0.0743926	0.0529699	0.076613	0.0782428	0.0736228	0.0558424	0.0824515
Vibrio_TGA73386.1	phosphoribulokinase [Aliivibrio fischeri]	0.059111	0.0942079	0.0758689	0.0488637	0.0802888	0.0623777	0.0655241	0.027393	0.175041	0.0779268	0.0516428	0.0529462	0.0582848	0.139606	0.0461728
Vibrio_TGA73390.1	ABC transporter ATP-binding protein [Aliivibrio fischeri]	0.0709332	0.0735999	0.0303476	0.0868688	0.100361	0.0561399	0.0936058	0.0383502	0.0437603	0.103902	0.110663	0.0247082	0.174854	0.0837637	0.0219871
Vibrio_TGA73392.1	glutathione-regulated potassium-efflux system protein KefB [Aliivibrio fischeri]	0.000189	0.000189	0.0758689	0.0144781	0.0802888	0.350874	0.0449308	0.0213057	0.262562	0.0346341	0.0995969	0.000189	0.000189	0.0698031	0.0879482
Vibrio_TGA73394.1	peptidylprolyl isomerase [Aliivibrio fischeri]	0.0873024	0.04416	0.101159	0.0882261	0.0382916	0.0588564	0.0691243	0.0852227	0.0758968	0.0468029	0.0504624	0.156052	0.0582848	0.068058	0.0389002
Vibrio_TGA73397.1	FKBP-type peptidyl-prolyl cis-trans isomerase [Aliivibrio fischeri]	0.0729313	0.0524273	0.0735345	0.0565337	0.0636436	0.0798914	0.065777	0.0757171	0.0605257	0.0712195	0.060031	0.080489	0.0642488	0.0653851	0.0597216
Vibrio_TGA73402.1	30S ribosomal protein S12 [Aliivibrio fischeri]	0.104711	0.0360877	0.0579	0.11233	0.0481733	0.0561399	0.0686443	0.104592	0.0814429	0.0434219	0.0553316	0.120011	0.0596562	0.052954	0.0404762
Vibrio_TGA73403.1	30S ribosomal protein S7 [Aliivibrio fischeri]	0.0870767	0.0499487	0.0889324	0.044416	0.075853	0.0656607	0.0627159	0.0844277	0.0812162	0.0578817	0.0540617	0.0928632	0.0643214	0.0684477	0.0532261
Vibrio_TGA73405.1	elongation factor G [Aliivibrio fischeri]	0.0610564	0.0779293	0.068282	0.0648835	0.0623731	0.0649491	0.0748846	0.061713	0.0578262	0.0786289	0.0663979	0.054417	0.0784481	0.0731671	0.0697521
Vibrio_TGA73407.1	30S ribosomal protein S10 [Aliivibrio fischeri]	0.0755593	0.0516702	0.0749867	0.0592752	0.067138	0.0680045	0.0597484	0.0775527	0.0699685	0.0592708	0.0567982	0.098311	0.0618953	0.0663129	0.0548519
Vibrio_TGA73408.1	50S ribosomal protein L3 [Aliivibrio fischeri]	0.0550999	0.0690317	0.0639679	0.0661617	0.0551602	0.0732938	0.0701048	0.0653697	0.0663698	0.0654623	0.0795231	0.0551737	0.0691815	0.0667348	0.0758175
Vibrio_TGA73409.1	50S ribosomal protein L4 [Aliivibrio fischeri]	0.063641	0.0607199	0.073953	0.0495107	0.0791939	0.0666176	0.0647061	0.0746896	0.0628003	0.0706606	0.066725	0.0602566	0.0709961	0.072222	0.0593335
Vibrio_TGA73410.1	50S ribosomal protein L23 [Aliivibrio fischeri]	0.0709332	0.0588799	0.0663853	0.0698053	0.0606626	0.063983	0.0652221	0.0757535	0.0656405	0.0606097	0.073512	0.0677484	0.0699417	0.0698031	0.0620811
Vibrio_TGA73411.1	50S ribosomal protein L2 [Aliivibrio fischeri]	0.0703372	0.0623728	0.0734411	0.0667669	0.0582741	0.0701749	0.0515872	0.0941574	0.0632449	0.065595	0.0584302	0.0836711	0.0666559	0.0648873	0.0554674
Vibrio_TGA73412.1	30S ribosomal protein S19 [Aliivibrio fischeri]	0.0623353	0.064971	0.0663853	0.0884201	0.0535259	0.0572479	0.0603908	0.0843705	0.0676296	0.0590818	0.0732667	0.0810739	0.0582848	0.0598312	0.0637625
Vibrio_TGA73413.1	50S ribosomal protein L22 [Aliivibrio fischeri]	0.0671999	0.0621511	0.0702786	0.0671259	0.0572648	0.0723452	0.0591589	0.0857621	0.059448	0.064939	0.0641847	0.0809408	0.065647	0.0684983	0.0552818
Vibrio_TGA73414.1	30S ribosomal protein S3 [Aliivibrio fischeri]	0.067709	0.04416	0.0915244	0.0622941	0.0677667	0.0594961	0.0576036	0.0969408	0.0692471	0.0598882	0.0543983	0.0872056	0.0692131	0.0720074	0.0471151
Vibrio_TGA73415.1	50S ribosomal protein L16 [Aliivibrio fischeri]	0.0644848	0.0588799	0.0713168	0.0508275	0.0744496	0.0687989	0.0644008	0.0698628	0.0656405	0.0810586	0.0543256	0.0809881	0.062829	0.067169	0.0569077
Vibrio_TGA73416.1	50S ribosomal protein L29 [Aliivibrio fischeri]	0.0741093	0.041216	0.0929007	0.0521213	0.0691376	0.0701749	0.0567674	0.0843161	0.121753	0.037947	0.0548046	0.123541	0.0443861	0.0793217	0.0466126
Vibrio_TGA73417.1	30S ribosomal protein S17 [Aliivibrio fischeri]	0.0758252	0.0626787	0.078168	0.0562092	0.0602166	0.0659219	0.0748846	0.0701026	0.0714323	0.0655241	0.0512213	0.0892242	0.0627682	0.0678087	0.058201
Vibrio_TGA73418.1	50S ribosomal protein L14 [Aliivibrio fischeri]	0.0657744	0.0461803	0.0720755	0.0742957	0.0629958	0.064671	0.0732913	0.066696	0.0656405	0.0721545	0.0557743	0.0897145	0.0653554	0.0612308	0.0554074
Vibrio_TGA73419.1	50S ribosomal protein L24 [Aliivibrio fischeri]	0.0755096	0.0490666	0.0813866	0.0478515	0.0938761	0.060018	0.0587556	0.0764498	0.0753252	0.0623415	0.0569125	0.0663462	0.0723535	0.07562	0.0537837
Vibrio_TGA73420.1	50S ribosomal protein L5 [Aliivibrio fischeri]	0.0779103	0.049506	0.0740732	0.0821305	0.0530112	0.0616585	0.059163	0.0938642	0.0622022	0.0643951	0.058502	0.0939823	0.0578147	0.0701436	0.0550744
Vibrio_TGA73421.1	30S ribosomal protein S14 [Aliivibrio fischeri]	0.0742582	0.0667892	0.0449224	0.115825	0.0515186	0.0619726	0.049556	0.093745	0.0716078	0.0615718	0.0497984	0.117107	0.0591814	0.0643639	0.0706063
Vibrio_TGA73422.1	30S ribosomal protein S8 [Aliivibrio fischeri]	0.0662434	0.0583589	0.0589339	0.0678975	0.0749756	0.0629916	0.0499231	0.114378	0.0569528	0.0675072	0.0594694	0.0821609	0.0673891	0.0692742	0.0528697
Vibrio_TGA73423.1	50S ribosomal protein L6 [Aliivibrio fischeri]	0.07159	0.0659023	0.0690283	0.0696516	0.05954	0.064327	0.0556993	0.0830922	0.0645184	0.068666	0.061156	0.0800076	0.0570848	0.078607	0.0606843
Vibrio_TGA73424.1	50S ribosomal protein L18 [Aliivibrio fischeri]	0.0788147	0.0569173	0.0758689	0.0554163	0.069439	0.065789	0.0698923	0.0776136	0.0675711	0.0653101	0.0603618	0.0823608	0.0524563	0.0721298	0.0659612
Vibrio_TGA73425.1	30S ribosomal protein S5 [Aliivibrio fischeri]	0.0741945	0.0588799	0.0658642	0.0714743	0.0623782	0.0625321	0.0707244	0.0706847	0.0726235	0.06394	0.0615564	0.0756516	0.0616	0.0705302	0.0591611
Vibrio_TGA73426.1	50S ribosomal protein L30 [Aliivibrio fischeri]	0.0709332	0.0531819	0.0650305	0.0723907	0.0722599	0.0526312	0.0610171	0.081349	0.0468861	0.0935122	0.0688571	0.0794194	0.0582848	0.0721298	0.0595778
Vibrio_TGA73427.1	50S ribosomal protein L15 [Aliivibrio fischeri]	0.0685287	0.056814	0.0662129	0.093203	0.0475497	0.0598212	0.048963	0.101515	0.0705028	0.0573255	0.0636313	0.0980273	0.0613188	0.0752564	0.0535337
Vibrio_TGA73428.1	preprotein translocase subunit SecY [Aliivibrio fischeri]	0.000189	0.000189	0.0252896	0.173738	0.0602166	0.0467833	0.0374423	0.127834	0.0656405	0.0692683	0.0663979	0.0926559	0.0466278	0.139606	0.0329806
Vibrio_TGA73430.1	30S ribosomal protein S13 [Aliivibrio fischeri]	0.068892	0.0693475	0.0582139	0.0430784	0.110148	0.0672157	0.0555748	0.0796255	0.0544772	0.087437	0.0633798	0.0596696	0.0724044	0.0698031	0.0695509
Vibrio_TGA73431.1	30S ribosomal protein S11 [Aliivibrio fischeri]	0.0709332	0.0767224	0.0635182	0.0554995	0.085525	0.0458285	0.0725445	0.0701026	0.0617793	0.0909146	0.0632361	0.0648591	0.0616153	0.0698031	0.0623957
Vibrio_TGA73432.1	30S ribosomal protein S4 [Aliivibrio fischeri]	0.0728855	0.0607199	0.062403	0.0692665	0.065185	0.0650401	0.0673305	0.0757651	0.0596977	0.0720892	0.0609129	0.0717242	0.0739384	0.067108	0.0585439
Vibrio_TGA73433.1	DNA-directed RNA polymerase subunit alpha [Aliivibrio fischeri]	0.0559121	0.0659104	0.0701366	0.0486549	0.0940723	0.0640057	0.0670654	0.0578979	0.0656405	0.0754407	0.0703214	0.065217	0.059422	0.0764828	0.0668253
Vibrio_TGA73434.1	50S ribosomal protein L17 [Aliivibrio fischeri]	0.0556691	0.0560309	0.0732971	0.0708667	0.0587058	0.0712069	0.0629465	0.0727332	0.0716078	0.0548374	0.0652331	0.0794194	0.0592562	0.0686587	0.0703586
Vibrio_TGA73435.1	class 1 fructose-bisphosphatase [Aliivibrio fischeri]	0.083007	0.0685148	0.0545308	0.0717612	0.0623295	0.0582808	0.0871107	0.0627957	0.0679848	0.068074	0.0594087	0.0702489	0.066324	0.0672648	0.074673
Vibrio_TGA73436.1	UDP-N-acetylmuramate:L-alanyl-gamma-D-glutamyl-meso-diaminopimelate ligase [Aliivibrio fischeri]	0.141866	0.0883199	0.0252896	0.108586	0.0321155	0.105262	0.0748846	0.063917	0.0437603	0.242439	0.0379417	0.0772133	0.0559534	0.0872538	0.0395767
Vibrio_TGA73437.1	UbiX family flavin prenyltransferase [Aliivibrio fischeri]	0.141866	0.0588799	0.0379345	0.0868688	0.0401444	0.000189	0.000189	0.063917	0.000189	0.000189	0.0221326	0.0617706	0.0699417	0.139606	0.0659612
Vibrio_TGA73441.1	RNA polymerase-associated protein RapA [Aliivibrio fischeri]	0.0607999	0.0637866	0.0758689	0.0668222	0.0802888	0.0561399	0.0655241	0.036524	0.0902557	0.0944568	0.0486918	0.0673861	0.104913	0.0620472	0.0453483
Vibrio_TGA73443.1	universal stress protein [Aliivibrio fischeri]	0.0157629	0.23552	0.0663853	0.0558442	0.0356839	0.105262	0.0499231	0.0479378	0.0656405	0.161626	0.0379417	0.0772133	0.0559534	0.0523523	0.109935
Vibrio_TGA73444.1	TRAP transporter fused permease subunit [Aliivibrio fischeri]	0.0945776	0.0588799	0.0758689	0.0217172	0.160578	0.0526312	0.0748846	0.106528	0.0525124	0.0346341	0.0995969	0.0411804	0.104913	0.0465354	0.164903
Vibrio_TGA73445.1	TAXI family TRAP transporter solute-binding subunit [Aliivibrio fischeri]	0.0843169	0.0560761	0.0834558	0.0506735	0.0646481	0.0667793	0.0825	0.060967	0.0741103	0.0514564	0.0855512	0.055317	0.0769359	0.0645149	0.0562292
Vibrio_TGA73446.1	transcriptional regulator ArgR [Aliivibrio fischeri]	0.0354666	0.1472	0.0303476	0.0651516	0.133815	0.0421049	0.149769	0.0319585	0.0656405	0.0923577	0.0829974	0.0370624	0.0699417	0.0698031	0.0879482
Vibrio_TGA73447.1	malate dehydrogenase [Aliivibrio fischeri]	0.0687166	0.0641981	0.0610543	0.0696228	0.0688716	0.0634201	0.0655794	0.067372	0.0748975	0.0595396	0.0607563	0.0776545	0.0747105	0.0649762	0.0505074
Vibrio_TGA73448.1	octaprenyl diphosphate synthase [Aliivibrio fischeri]	0.0709332	0.0785066	0.0758689	0.054293	0.0963466	0.0350874	0.0998462	0.063917	0.0492304	0.0461789	0.132796	0.046328	0.0699417	0.116338	0.0527689
Vibrio_TGA73449.1	50S ribosomal protein L21 [Aliivibrio fischeri]	0.0574221	0.0606117	0.0715335	0.0434344	0.111918	0.0594961	0.048003	0.102267	0.0525124	0.0692683	0.0684729	0.0842326	0.0606161	0.0519048	0.0636867
Vibrio_TGA73450.1	50S ribosomal protein L27 [Aliivibrio fischeri]	0.0781713	0.0534281	0.085159	0.0781819	0.0502819	0.0645156	0.0604332	0.0889281	0.061538	0.0646504	0.0652122	0.0887251	0.0566616	0.0730751	0.0472558
Vibrio_TGA73451.1	GTPase ObgE [Aliivibrio fischeri]	0.0851199	0.0490666	0.0758689	0.0694951	0.0802888	0.065789	0.0499231	0.063917	0.0853327	0.0532833	0.0730377	0.0730016	0.0591814	0.0444201	0.0942303
Vibrio_TGA73455.1	16S rRNA (adenine(1518)-N(6)/adenine(1519)-N(6))-dimethyltransferase RsmA [Aliivibrio fischeri]	0.0322424	0.105984	0.0505793	0.0723907	0.0562022	0.0601499	0.124808	0.0383502	0.0656405	0.0577236	0.0929571	0.0617706	0.129892	0.0590641	0.0539682
Vibrio_TGA73456.1	4-hydroxythreonine-4-phosphate dehydrogenase PdxA [Aliivibrio fischeri]	0.0709332	0.0588799	0.0758689	0.0434344	0.140505	0.0400999	0.112327	0.0319585	0.175041	0.0173171	0.132796	0.108099	0.0499584	0.0558424	0.0824515
Vibrio_TGA73457.1	peptidylprolyl isomerase SurA [Aliivibrio fischeri]	0.101967	0.0665599	0.0525246	0.0458474	0.0845145	0.0666661	0.0709433	0.067468	0.0621857	0.0615718	0.0705478	0.0690377	0.0736228	0.0663129	0.0694328
Vibrio_TGA73458.1	LPS assembly protein LptD [Aliivibrio fischeri]	0.0531999	0.0686933	0.0541921	0.0434344	0.064231	0.105262	0.124808	0.0447419	0.0656405	0.0593728	0.0553316	0.0864789	0.089925	0.0387795	0.0659612
Vibrio_TGA73459.1	co-chaperone DjlA [Aliivibrio fischeri]	0.000189	0.000189	0.0126448	0.173738	0.0200722	0.0701749	0.000189	0.000189	0.0328203	0.000189	0.000189	0.123541	0.0349709	0.349015	0.0263845
Vibrio_TGA73460.1	DUF547 domain-containing protein [Aliivibrio fischeri]	0.0425599	0.0981332	0.0455213	0.0723907	0.0481733	0.0935665	0.0936058	0.063917	0.0656405	0.0554146	0.0829974	0.0370624	0.11657	0.0837637	0.0549677
Vibrio_TGA73461.1	3-isopropylmalate dehydratase small subunit [Aliivibrio fischeri]	0.0709332	0.0428218	0.0379345	0.195455	0.0401444	0.0545805	0.0641868	0.0852227	0.0902557	0.0566741	0.0590204	0.138984	0.0466278	0.0698031	0.0384774
Vibrio_TGA73462.1	3-isopropylmalate dehydratase large subunit [Aliivibrio fischeri]	0.0776888	0.0691199	0.0533892	0.0914409	0.0501805	0.0673679	0.0624039	0.0894839	0.0586076	0.072039	0.0536291	0.0647121	0.0890167	0.0598312	0.0549677
Vibrio_TGA73463.1	3-isopropylmalate dehydrogenase [Aliivibrio fischeri]	0.0675555	0.052992	0.0842988	0.0760102	0.0573491	0.0533329	0.0709433	0.0816718	0.0799102	0.0420557	0.0546806	0.123541	0.0624479	0.0698031	0.0369383
Vibrio_TGA73464.1	2-isopropylmalate synthase [Aliivibrio fischeri]	0.1064	0.0610607	0.0514825	0.0685806	0.0722599	0.0649768	0.0449308	0.063917	0.105025	0.0634959	0.0633798	0.0882437	0.053622	0.072838	0.0522193
Vibrio_TGA73465.1	HlyD family secretion protein [Aliivibrio fischeri]	0.0709332	0.0588799	0.0379345	0.217172	0.0321155	0.14035	0.0748846	0.0159793	0.0656405	0.0692683	0.199194	0.0411804	0.139883	0.0349015	0.0989418
Vibrio_TGA73468.1	replicative DNA helicase [Aliivibrio fischeri]	0.0945776	0.05152	0.0541921	0.104243	0.0669073	0.0421049	0.112327	0.063917	0.0656405	0.0615718	0.033199	0.123541	0.0699417	0.0698031	0.0742063
Vibrio_TGA73469.1	alanine racemase [Aliivibrio fischeri]	0.0827554	0.0252343	0.177027	0.0248197	0.100361	0.02807	0.0748846	0.159793	0.0525124	0.0692683	0.0663979	0.0617706	0.0874271	0.0558424	0.0824515
Vibrio_TGA73471.1	glucose-6-phosphate isomerase [Aliivibrio fischeri]	0.0607999	0.0785066	0.0379345	0.124874	0.0628347	0.0662763	0.0572647	0.118001	0.0547004	0.0554146	0.0456486	0.140388	0.0699417	0.0642188	0.0401503
Vibrio_TGA73474.1	tRNA dihydrouridine(20/20a) synthase DusA [Aliivibrio fischeri]	0.0472888	0.0588799	0.0632241	0.0694951	0.0602166	0.0701749	0.0748846	0.0532642	0.0787686	0.0346341	0.0885306	0.0772133	0.08393	0.0349015	0.109935
Vibrio_TGA73475.1	TIGR04219 family outer membrane beta-barrel protein [Aliivibrio fischeri]	0.0354666	0.0883199	0.0505793	0.0651516	0.0802888	0.116958	0.0299539	0.063917	0.0328203	0.138537	0.0663979	0.0926559	0.0699417	0.0232677	0.0659612
Vibrio_TGA73477.1	assimilatory sulfite reductase (NADPH) flavoprotein subunit [Aliivibrio fischeri]	0.0354666	0.23552	0.474181	0.00521213	0.000189	0.000189	1.72235	0.000189	0.000189	0.000189	0.000189	0.000189	0.000189	0.000189	0.659612
Vibrio_TGA73478.1	assimilatory sulfite reductase (NADPH) hemoprotein subunit [Aliivibrio fischeri]	0.0709332	0.0588799	2.2002	0.00599095	0.0200722	0.0701749	1.947	0.000189	0.000189	0.0461789	1.09557	0.00374367	0.0699417	0.000189	0.000189
Vibrio_TGA73479.1	phosphoadenylyl-sulfate reductase [Aliivibrio fischeri]	0.000189	0.000189	0.000189	0.0108586	0.0802888	0.000189	0.000189	0.000189	0.000189	0.000189	0.000189	0.000189	0.000189	0.000189	0.000189
Vibrio_TGA73481.1	FKBP-type peptidyl-prolyl cis-trans isomerase [Aliivibrio fischeri]	0.054916	0.0809599	0.0574764	0.0642829	0.065099	0.0842099	0.0582436	0.0707653	0.0719928	0.0611191	0.0663979	0.0761837	0.0604901	0.0719844	0.0659612
Vibrio_TGA73482.1	acetylglucosamine transferase [Aliivibrio fischeri]	0.0567466	0.10304	0.0325152	0.0868688	0.0669073	0.0701749	0.0748846	0.0511336	0.0656405	0.0865854	0.0929571	0.0352975	0.0524563	0.116338	0.0659612
Vibrio_TGA73486.1	bifunctional 2',3'-cyclic-nucleotide 2'-phosphodiesterase/3'-nucleotidase [Aliivibrio fischeri]	0.0639941	0.0539142	0.0628913	0.0882477	0.0646074	0.0613179	0.0574116	0.0842964	0.0706898	0.0551319	0.0612904	0.0969455	0.052611	0.0673394	0.0643524
Vibrio_TGA73487.1	sulfate adenylyltransferase subunit CysD [Aliivibrio fischeri]	0.000189	0.000189	0.000189	0.000189	0.000189	0.000189	0.449308	0.000189	0.000189	0.000189	0.000189	0.00772133	0.000189	0.000189	0.000189
Vibrio_TGA73497.1	YtfJ family protein [Aliivibrio fischeri]	0.054564	0.052992	0.0927287	0.0315887	0.100361	0.0631574	0.0915257	0.0522958	0.0510537	0.0692683	0.0948542	0.0679477	0.0635834	0.0628228	0.0732902
Vibrio_TGA73499.1	peptide-methionine (S)-S-oxide reductase MsrA [Aliivibrio fischeri]	0.0709332	0.11776	0.0379345	0.260606	0.0133815	0.0701749	0.0748846	0.063917	0.131281	0.0346341	0.0663979	0.0617706	0.0699417	0.0698031	0.0659612
Vibrio_TGA73502.1	16S rRNA (cytosine(967)-C(5))-methyltransferase RsmB [Aliivibrio fischeri]	0.0709332	0.0841142	0.0606951	0.0488637	0.0802888	0.0623777	0.0468029	0.0767005	0.109401	0.0484878	0.12331	0.057019	0.0349709	0.104705	0.0586322
Vibrio_TGA73503.1	serine/threonine protein kinase [Aliivibrio fischeri]	0.0506666	0.035328	0.0252896	0.260606	0.0401444	0.0701749	0.0499231	0.127834	0.0492304	0.0923577	0.033199	0.123541	0.104913	0.0465354	0.0659612
Vibrio_TGA73504.1	F0F1 ATP synthase subunit B [Aliivibrio fischeri]	0.0823741	0.0605155	0.0799699	0.0612537	0.0583919	0.0736836	0.0677528	0.0689631	0.0704435	0.0645454	0.0583006	0.0823608	0.0582848	0.068058	0.0625786
Vibrio_TGA73505.1	transcription termination factor Rho [Aliivibrio fischeri]	0.0567466	0.0588799	0.0924652	0.0590263	0.0666548	0.0653902	0.0493143	0.0946919	0.0607175	0.080501	0.0540448	0.0776545	0.065173	0.062993	0.0588302
Vibrio_TGA73510.1	orotate phosphoribosyltransferase [Aliivibrio fischeri]	0.0531999	0.0392533	0.151738	0.0651516	0.0669073	0.0561399	0.0561635	0.063917	0.0437603	0.138537	0.0497984	0.123541	0.0582848	0.0698031	0.0659612
