# Supplementary material for: Activation of the Type VI Secretion System in the Squid Symbiont Vibrio fischeri Requires the Transcriptional Regulator TasR and the Structural Proteins TssM and TssA
Source: J Bacteriol. 2021 Oct 12;203(21):e00399-21. doi: 10.1128/JB.00399-21 (PMC8508121; doi:10.1128/JB.00399-21)
Supplement: Supplemental file 2 — Table S2. Download JB.00399-21-s0002.xlsx, XLSX file, 0.09 MB [file jb.00399-21-s0002.xlsx]

## Sheet: Sheet1
Table S2	Log2-fold change (tssA mutant/WT)
Accession	Description	(X) Log2fold change	(Y) (-log(p))
Vibrio_TGA67998.1	hypothetical protein VFES401_13880 [Aliivibrio fischeri]	-6.7473	2.48472
Vibrio_TGA68013.1	manganese-dependent inorganic pyrophosphatase [Aliivibrio fischeri]	0.0506507	0.047107
Vibrio_TGA68017.1	lipid A ABC transporter ATP-binding protein/permease MsbA [Aliivibrio fischeri]	-0.145681	0.0876109
Vibrio_TGA68019.1	Trm112 family protein [Aliivibrio fischeri]	0.0531177	0.0201255
Vibrio_TGA68020.1	3-deoxy-manno-octulosonate cytidylyltransferase [Aliivibrio fischeri]	0.00418882	0.0031232
Vibrio_TGA68023.1	chromosome partition protein MukF [Aliivibrio fischeri]	-0.138438	0.069876
Vibrio_TGA68024.1	chromosome partition protein MukE [Aliivibrio fischeri]	0.150798	0.101141
Vibrio_TGA68038.1	methyl-accepting chemotaxis protein [Aliivibrio fischeri]	-0.0507893	0.0449717
Vibrio_TGA68040.1	histidine ammonia-lyase [Aliivibrio fischeri]	0.330662	0.251465
Vibrio_TGA68041.1	urocanate hydratase [Aliivibrio fischeri]	0.541298	0.272198
Vibrio_TGA68043.1	imidazolonepropionase [Aliivibrio fischeri]	0.186352	0.16535
Vibrio_TGA68046.1	FKBP-type peptidyl-prolyl cis-trans isomerase [Aliivibrio fischeri]	0.0593228	0.0681501
Vibrio_TGA68047.1	thiol:disulfide interchange protein DsbA/DsbL [Aliivibrio fischeri]	-0.128138	0.161828
Vibrio_TGA68049.1	transcription-repair coupling factor [Aliivibrio fischeri]	0.460503	0.495853
Vibrio_TGA68050.1	PilZ domain-containing protein [Aliivibrio fischeri]	0.143681	0.0773227
Vibrio_TGA68052.1	lipoprotein-releasing ABC transporter ATP-binding protein LolD [Aliivibrio fischeri]	4.12726	1.49459
Vibrio_TGA68056.1	glucose-6-phosphate dehydrogenase [Aliivibrio fischeri]	-0.301275	0.111862
Vibrio_TGA68057.1	6-phosphogluconolactonase [Aliivibrio fischeri]	0.104172	0.0648241
Vibrio_TGA68058.1	decarboxylating NADP(+)-dependent phosphogluconate dehydrogenase [Aliivibrio fischeri]	-0.0605194	0.0353359
Vibrio_TGA68079.1	anhydro-N-acetylmuramic acid kinase [Aliivibrio fischeri]	-0.0233672	0.0290023
Vibrio_TGA68080.1	beta-N-acetylhexosaminidase [Aliivibrio fischeri]	0.045978	0.0372323
Vibrio_TGA68081.1	pyruvate kinase [Aliivibrio fischeri]	-0.01489	0.0246602
Vibrio_TGA68084.1	low-specificity L-threonine aldolase [Aliivibrio fischeri]	0.507121	0.424695
Vibrio_TGA68085.1	DUF3763 domain-containing protein [Aliivibrio fischeri]	-0.38396	0.607221
Vibrio_TGA68088.1	DUF3069 domain-containing protein [Aliivibrio fischeri]	0.0995282	0.158313
Vibrio_TGA68091.1	DUF3010 family protein [Aliivibrio fischeri]	0.444919	0.475439
Vibrio_TGA68096.1	ABC transporter ATP-binding protein [Aliivibrio fischeri]	0.166057	0.389332
Vibrio_TGA68097.1	GTP-binding protein [Aliivibrio fischeri]	0.490562	0.462664
Vibrio_TGA68098.1	ribosome biogenesis GTPase YlqF [Aliivibrio fischeri]	-0.078731	0.114633
Vibrio_TGA68101.1	DUF2797 domain-containing protein [Aliivibrio fischeri]	-0.391928	0.629507
Vibrio_TGA68102.1	DEAD/DEAH box helicase [Aliivibrio fischeri]	0.093276	0.0454886
Vibrio_TGA68110.1	response regulator transcription factor [Aliivibrio fischeri]	0.179054	0.170131
Vibrio_TGA68114.1	molybdopterin adenylyltransferase [Aliivibrio fischeri]	0.0967579	0.148174
Vibrio_TGA68117.1	bifunctional acyl-CoA synthetase/GNAT family N-acetyltransferase [Aliivibrio fischeri]	-0.127553	0.301844
Vibrio_TGA68118.1	SPOR domain-containing protein [Aliivibrio fischeri]	0.102048	0.0958592
Vibrio_TGA68119.1	D-alanine--D-alanine ligase [Aliivibrio fischeri]	0.311266	0.3552
Vibrio_TGA68125.1	alkylphosphonate utilization protein [Aliivibrio fischeri]	0.0422195	0.0809776
Vibrio_TGA68127.1	Re/Si-specific NAD(P)(+) transhydrogenase subunit beta [Aliivibrio fischeri]	0.221723	0.140216
Vibrio_TGA68128.1	Re/Si-specific NAD(P)(+) transhydrogenase subunit alpha [Aliivibrio fischeri]	0.0392366	0.148243
Vibrio_TGA68129.1	transcriptional regulator [Aliivibrio fischeri]	-0.0275287	0.0313557
Vibrio_TGA68133.1	biotin/lipoyl-binding protein [Aliivibrio fischeri]	0.0968982	0.022733
Vibrio_TGA68135.1	TetR/AcrR family transcriptional regulator [Aliivibrio fischeri]	0.261287	0.205962
Vibrio_TGA68136.1	DUF406 family protein [Aliivibrio fischeri]	-0.121342	0.128163
Vibrio_TGA68137.1	cold-shock protein [Aliivibrio fischeri]	-0.145082	0.166917
Vibrio_TGA68140.1	1-acyl-sn-glycerol-3-phosphate acyltransferase [Aliivibrio fischeri]	-0.245794	0.213741
Vibrio_TGA68144.1	ammonia-dependent NAD(+) synthetase [Aliivibrio fischeri]	0.144486	0.182137
Vibrio_TGA68146.1	DUF480 domain-containing protein [Aliivibrio fischeri]	0.30582	0.249668
Vibrio_TGA68148.1	DUF496 family protein [Aliivibrio fischeri]	0.0116824	0.0186476
Vibrio_TGA68152.1	DUF3332 domain-containing protein [Aliivibrio fischeri]	0.43528	0.446809
Vibrio_TGA68154.1	9-hexadecenoic acid cis-trans isomerase [Aliivibrio fischeri]	0.0683612	0.13461
Vibrio_TGA68158.1	isopentenyl-diphosphate delta-isomerase [Aliivibrio fischeri]	-0.197521	0.133914
Vibrio_TGA68160.1	DUF3297 family protein [Aliivibrio fischeri]	0.297068	0.15592
Vibrio_TGA68161.1	hypothetical protein VFES401_14745 [Aliivibrio fischeri]	0.241544	0.670213
Vibrio_TGA68175.1	hypothetical protein VFES401_14840 [Aliivibrio fischeri]	0.0420721	0.0465405
Vibrio_TGA68183.1	nucleotide-binding protein [Aliivibrio fischeri]	0.046269	0.0378302
Vibrio_TGA68194.1	caspase family protein [Aliivibrio fischeri]	0.0925919	0.119337
Vibrio_TGA68198.1	DUF2200 domain-containing protein [Aliivibrio fischeri]	-0.194825	0.123729
Vibrio_TGA68210.1	hypothetical protein VFES401_15075 [Aliivibrio fischeri]	6.97301	0.753985
Vibrio_TGA68211.1	hypothetical protein VFES401_15080 [Aliivibrio fischeri]	0.14587	0.0656945
Vibrio_TGA68225.1	NYN domain-containing protein [Aliivibrio fischeri]	-0.491927	0.20221
Vibrio_TGA68231.1	hypothetical protein VFES401_15210 [Aliivibrio fischeri] hypothetical protein VFES401_14850 [Aliivibrio fischeri]	0.0613211	0.047031
Vibrio_TGA68235.1	HDOD domain-containing protein [Aliivibrio fischeri]	-0.053729	0.0488871
Vibrio_TGA68239.1	methyl-accepting chemotaxis protein [Aliivibrio fischeri]	-0.411624	0.339735
Vibrio_TGA68240.1	MoxR family ATPase [Aliivibrio fischeri]	-0.0767975	0.119149
Vibrio_TGA68244.1	VWA domain-containing protein [Aliivibrio fischeri]	0.304843	0.0882277
Vibrio_TGA68245.1	hypothetical protein VFES401_15285 [Aliivibrio fischeri]	0.427527	0.240313
Vibrio_TGA68246.1	transaldolase [Aliivibrio fischeri]	0.0224274	0.0281947
Vibrio_TGA68247.1	transketolase [Aliivibrio fischeri]	0.0107868	0.0130837
Vibrio_TGA68249.1	XRE family transcriptional regulator [Aliivibrio fischeri]	0.173506	0.139027
Vibrio_TGA68252.1	NAD(P)H-dependent oxidoreductase [Aliivibrio fischeri]	0.272136	0.106133
Vibrio_TGA68253.1	hypothetical protein VFES401_15335 [Aliivibrio fischeri]	0.198912	0.151268
Vibrio_TGA68286.1	hypothetical protein VFES401_15520 [Aliivibrio fischeri]	-1.17977	0.569641
Vibrio_TGA68293.1	transcriptional regulator [Aliivibrio fischeri]	-0.124329	0.0776825
Vibrio_TGA68295.1	hypothetical protein VFES401_15565 [Aliivibrio fischeri]	0.0331231	0.0194279
Vibrio_TGA68297.1	hypothetical protein VFES401_15575 [Aliivibrio fischeri]	0.486669	0.369196
Vibrio_TGA68299.1	GMP reductase [Aliivibrio fischeri]	0.403781	0.29046
Vibrio_TGA68300.1	inosine/guanosine kinase [Aliivibrio fischeri]	-0.117294	0.0811252
Vibrio_TGA68304.1	glycine cleavage system aminomethyltransferase GcvT [Aliivibrio fischeri]	-0.0233316	0.0304461
Vibrio_TGA68305.1	XRE family transcriptional regulator [Aliivibrio fischeri]	0.268892	0.170402
Vibrio_TGA68306.1	glycine cleavage system protein GcvH [Aliivibrio fischeri]	-0.265745	0.514571
Vibrio_TGA68307.1	aminomethyl-transferring glycine dehydrogenase [Aliivibrio fischeri]	-0.0863989	0.177122
Vibrio_TGA68312.1	PTS fructose transporter subunit IIC [Aliivibrio fischeri]	0.327315	0.749887
Vibrio_TGA68313.1	mannose-6-phosphate isomerase, class I [Aliivibrio fischeri]	-0.19273	0.153876
Vibrio_TGA68319.1	type VI secretion system-associated FHA domain protein TagH [Aliivibrio fischeri]	-6.60703	2.16197
Vibrio_TGA68320.1	type VI secretion system lipoprotein TssJ [Aliivibrio fischeri]	-6.63531	2.61422
Vibrio_TGA68321.1	type VI secretion system baseplate subunit TssK [Aliivibrio fischeri]	-6.35007	4.1171
Vibrio_TGA68324.1	hypothetical protein VFES401_15715 [Aliivibrio fischeri]	-6.26034	2.11805
Vibrio_TGA68331.1	tandem large repeat [Aliivibrio fischeri]	-1.30121	0.675411
Vibrio_TGA68333.1	hypothetical protein VFES401_15760 [Aliivibrio fischeri]	-0.782284	0.297738
Vibrio_TGA68334.1	type VI secretion system membrane subunit TssM [Aliivibrio fischeri]	0.203319	0.16911
Vibrio_TGA68337.1	type VI secretion system baseplate subunit TssF [Aliivibrio fischeri]	-1.80144	1.08249
Vibrio_TGA68339.1	type VI secretion system contractile sheath large subunit [Aliivibrio fischeri]	-1.29762	0.583621
Vibrio_TGA68340.1	type VI secretion system contractile sheath small subunit [Aliivibrio fischeri]	-6.27412	3.93518
Vibrio_TGA68341.1	type VI secretion system protein TssA [Aliivibrio fischeri]	-1.08769	0.701037
Vibrio_TGA68342.1	protein kinase family protein [Aliivibrio fischeri]	-6.34675	2.85457
Vibrio_TGA68347.1	type VI secretion system tip protein VgrG [Aliivibrio fischeri]	-6.18472	3.21162
Vibrio_TGA68348.1	Hcp family type VI secretion system effector [Aliivibrio fischeri] Hcp family type VI secretion system effector [Aliivibrio fischeri]	-6.37762	2.51499
Vibrio_TGA68349.1	type VI secretion system ATPase TssH [Aliivibrio fischeri]	-1.41882	0.965789
Vibrio_TGA68352.1	OmpA family protein [Aliivibrio fischeri]	-2.81957	2.15269
Vibrio_TGA68353.1	WD40 repeat domain-containing protein [Aliivibrio fischeri]	-0.025011	0.00756816
Vibrio_TGA68362.1	N-acetyltransferase [Aliivibrio fischeri]	-0.195988	0.137656
Vibrio_TGA68373.1	GNAT family N-acetyltransferase [Aliivibrio fischeri]	0.902416	0.261678
Vibrio_TGA68379.1	ATP-dependent dethiobiotin synthetase BioD [Aliivibrio fischeri]	1.02561	0.584701
Vibrio_TGA68387.1	DUF1722 domain-containing protein [Aliivibrio fischeri]	-0.640937	0.293654
Vibrio_TGA68397.1	FAD-dependent oxidoreductase [Aliivibrio fischeri]	0.292165	0.241686
Vibrio_TGA68403.1	cysteine desulfurase-like protein [Aliivibrio fischeri]	-0.283085	0.153946
Vibrio_TGA68404.1	agglutination protein [Aliivibrio fischeri]	0.0677528	0.0375337
Vibrio_TGA68409.1	phosphatase [Aliivibrio fischeri]	0.550215	0.246619
Vibrio_TGA68422.1	ABC-F family ATPase [Aliivibrio fischeri]	-0.0933324	0.169913
Vibrio_TGA68427.1	acetate/propionate family kinase [Aliivibrio fischeri]	-0.0351688	0.0564131
Vibrio_TGA68432.1	maltose/maltodextrin ABC transporter substrate-binding protein MalE [Aliivibrio fischeri]	-0.155773	0.0747976
Vibrio_TGA68434.1	glycogen debranching protein GlgX [Aliivibrio fischeri]	-0.854042	0.371761
Vibrio_TGA68436.1	serine/threonine transporter SstT [Aliivibrio fischeri]	0.668723	0.4851
Vibrio_TGA68438.1	glycogen synthase GlgA [Aliivibrio fischeri]	0.16607	0.206167
Vibrio_TGA68439.1	glucose-1-phosphate adenylyltransferase [Aliivibrio fischeri]	0.11155	0.33894
Vibrio_TGA68440.1	YdcF family protein [Aliivibrio fischeri]	0.220454	0.139223
Vibrio_TGA68441.1	1,4-alpha-glucan branching protein GlgB [Aliivibrio fischeri]	-0.113308	0.061396
Vibrio_TGA68442.1	4-alpha-glucanotransferase [Aliivibrio fischeri]	0.487594	0.354102
Vibrio_TGA68443.1	glycogen/starch/alpha-glucan phosphorylase [Aliivibrio fischeri]	-0.0437913	0.0269813
Vibrio_TGA68444.1	HTH-type transcriptional regulator MalT [Aliivibrio fischeri]	-0.887203	0.246394
Vibrio_TGA68451.1	copper chaperone PCu(A)C [Aliivibrio fischeri]	0.389211	0.165412
Vibrio_TGA68455.1	DUF465 domain-containing protein [Aliivibrio fischeri]	0.00418387	0.00579643
Vibrio_TGA68461.1	glutaredoxin [Aliivibrio fischeri]	-0.549168	0.181869
Vibrio_TGA68462.1	sodium/proline symporter PutP [Aliivibrio fischeri]	-0.085623	0.0668045
Vibrio_TGA68463.1	aldehyde dehydrogenase family protein [Aliivibrio fischeri]	-0.15391	0.232472
Vibrio_TGA68464.1	bifunctional proline dehydrogenase/L-glutamate gamma-semialdehyde dehydrogenase PutA [Aliivibrio fischeri]	-0.0665977	0.145979
Vibrio_TGA68466.1	PEGA domain-containing protein [Aliivibrio fischeri]	0.163724	0.13255
Vibrio_TGA68468.1	aldo/keto reductase [Aliivibrio fischeri]	-0.0404121	0.0919097
Vibrio_TGA68469.1	DUF748 domain-containing protein [Aliivibrio fischeri]	0.614028	0.355424
Vibrio_TGA68472.1	arginine decarboxylase [Aliivibrio fischeri]	-0.0946519	0.124174
Vibrio_TGA68474.1	lipocalin [Aliivibrio fischeri]	0.387278	1.00285
Vibrio_TGA68479.1	N-succinylarginine dihydrolase [Aliivibrio fischeri]	0.0802318	0.11403
Vibrio_TGA68481.1	glutathione-dependent disulfide-bond oxidoreductase [Aliivibrio fischeri]	-0.214402	0.181865
Vibrio_TGA68484.1	PLP-dependent aminotransferase family protein [Aliivibrio fischeri]	0.473558	0.164458
Vibrio_TGA68485.1	hypothetical protein VFES401_16535 [Aliivibrio fischeri]	0.332147	0.19786
Vibrio_TGA68528.1	sugar O-acetyltransferase [Aliivibrio fischeri]	0.453761	0.292401
Vibrio_TGA68530.1	cell division protein DedD [Aliivibrio fischeri]	0.667923	0.289475
Vibrio_TGA68541.1	M20 family peptidase [Aliivibrio fischeri]	0.158354	0.143128
Vibrio_TGA68548.1	HAD family phosphatase [Aliivibrio fischeri]	0.250672	0.294239
Vibrio_TGA68551.1	PTS fructose transporter subunit IIBC [Aliivibrio fischeri]	0.183973	0.190312
Vibrio_TGA68552.1	1-phosphofructokinase [Aliivibrio fischeri]	-0.75674	0.504046
Vibrio_TGA68553.1	fused PTS fructose transporter subunit IIA/HPr protein [Aliivibrio fischeri]	0.0910106	0.119711
Vibrio_TGA68563.1	glycerophosphoryl diester phosphodiesterase [Aliivibrio fischeri]	-0.0911813	0.0977403
Vibrio_TGA68566.1	YjjI family glycine radical enzyme [Aliivibrio fischeri]	-0.123272	0.0504007
Vibrio_TGA68599.1	2-dehydro-3-deoxy-D-gluconate 5-dehydrogenase KduD [Aliivibrio fischeri]	2.27335	1.13359
Vibrio_TGA68600.1	5-dehydro-4-deoxy-D-glucuronate isomerase [Aliivibrio fischeri]	0.3594	0.439437
Vibrio_TGA68608.1	DeoR family transcriptional regulator [Aliivibrio fischeri]	-0.216002	0.1263
Vibrio_TGA68611.1	beta-N-acetylhexosaminidase [Aliivibrio fischeri]	-0.349252	0.121754
Vibrio_TGA68613.1	diguanylate cyclase [Aliivibrio fischeri]	2.49382	0.917981
Vibrio_TGA68614.1	Hpt domain-containing protein [Aliivibrio fischeri]	-0.108939	0.0538289
Vibrio_TGA68615.1	GGDEF domain-containing protein [Aliivibrio fischeri]	0.570464	0.215757
Vibrio_TGA68617.1	response regulator [Aliivibrio fischeri]	0.113535	0.215948
Vibrio_TGA68618.1	response regulator [Aliivibrio fischeri]	0.0532591	0.050036
Vibrio_TGA68627.1	sigma-54-dependent Fis family transcriptional regulator [Aliivibrio fischeri]	0.121018	0.138748
Vibrio_TGA68643.1	FtsX-like permease family protein [Aliivibrio fischeri]	-1.44717	0.481251
Vibrio_TGA68644.1	ABC transporter ATP-binding protein [Aliivibrio fischeri]	-0.76605	0.331843
Vibrio_TGA68647.1	HTH-type transcriptional regulator HdfR [Aliivibrio fischeri]	-0.110343	0.0992665
Vibrio_TGA68668.1	dipeptidase PepE [Aliivibrio fischeri]	-0.00398412	0.0052633
Vibrio_TGA68672.1	methyl-accepting chemotaxis protein [Aliivibrio fischeri]	-0.326536	0.420373
Vibrio_TGA68682.1	cold-shock protein [Aliivibrio fischeri]	-0.133413	0.187264
Vibrio_TGA68692.1	mechanosensitive ion channel family protein [Aliivibrio fischeri]	0.0461761	0.0656179
Vibrio_TGA68693.1	NADPH-dependent oxidoreductase [Aliivibrio fischeri]	-0.00634524	0.00856116
Vibrio_TGA68715.1	hypothetical protein VFES401_17765 [Aliivibrio fischeri]	-0.489513	0.180473
Vibrio_TGA68736.1	efflux RND transporter permease subunit [Aliivibrio fischeri]	2.23982	0.557347
Vibrio_TGA68737.1	efflux RND transporter periplasmic adaptor subunit [Aliivibrio fischeri]	0.24564	0.130987
Vibrio_TGA68738.1	23S rRNA (adenine(1618)-N(6))-methyltransferase RlmF [Aliivibrio fischeri]	0.230374	0.0898925
Vibrio_TGA68741.1	RecQ family ATP-dependent DNA helicase [Aliivibrio fischeri]	1.06748	0.43112
Vibrio_TGA68742.1	DUF342 domain-containing protein [Aliivibrio fischeri]	0.128088	0.137666
Vibrio_TGA68746.1	agglutination protein [Aliivibrio fischeri]	0.00842378	0.0124667
Vibrio_TGA68747.1	OmpA family protein [Aliivibrio fischeri]	0.00950697	0.00918644
Vibrio_TGA68748.1	type I secretion system permease/ATPase [Aliivibrio fischeri]	0.216283	0.186819
Vibrio_TGA68749.1	EAL domain-containing protein [Aliivibrio fischeri]	-0.374917	0.511622
Vibrio_TGA68751.1	HlyD family type I secretion periplasmic adaptor subunit [Aliivibrio fischeri]	0.148751	0.135712
Vibrio_TGA68753.1	SAM-dependent methyltransferase [Aliivibrio fischeri]	0.775304	0.375685
Vibrio_TGA68754.1	ParB/RepB/Spo0J family partition protein [Aliivibrio fischeri]	0.145399	0.120516
Vibrio_TGA68755.1	ParA family protein [Aliivibrio fischeri]	0.00634825	0.0056329
Vibrio_TGA68756.1	DUF3346 domain-containing protein [Aliivibrio fischeri]	0.55779	0.332054
Vibrio_TGA68759.1	M20/M25/M40 family metallo-hydrolase [Aliivibrio fischeri]	0.651875	0.376416
Vibrio_TGA68760.1	peptide-methionine (R)-S-oxide reductase MsrB [Aliivibrio fischeri]	-0.144362	0.25981
Vibrio_TGA68764.1	catalase [Aliivibrio fischeri]	-0.119978	0.448674
Vibrio_TGA68772.1	ribosome small subunit-dependent GTPase A [Aliivibrio fischeri]	-0.652468	0.301371
Vibrio_TGA68789.1	modification methylase [Aliivibrio fischeri]	0.129595	0.0986396
Vibrio_TGA68792.1	LysR family transcriptional regulator [Aliivibrio fischeri]	-0.650524	0.260176
Vibrio_TGA68799.1	efflux RND transporter periplasmic adaptor subunit [Aliivibrio fischeri]	-1.27425	0.30335
Vibrio_TGA68800.1	efflux RND transporter permease subunit [Aliivibrio fischeri]	-4.52633	0.657456
Vibrio_TGA68801.1	DNA-binding protein VF530 [Aliivibrio fischeri]	2.50413	1.1725
Vibrio_TGA68803.1	SDR family oxidoreductase [Aliivibrio fischeri]	-0.15549	0.113736
Vibrio_TGA68819.1	guanylate cyclase [Aliivibrio fischeri]	-0.928199	0.217882
Vibrio_TGA68820.1	response regulator [Aliivibrio fischeri]	-0.646869	0.253453
Vibrio_TGA68822.1	peptidase [Aliivibrio fischeri]	0.679533	0.405536
Vibrio_TGA68824.1	MSHA biogenesis protein MshO [Aliivibrio fischeri]	-0.976288	0.470064
Vibrio_TGA68829.1	dimethyl sulfoxide reductase subunit A [Aliivibrio fischeri]	-0.141883	0.0400918
Vibrio_TGA68832.1	transporter [Aliivibrio fischeri]	0.233214	0.278886
Vibrio_TGA68833.1	gamma-glutamyltransferase [Aliivibrio fischeri]	0.471469	0.238316
Vibrio_TGA68839.1	peptidase M3 [Aliivibrio fischeri]	-0.000994758	0.000579893
Vibrio_TGA68845.1	ABC transporter substrate-binding protein [Aliivibrio fischeri]	-0.77923	0.383993
Vibrio_TGA68853.1	glycoside hydrolase family 2 protein [Aliivibrio fischeri]	-0.0637102	0.115925
Vibrio_TGA68856.1	HlyD family efflux transporter periplasmic adaptor subunit [Aliivibrio fischeri]	0.00943378	0.00683362
Vibrio_TGA68860.1	NAD(P)H-dependent oxidoreductase [Aliivibrio fischeri]	0.513663	0.330492
Vibrio_TGA68863.1	Gfo/Idh/MocA family oxidoreductase [Aliivibrio fischeri]	0.334164	0.279421
Vibrio_TGA68865.1	alkene reductase [Aliivibrio fischeri]	0.0049804	0.00276923
Vibrio_TGA68877.1	PTS sugar transporter subunit IIA [Aliivibrio fischeri]	0.992473	0.680243
Vibrio_TGA68888.1	formate C-acetyltransferase [Aliivibrio fischeri]	-0.11369	0.120526
Vibrio_TGA68893.1	hypothetical protein VFES401_18705 [Aliivibrio fischeri]	-2.0454	0.731579
Vibrio_TGA68896.1	YebC/PmpR family DNA-binding transcriptional regulator [Aliivibrio fischeri]	0.12473	0.207118
Vibrio_TGA68900.1	ATP-dependent RNA helicase DbpA [Aliivibrio fischeri]	0.0367334	0.0246611
Vibrio_TGA68911.1	SPFH/Band 7/PHB domain protein [Aliivibrio fischeri]	-0.104129	0.177499
Vibrio_TGA68912.1	NfeD family protein [Aliivibrio fischeri]	0.132037	0.0590624
Vibrio_TGA68916.1	NAD(P)-dependent oxidoreductase [Aliivibrio fischeri]	0.108168	0.0949432
Vibrio_TGA68920.1	methylated-DNA--[protein]-cysteine S-methyltransferase [Aliivibrio fischeri]	0.365456	0.210486
Vibrio_TGA68926.1	molybdopterin guanine dinucleotide-containing S/N-oxide reductase [Aliivibrio fischeri]	-0.114749	0.334652
Vibrio_TGA68927.1	cytochrome C [Aliivibrio fischeri]	0.0145147	0.00867885
Vibrio_TGA68959.1	chromosome partitioning protein ParA [Aliivibrio fischeri]	-1.58817	0.395261
Vibrio_TGA68960.1	CpaF family protein [Aliivibrio fischeri]	-1.32282	0.424317
Vibrio_TGA68972.1	glycerol kinase [Aliivibrio fischeri]	-0.0685851	0.197424
Vibrio_TGA68974.1	DeoR/GlpR family transcriptional regulator [Aliivibrio fischeri]	-0.10342	0.09457
Vibrio_TGA68975.1	glycerol-3-phosphate dehydrogenase [Aliivibrio fischeri]	-0.0898445	0.161284
Vibrio_TGA68978.1	choloylglycine hydrolase family protein [Aliivibrio fischeri]	-2.57905	0.720284
Vibrio_TGA68982.1	anaerobic glycerol-3-phosphate dehydrogenase subunit C [Aliivibrio fischeri]	0.216641	0.250438
Vibrio_TGA68983.1	glycerol-3-phosphate dehydrogenase subunit GlpB [Aliivibrio fischeri]	-0.202208	0.143709
Vibrio_TGA68984.1	anaerobic glycerol-3-phosphate dehydrogenase subunit A [Aliivibrio fischeri]	0.310965	0.75141
Vibrio_TGA68985.1	formate dehydrogenase subunit alpha [Aliivibrio fischeri]	0.0296322	0.0107834
Vibrio_TGA68986.1	peptidase T [Aliivibrio fischeri]	0.278921	0.564573
Vibrio_TGA68994.1	flavodoxin family protein [Aliivibrio fischeri]	0.59221	0.192116
Vibrio_TGA68997.1	MOSC domain-containing protein [Aliivibrio fischeri]	-0.422007	0.599352
Vibrio_TGA69013.1	anaerobic ribonucleoside-triphosphate reductase [Aliivibrio fischeri]	0.487875	0.345496
Vibrio_TGA69015.1	aspartate/tyrosine/aromatic aminotransferase [Aliivibrio fischeri]	0.239091	0.424358
Vibrio_TGA69016.1	hypothetical protein VFES401_19355 [Aliivibrio fischeri]	-0.0354846	0.0621661
Vibrio_TGA69020.1	cobyric acid synthase [Aliivibrio fischeri]	-1.32864	0.316166
Vibrio_TGA69024.1	pyrimidine 5'-nucleotidase [Aliivibrio fischeri]	-0.893935	0.302048
Vibrio_TGA69026.1	DUF2058 domain-containing protein [Aliivibrio fischeri]	0.711976	0.740251
Vibrio_TGA69029.1	pentaheme c-type cytochrome TorC [Aliivibrio fischeri]	-0.0473423	0.0506858
Vibrio_TGA69030.1	trimethylamine-N-oxide reductase TorA [Aliivibrio fischeri]	0.0196092	0.0564745
Vibrio_TGA69031.1	methyl-accepting chemotaxis protein [Aliivibrio fischeri]	-0.1633	0.376435
Vibrio_TGA69032.1	glycosyl hydrolase [Aliivibrio fischeri]	0.951119	0.702319
Vibrio_TGA69041.1	phage shock protein PspA [Aliivibrio fischeri]	0.17331	0.0674861
Vibrio_TGA69044.1	YcjX family protein [Aliivibrio fischeri]	0.235434	0.425916
Vibrio_TGA69045.1	TIGR01620 family protein [Aliivibrio fischeri]	0.125702	0.201702
Vibrio_TGA69055.1	methyl-accepting chemotaxis protein [Aliivibrio fischeri]	-0.37932	0.3347
Vibrio_TGA69076.1	transcriptional regulator EbgR [Aliivibrio fischeri]	0.316938	0.358127
Vibrio_TGA69082.1	galactokinase [Aliivibrio fischeri]	0.552946	0.437809
Vibrio_TGA69087.1	response regulator [Aliivibrio fischeri]	0.314398	0.176577
Vibrio_TGA69092.1	RidA family protein [Aliivibrio fischeri]	0.158585	0.109361
Vibrio_TGA69096.1	PTS sugar transporter subunit IIA [Aliivibrio fischeri]	-0.117782	0.171283
Vibrio_TGA69097.1	PTS fructose transporter subunit IIC [Aliivibrio fischeri]	-0.0210952	0.00631336
Vibrio_TGA69101.1	porin [Aliivibrio fischeri]	-0.560719	0.222292
Vibrio_TGA69107.1	HlyD family secretion protein [Aliivibrio fischeri]	0.131846	0.104766
Vibrio_TGA69108.1	DUF3302 domain-containing protein [Aliivibrio fischeri]	-0.0043997	0.00319225
Vibrio_TGA69112.1	exoribonuclease II [Aliivibrio fischeri]	0.591384	0.637675
Vibrio_TGA69113.1	DEAD/DEAH box helicase [Aliivibrio fischeri]	0.239728	0.319548
Vibrio_TGA69115.1	formate transporter FocA [Aliivibrio fischeri]	4.5666	0.359928
Vibrio_TGA69118.1	methyl-accepting chemotaxis protein [Aliivibrio fischeri]	-0.0983774	0.0914008
Vibrio_TGA69120.1	transporter substrate-binding domain-containing protein [Aliivibrio fischeri]	0.0581524	0.0565631
Vibrio_TGA69123.1	3-deoxy-7-phosphoheptulonate synthase AroG [Aliivibrio fischeri]	0.0842291	0.07232
Vibrio_TGA69124.1	ATP-dependent endonuclease [Aliivibrio fischeri]	-0.528313	0.318606
Vibrio_TGA69128.1	sugar-binding transcriptional regulator [Aliivibrio fischeri]	0.0679434	0.0351832
Vibrio_TGA69129.1	IS1 family transposase [Aliivibrio fischeri]	0.591739	0.308004
Vibrio_TGA69130.1	purine-nucleoside phosphorylase [Aliivibrio fischeri]	0.211725	0.405092
Vibrio_TGA69135.1	cytochrome c [Aliivibrio fischeri]	-0.0733717	0.0824164
Vibrio_TGA69136.1	NUDIX domain-containing protein [Aliivibrio fischeri]	0.088248	0.0468331
Vibrio_TGA69139.1	aldo/keto reductase family oxidoreductase [Aliivibrio fischeri]	-0.053157	0.0306648
Vibrio_TGA69140.1	dihydroorotase [Aliivibrio fischeri]	0.030401	0.0390694
Vibrio_TGA69142.1	ATP-binding protein [Aliivibrio fischeri]	0.264729	0.556935
Vibrio_TGA69143.1	hypothetical protein VFES401_20015 [Aliivibrio fischeri]	0.668272	0.348848
Vibrio_TGA69145.1	L-threonine 3-dehydrogenase [Aliivibrio fischeri]	0.218848	0.111683
Vibrio_TGA69146.1	glycine C-acetyltransferase [Aliivibrio fischeri]	0.0907748	0.0896928
Vibrio_TGA69150.1	chromosome partition protein MukB [Aliivibrio fischeri]	-0.0595933	0.0594311
Vibrio_TGA69171.1	hypothetical protein VFES401_16540 [Aliivibrio fischeri]	-0.00116738	0.00167416
Vibrio_TGA69183.1	MSHA biogenesis protein MshQ [Aliivibrio fischeri]	-0.911581	0.298472
Vibrio_TGA69605.1	RNA-binding protein [Aliivibrio fischeri]	0.247643	0.219303
Vibrio_TGA69608.1	TonB-dependent receptor [Aliivibrio fischeri]	0.246631	0.384157
Vibrio_TGA69609.1	tRNA (uridine(54)-C5)-methyltransferase TrmA [Aliivibrio fischeri]	-0.304809	0.175796
Vibrio_TGA69611.1	HTH-type transcriptional repressor FabR [Aliivibrio fischeri]	-0.750546	0.458819
Vibrio_TGA69612.1	Si-specific NAD(P)(+) transhydrogenase [Aliivibrio fischeri]	0.00877015	0.017342
Vibrio_TGA69615.1	repressor LexA [Aliivibrio fischeri]	-0.0106672	0.00762401
Vibrio_TGA69616.1	glycerol-3-phosphate 1-O-acyltransferase [Aliivibrio fischeri]	-0.184635	0.149209
Vibrio_TGA69619.1	flagellar basal body-associated protein FliL [Aliivibrio fischeri]	-0.0404593	0.0205784
Vibrio_TGA69623.1	cell division protein FtsX [Aliivibrio fischeri]	-0.0901806	0.0507818
Vibrio_TGA69624.1	cell division ATP-binding protein FtsE [Aliivibrio fischeri]	-0.500599	0.292068
Vibrio_TGA69625.1	signal recognition particle-docking protein FtsY [Aliivibrio fischeri]	-0.316549	0.229144
Vibrio_TGA69630.1	DUF4145 domain-containing protein [Aliivibrio fischeri]	-0.188522	0.337175
Vibrio_TGA69631.1	ATP-dependent DNA helicase RecG [Aliivibrio fischeri]	6.29945	0.669313
Vibrio_TGA69632.1	iron-sulfur cluster biogenesis protein NfuA [Aliivibrio fischeri]	0.262468	0.369728
Vibrio_TGA69633.1	3'(2'),5'-bisphosphate nucleotidase [Aliivibrio fischeri]	-0.14929	0.0624005
Vibrio_TGA69634.1	ADP compounds hydrolase NudE [Aliivibrio fischeri]	-0.537603	0.650367
Vibrio_TGA69635.1	type II secretion system protein N [Aliivibrio fischeri]	0.350162	0.0981325
Vibrio_TGA69637.1	type II secretion system protein GspL [Aliivibrio fischeri]	0.188518	0.13767
Vibrio_TGA69642.1	type II secretion system protein GspG [Aliivibrio fischeri]	-0.239315	0.205073
Vibrio_TGA69643.1	type II secretion system protein GspF [Aliivibrio fischeri]	0.810227	0.417912
Vibrio_TGA69644.1	type II secretion system protein GspE [Aliivibrio fischeri]	0.328522	0.153663
Vibrio_TGA69645.1	type II secretion system protein GspC [Aliivibrio fischeri]	-0.144011	0.0500276
Vibrio_TGA69647.1	Hsp33 family molecular chaperone HslO [Aliivibrio fischeri]	0.0587098	0.0763798
Vibrio_TGA69648.1	phosphoenolpyruvate carboxykinase (ATP) [Aliivibrio fischeri]	-0.0709516	0.0770587
Vibrio_TGA69652.1	Cof-type HAD-IIB family hydrolase [Aliivibrio fischeri]	0.0718476	0.0766069
Vibrio_TGA69655.1	diaminopimelate epimerase [Aliivibrio fischeri]	-0.277429	0.182887
Vibrio_TGA69656.1	diaminopimelate decarboxylase [Aliivibrio fischeri]	0.259638	0.425364
Vibrio_TGA69658.1	iron donor protein CyaY [Aliivibrio fischeri]	0.260291	0.122731
Vibrio_TGA69659.1	oligopeptidase A [Aliivibrio fischeri]	-0.106055	0.15611
Vibrio_TGA69660.1	23S rRNA (adenine(2030)-N(6))-methyltransferase RlmJ [Aliivibrio fischeri]	0.096044	0.074063
Vibrio_TGA69661.1	glutathione-disulfide reductase [Aliivibrio fischeri]	-0.0312904	0.0467564
Vibrio_TGA69667.1	hypothetical protein VFES401_13660 [Aliivibrio fischeri]	-0.0287907	0.0176296
Vibrio_TGA69683.1	hypothetical protein VFES401_13740 [Aliivibrio fischeri]	0.391508	0.193198
Vibrio_TGA69685.1	cyclic nucleotide-binding/CBS domain-containing protein [Aliivibrio fischeri]	0.140807	0.122026
Vibrio_TGA69689.1	ABC transporter substrate-binding protein [Aliivibrio fischeri]	-0.0849188	0.11991
Vibrio_TGA69690.1	ABC transporter ATP-binding protein [Aliivibrio fischeri]	-0.595044	0.226408
Vibrio_TGA69691.1	cytochrome c5 family protein [Aliivibrio fischeri]	0.00239934	0.00187248
Vibrio_TGA69692.1	DNA helicase Rep [Aliivibrio fischeri]	-0.167799	0.109585
Vibrio_TGA69694.1	efflux RND transporter periplasmic adaptor subunit [Aliivibrio fischeri]	0.164153	0.222044
Vibrio_TGA69695.1	multidrug efflux RND transporter permease subunit [Aliivibrio fischeri]	-0.100393	0.153293
Vibrio_TGA69697.1	ketol-acid reductoisomerase [Aliivibrio fischeri]	0.30114	0.192095
Vibrio_TGA69701.1	type II secretion system protein GspD [Aliivibrio fischeri]	-0.130206	0.160377
Vibrio_TGA70000.1	anaerobic C4-dicarboxylate transporter DcuC [Aliivibrio fischeri]	-0.251634	0.282708
Vibrio_TGA70002.1	YgiQ family radical SAM protein [Aliivibrio fischeri]	0.445936	0.224091
Vibrio_TGA70003.1	tyrosine--tRNA ligase [Aliivibrio fischeri]	0.0487693	0.0392063
Vibrio_TGA70010.1	PTS glucose transporter subunit IIBC [Aliivibrio fischeri]	0.229853	0.252034
Vibrio_TGA70011.1	YchF/TatD family DNA exonuclease [Aliivibrio fischeri]	-0.296317	0.146372
Vibrio_TGA70013.1	dTMP kinase [Aliivibrio fischeri]	0.646415	0.459873
Vibrio_TGA70016.1	beta-ketoacyl-ACP synthase II [Aliivibrio fischeri]	0.0684124	0.111166
Vibrio_TGA70017.1	acyl carrier protein [Aliivibrio fischeri]	0.454835	0.74186
Vibrio_TGA70018.1	3-oxoacyl-ACP reductase FabG [Aliivibrio fischeri]	-0.04533	0.103606
Vibrio_TGA70019.1	ACP S-malonyltransferase [Aliivibrio fischeri]	-0.0909986	0.0846551
Vibrio_TGA70020.1	ketoacyl-ACP synthase III [Aliivibrio fischeri]	-0.0240158	0.0199254
Vibrio_TGA70022.1	50S ribosomal protein L32 [Aliivibrio fischeri]	-0.0773569	0.105159
Vibrio_TGA70023.1	23S rRNA accumulation protein YceD [Aliivibrio fischeri]	-0.218925	0.141635
Vibrio_TGA70025.1	23S rRNA pseudouridine(955/2504/2580) synthase RluC [Aliivibrio fischeri]	0.161289	0.0737822
Vibrio_TGA70026.1	ribonuclease E [Aliivibrio fischeri]	0.112149	0.257469
Vibrio_TGA70027.1	SulP family inorganic anion transporter [Aliivibrio fischeri]	0.426529	0.196186
Vibrio_TGA70029.1	AsmA family protein [Aliivibrio fischeri]	0.149716	0.167844
Vibrio_TGA70030.1	uridine kinase [Aliivibrio fischeri]	-0.454443	0.277514
Vibrio_TGA70032.1	methionine--tRNA ligase [Aliivibrio fischeri]	0.140113	0.277683
Vibrio_TGA70033.1	orotidine-5'-phosphate decarboxylase [Aliivibrio fischeri]	-1.28987	0.749313
Vibrio_TGA70034.1	lipopolysaccharide assembly protein LapB [Aliivibrio fischeri]	-0.588834	0.191091
Vibrio_TGA70035.1	integration host factor subunit beta [Aliivibrio fischeri]	0.0497855	0.0714195
Vibrio_TGA70036.1	30S ribosomal protein S1 [Aliivibrio fischeri]	0.109262	0.530309
Vibrio_TGA70037.1	(d)CMP kinase [Aliivibrio fischeri]	0.126473	0.130429
Vibrio_TGA70038.1	3-phosphoshikimate 1-carboxyvinyltransferase [Aliivibrio fischeri]	-0.429313	0.368647
Vibrio_TGA70041.1	translation initiation factor IF-1 [Aliivibrio fischeri]	-0.0393746	0.0380003
Vibrio_TGA70042.1	ATP-dependent Clp protease ATP-binding subunit ClpA [Aliivibrio fischeri]	0.196479	0.298185
Vibrio_TGA70044.1	cold shock domain-containing protein CspD [Aliivibrio fischeri]	0.505413	0.168238
Vibrio_TGA70047.1	bifunctional methylenetetrahydrofolate dehydrogenase/methenyltetrahydrofolate cyclohydrolase FolD [Aliivibrio fischeri]	0.0841195	0.0551176
Vibrio_TGA70048.1	PrkA family serine protein kinase [Aliivibrio fischeri]	0.0819525	0.507082
Vibrio_TGA70049.1	YeaH/YhbH family protein [Aliivibrio fischeri]	0.235419	0.194851
Vibrio_TGA70050.1	NADP-dependent isocitrate dehydrogenase [Aliivibrio fischeri]	-0.0886262	0.159142
Vibrio_TGA70060.1	tRNA 2-thiouridine(34) synthase MnmA [Aliivibrio fischeri]	0.246958	0.464772
Vibrio_TGA70061.1	high frequency lysogenization protein HflD [Aliivibrio fischeri]	-0.0967529	0.158197
Vibrio_TGA70062.1	adenylosuccinate lyase [Aliivibrio fischeri]	-0.00842427	0.0118003
Vibrio_TGA70065.1	hypothetical protein VFES401_10110 [Aliivibrio fischeri]	-0.00990898	0.00716388
Vibrio_TGA70070.1	DEAD/DEAH box helicase [Aliivibrio fischeri]	-0.118631	0.120512
Vibrio_TGA70071.1	serine protease [Aliivibrio fischeri]	0.150046	0.0900069
Vibrio_TGA70072.1	Cys-tRNA(Pro) deacylase [Aliivibrio fischeri]	0.271811	0.177067
Vibrio_TGA70075.1	formate--tetrahydrofolate ligase [Aliivibrio fischeri]	-0.0558325	0.0199375
Vibrio_TGA70076.1	YfbU family protein [Aliivibrio fischeri]	0.0325769	0.0436466
Vibrio_TGA70077.1	porin [Aliivibrio fischeri]	0.0600291	0.0561187
Vibrio_TGA70078.1	23S rRNA (guanine(745)-N(1))-methyltransferase [Aliivibrio fischeri]	0.13176	0.0330964
Vibrio_TGA70081.1	lauroyl-Kdo(2)-lipid IV(A) myristoyltransferase [Aliivibrio fischeri]	-1.10036	0.245049
Vibrio_TGA70082.1	HIT family protein [Aliivibrio fischeri]	-0.0220756	0.01901
Vibrio_TGA70083.1	YfcL family protein [Aliivibrio fischeri]	-0.388525	0.194699
Vibrio_TGA70087.1	chorismate synthase [Aliivibrio fischeri]	-0.128427	0.183589
Vibrio_TGA70089.1	50S ribosomal protein L3 N(5)-glutamine methyltransferase [Aliivibrio fischeri]	0.038943	0.2333
Vibrio_TGA70091.1	phosphohistidine phosphatase SixA [Aliivibrio fischeri]	0.239686	0.106145
Vibrio_TGA70092.1	insulinase family protein [Aliivibrio fischeri]	0.00651627	0.00398946
Vibrio_TGA70093.1	fatty acid oxidation complex subunit alpha FadJ [Aliivibrio fischeri]	-0.00700396	0.0253788
Vibrio_TGA70094.1	acetyl-CoA C-acyltransferase FadI [Aliivibrio fischeri]	-0.0854648	0.0843734
Vibrio_TGA70095.1	transporter [Aliivibrio fischeri]	0.0905486	0.11891
Vibrio_TGA70099.1	c-type cytochrome biogenesis protein CcmI [Aliivibrio fischeri]	-0.0378675	0.046793
Vibrio_TGA70101.1	DsbE family thiol:disulfide interchange protein [Aliivibrio fischeri]	0.0167643	0.00654645
Vibrio_TGA70102.1	heme lyase CcmF/NrfE family subunit [Aliivibrio fischeri]	-0.248509	0.13198
Vibrio_TGA70103.1	cytochrome c maturation protein CcmE [Aliivibrio fischeri]	0.393447	0.316892
Vibrio_TGA70107.1	chemotaxis protein CheW [Aliivibrio fischeri]	-0.103111	0.0750068
Vibrio_TGA70110.1	chemotaxis response regulator protein-glutamate methylesterase [Aliivibrio fischeri]	-0.105318	0.0854937
Vibrio_TGA70111.1	chemotaxis protein CheA [Aliivibrio fischeri]	-0.143254	0.268678
Vibrio_TGA70113.1	RNA polymerase sigma factor FliA [Aliivibrio fischeri]	-0.871512	0.413995
Vibrio_TGA70114.1	MinD/ParA family protein [Aliivibrio fischeri]	0.268892	0.170402
Vibrio_TGA70115.1	flagellar biosynthesis protein FlhF [Aliivibrio fischeri]	0.774882	0.196435
Vibrio_TGA70135.1	sigma-54-dependent Fis family transcriptional regulator [Aliivibrio fischeri]	0.145116	0.242149
Vibrio_TGA70140.1	flagellin [Aliivibrio fischeri]	0.258727	0.553788
Vibrio_TGA70141.1	flagellin [Aliivibrio fischeri]	0.570332	0.611487
Vibrio_TGA70142.1	flagellin [Aliivibrio fischeri]	0.259151	0.274461
Vibrio_TGA70143.1	flagellin [Aliivibrio fischeri]	0.177651	0.114702
Vibrio_TGA70144.1	flagellin [Aliivibrio fischeri]	0.264253	0.317978
Vibrio_TGA70156.1	chemotaxis protein CheR [Aliivibrio fischeri]	1.57059	0.570081
Vibrio_TGA70157.1	chemotaxis signal transduction protein CheV [Aliivibrio fischeri]	0.0284035	0.0994782
Vibrio_TGA70166.1	glutamate--tRNA ligase [Aliivibrio fischeri]	0.0836347	0.198497
Vibrio_TGA70169.1	NAD-dependent DNA ligase LigA [Aliivibrio fischeri]	0.325317	0.358769
Vibrio_TGA70170.1	cell division protein ZipA [Aliivibrio fischeri]	0.135722	0.0537049
Vibrio_TGA70172.1	cysteine synthase A [Aliivibrio fischeri]	-0.159979	0.0626953
Vibrio_TGA70173.1	phosphocarrier protein Hpr [Aliivibrio fischeri]	-0.241454	0.412771
Vibrio_TGA70174.1	phosphoenolpyruvate-protein phosphotransferase PtsI [Aliivibrio fischeri]	0.0265587	0.0366407
Vibrio_TGA70175.1	PTS glucose transporter subunit IIA [Aliivibrio fischeri]	0.195704	0.345337
Vibrio_TGA70176.1	Dyp-type peroxidase [Aliivibrio fischeri]	-0.21663	0.217734
Vibrio_TGA70182.1	nitrate reductase cytochrome c-type subunit [Aliivibrio fischeri]	-0.00123452	0.000416693
Vibrio_TGA70183.1	periplasmic nitrate reductase subunit alpha [Aliivibrio fischeri]	-0.0837801	0.112395
Vibrio_TGA70187.1	response regulator [Aliivibrio fischeri]	0.355375	0.247943
Vibrio_TGA70192.1	succinyl-diaminopimelate desuccinylase [Aliivibrio fischeri]	0.657634	0.590753
Vibrio_TGA70195.1	outer membrane protein assembly factor BamC [Aliivibrio fischeri]	0.317059	0.253077
Vibrio_TGA70196.1	4-hydroxy-tetrahydrodipicolinate synthase [Aliivibrio fischeri]	-0.0117663	0.0158431
Vibrio_TGA70197.1	glycine cleavage system protein R [Aliivibrio fischeri]	0.0237303	0.0141156
Vibrio_TGA70198.1	thioredoxin-dependent thiol peroxidase [Aliivibrio fischeri]	0.0281169	0.0137521
Vibrio_TGA70202.1	arsenate reductase (glutaredoxin) [Aliivibrio fischeri]	-0.0216005	0.0237456
Vibrio_TGA70204.1	DUF2066 domain-containing protein [Aliivibrio fischeri]	0.263206	0.708077
Vibrio_TGA70206.1	uracil phosphoribosyltransferase [Aliivibrio fischeri]	-0.215203	0.23813
Vibrio_TGA70207.1	phosphoribosylformylglycinamidine cyclo-ligase [Aliivibrio fischeri]	-0.0622545	0.0392349
Vibrio_TGA70208.1	phosphoribosylglycinamide formyltransferase [Aliivibrio fischeri]	0.718058	0.179397
Vibrio_TGA70209.1	class II glutamine amidotransferase [Aliivibrio fischeri]	-1.34704	0.365909
Vibrio_TGA70210.1	D-sedoheptulose 7-phosphate isomerase [Aliivibrio fischeri]	0.152681	0.264804
Vibrio_TGA70211.1	acyl-CoA dehydrogenase [Aliivibrio fischeri]	-0.0674368	0.0644528
Vibrio_TGA70213.1	TIGR03503 family protein [Aliivibrio fischeri]	-0.10208	0.040873
Vibrio_TGA70221.1	nitrogen regulatory protein P-II [Aliivibrio fischeri]	0.209478	0.379838
Vibrio_TGA70224.1	acetyl-CoA carboxylase carboxyl transferase subunit alpha [Aliivibrio fischeri]	-0.0207783	0.0213486
Vibrio_TGA70225.1	DNA polymerase III subunit alpha [Aliivibrio fischeri]	0.00383528	0.00192085
Vibrio_TGA70227.1	lipid-A-disaccharide synthase [Aliivibrio fischeri]	0.197554	0.167292
Vibrio_TGA70228.1	acyl-ACP--UDP-N-acetylglucosamine O-acyltransferase [Aliivibrio fischeri]	0.0947181	0.0779336
Vibrio_TGA70230.1	UDP-3-O-(3-hydroxymyristoyl)glucosamine N-acyltransferase [Aliivibrio fischeri]	0.00654649	0.00824382
Vibrio_TGA70231.1	molecular chaperone [Aliivibrio fischeri]	-0.367541	0.208056
Vibrio_TGA70232.1	outer membrane protein assembly factor BamA [Aliivibrio fischeri]	0.0659439	0.0554551
Vibrio_TGA70234.1	1-deoxy-D-xylulose-5-phosphate reductoisomerase [Aliivibrio fischeri]	-0.612433	0.154654
Vibrio_TGA70236.1	isoprenyl transferase [Aliivibrio fischeri]	0.223306	0.166769
Vibrio_TGA70237.1	ribosome recycling factor [Aliivibrio fischeri]	0.101103	0.117839
Vibrio_TGA70238.1	UMP kinase [Aliivibrio fischeri]	0.0294559	0.0219315
Vibrio_TGA70239.1	elongation factor Ts [Aliivibrio fischeri]	0.0667496	0.157377
Vibrio_TGA70240.1	30S ribosomal protein S2 [Aliivibrio fischeri]	-0.00586907	0.0148101
Vibrio_TGA70241.1	type I methionyl aminopeptidase [Aliivibrio fischeri]	0.257176	0.565325
Vibrio_TGA70244.1	protein translocase subunit SecF [Aliivibrio fischeri]	0.0349615	0.0150724
Vibrio_TGA70245.1	protein translocase subunit SecD [Aliivibrio fischeri]	0.0275843	0.0421437
Vibrio_TGA70246.1	preprotein translocase subunit YajC [Aliivibrio fischeri]	0.102638	0.157146
Vibrio_TGA70247.1	tRNA guanosine(34) transglycosylase Tgt [Aliivibrio fischeri]	0.0097726	0.00814872
Vibrio_TGA70248.1	tRNA preQ1(34) S-adenosylmethionine ribosyltransferase-isomerase QueA [Aliivibrio fischeri]	0.280273	0.223952
Vibrio_TGA70249.1	CBS domain-containing protein [Aliivibrio fischeri]	0.10163	0.0793338
Vibrio_TGA70250.1	isocitrate lyase [Aliivibrio fischeri]	-1.41478	0.683027
Vibrio_TGA70251.1	malate synthase A [Aliivibrio fischeri]	2.29454	0.713356
Vibrio_TGA70252.1	hydrogen peroxide-inducible genes activator [Aliivibrio fischeri]	-0.142948	0.0927408
Vibrio_TGA70253.1	peroxiredoxin C [Aliivibrio fischeri]	-0.114214	0.216415
Vibrio_TGA70254.1	copper homeostasis protein CutC [Aliivibrio fischeri]	-1.37433	0.446986
Vibrio_TGA70255.1	NirD/YgiW/YdeI family stress tolerance protein [Aliivibrio fischeri]	0.105073	0.0763854
Vibrio_TGA70259.1	phaC PHA synthase [Aliivibrio fischeri]	0.142854	0.137203
Vibrio_TGA70266.1	phosphate regulon transcriptional regulatory protein PhoB [Aliivibrio fischeri]	-0.094497	0.0453221
Vibrio_TGA70267.1	recombination-associated protein RdgC [Aliivibrio fischeri]	0.126925	0.335472
Vibrio_TGA70268.1	U32 family peptidase [Aliivibrio fischeri]	-0.186435	0.181576
Vibrio_TGA70270.1	DUF3541 domain-containing protein [Aliivibrio fischeri]	-0.263272	0.138079
Vibrio_TGA70271.1	molecular chaperone DnaJ [Aliivibrio fischeri]	-0.00596734	0.0100769
Vibrio_TGA70272.1	molecular chaperone DnaK [Aliivibrio fischeri]	0.0458592	0.042915
Vibrio_TGA70274.1	nucleotide exchange factor GrpE [Aliivibrio fischeri]	0.314645	0.368351
Vibrio_TGA70275.1	NAD(+) kinase [Aliivibrio fischeri]	-0.693859	0.760712
Vibrio_TGA70280.1	SsrA-binding protein SmpB [Aliivibrio fischeri]	-5.65675	0.544256
Vibrio_TGA70303.1	c-type cytochrome [Aliivibrio fischeri]	-0.219215	0.134651
Vibrio_TGA70304.1	catalase [Aliivibrio fischeri]	-0.188763	0.282782
Vibrio_TGA70306.1	superoxide dismutase [Aliivibrio fischeri]	-0.155577	0.106718
Vibrio_TGA70307.1	pyridoxal kinase PdxY [Aliivibrio fischeri]	0.72493	0.490666
Vibrio_TGA70321.1	tRNA pseudouridine(13) synthase TruD [Aliivibrio fischeri]	-0.0269762	0.0125802
Vibrio_TGA70322.1	2-C-methyl-D-erythritol 2,4-cyclodiphosphate synthase [Aliivibrio fischeri]	0.622833	0.308246
Vibrio_TGA70325.1	phosphopyruvate hydratase [Aliivibrio fischeri]	0.0844417	0.187886
Vibrio_TGA70326.1	CTP synthase [Aliivibrio fischeri]	0.043577	0.10283
Vibrio_TGA70329.1	GTP diphosphokinase [Aliivibrio fischeri]	0.0476946	0.0711688
Vibrio_TGA70330.1	23S rRNA (uracil(1939)-C(5))-methyltransferase RlmD [Aliivibrio fischeri]	0.490957	0.231912
Vibrio_TGA70331.1	two-component sensor histidine kinase BarA [Aliivibrio fischeri]	0.372857	0.226104
Vibrio_TGA70333.1	pyridoxine 5'-phosphate synthase [Aliivibrio fischeri]	0.00770979	0.00364108
Vibrio_TGA70335.1	GTPase Era [Aliivibrio fischeri]	0.0570956	0.0383581
Vibrio_TGA70336.1	ribonuclease III [Aliivibrio fischeri]	-0.0871067	0.127465
Vibrio_TGA70337.1	signal peptidase I [Aliivibrio fischeri]	0.206178	0.282368
Vibrio_TGA70338.1	elongation factor 4 [Aliivibrio fischeri]	0.0415421	0.0844016
Vibrio_TGA70340.1	sigma-E factor regulatory protein RseB [Aliivibrio fischeri]	0.246783	0.280005
Vibrio_TGA70342.1	L-aspartate oxidase [Aliivibrio fischeri]	-0.112264	0.0491232
Vibrio_TGA70345.1	tRNA-modifying protein YgfZ [Aliivibrio fischeri]	0.658842	0.364972
Vibrio_TGA70349.1	FAD-dependent 2-octaprenylphenol hydroxylase [Aliivibrio fischeri]	0.592399	0.267995
Vibrio_TGA70350.1	2-octaprenyl-6-methoxyphenyl hydroxylase [Aliivibrio fischeri]	-6.98684	0.794451
Vibrio_TGA70351.1	YecA family protein [Aliivibrio fischeri]	0.494207	0.51637
Vibrio_TGA70354.1	ribose-5-phosphate isomerase RpiA [Aliivibrio fischeri]	-0.107415	0.158216
Vibrio_TGA70355.1	phosphoglycerate dehydrogenase [Aliivibrio fischeri]	-0.107883	0.0913623
Vibrio_TGA70356.1	oxidative stress defense protein [Aliivibrio fischeri]	0.358807	0.208442
Vibrio_TGA70357.1	small-conductance mechanosensitive channel MscS [Aliivibrio fischeri]	-0.132063	0.0990174
Vibrio_TGA70358.1	peroxide stress protein YaaA [Aliivibrio fischeri]	-0.0537661	0.0763357
Vibrio_TGA70361.1	cation-binding protein [Aliivibrio fischeri]	-1.28487	0.416995
Vibrio_TGA70363.1	deoxyribonuclease IV [Aliivibrio fischeri]	0.639221	0.29211
Vibrio_TGA70364.1	autonomous glycyl radical cofactor GrcA [Aliivibrio fischeri]	0.135231	0.164245
Vibrio_TGA70365.1	threonine synthase [Aliivibrio fischeri]	0.110231	0.270559
Vibrio_TGA70367.1	bifunctional aspartate kinase/homoserine dehydrogenase I [Aliivibrio fischeri]	0.138686	0.179617
Vibrio_TGA70368.1	putative 4-hydroxy-4-methyl-2-oxoglutarate aldolase [Aliivibrio fischeri]	-0.100895	0.094405
Vibrio_TGA70369.1	two-component system response regulator ArcA [Aliivibrio fischeri]	0.123137	0.966625
Vibrio_TGA70370.1	lipoprotein [Aliivibrio fischeri]	0.461924	0.193334
Vibrio_TGA70371.1	aerobic respiration two-component sensor histidine kinase ArcB [Aliivibrio fischeri]	0.221285	0.164461
Vibrio_TGA70373.1	glutamate synthase subunit beta [Aliivibrio fischeri]	-0.0852651	0.0672099
Vibrio_TGA70374.1	DUF1499 domain-containing protein [Aliivibrio fischeri]	2.03839	1.16551
Vibrio_TGA70375.1	5'-methylthioadenosine/S-adenosylhomocysteine nucleosidase [Aliivibrio fischeri]	-0.357803	0.248623
Vibrio_TGA70378.1	peptidase M23 [Aliivibrio fischeri]	-0.714947	0.258466
Vibrio_TGA70381.1	iron-sulfur cluster insertion protein ErpA [Aliivibrio fischeri]	0.0598963	0.0511634
Vibrio_TGA70382.1	glutamate-1-semialdehyde-2,1-aminomutase [Aliivibrio fischeri]	0.0546197	0.326718
Vibrio_TGA70384.1	16S rRNA (guanine(1207)-N(2))-methyltransferase RsmC [Aliivibrio fischeri]	0.264976	0.0998732
Vibrio_TGA70385.1	response regulator [Aliivibrio fischeri]	0.538138	0.18312
Vibrio_TGA70386.1	ABC transporter substrate-binding protein [Aliivibrio fischeri]	0.484989	0.331788
Vibrio_TGA70394.1	N,N'-diacetylchitobiose phosphorylase [Aliivibrio fischeri]	0.661113	0.407068
Vibrio_TGA70398.1	Fe(3+) ABC transporter substrate-binding protein [Aliivibrio fischeri]	0.151798	0.12163
Vibrio_TGA70405.1	bifunctional aconitate hydratase 2/2-methylisocitrate dehydratase [Aliivibrio fischeri]	-0.110504	0.385066
Vibrio_TGA70406.1	serine protease [Aliivibrio fischeri]	-0.134348	0.10966
Vibrio_TGA70410.1	RNA polymerase-binding protein DksA [Aliivibrio fischeri]	-0.285333	0.49169
Vibrio_TGA70413.1	3-methyl-2-oxobutanoate hydroxymethyltransferase [Aliivibrio fischeri]	-0.219852	0.180477
Vibrio_TGA70414.1	pantoate--beta-alanine ligase [Aliivibrio fischeri]	-0.0299363	0.032434
Vibrio_TGA70416.1	ABC transporter ATP-binding protein [Aliivibrio fischeri]	-0.0919763	0.108687
Vibrio_TGA70417.1	carbonate dehydratase [Aliivibrio fischeri]	-0.751289	0.412718
Vibrio_TGA70419.1	hypoxanthine phosphoribosyltransferase [Aliivibrio fischeri]	0.384027	0.183968
Vibrio_TGA70420.1	TetR/AcrR family transcriptional regulator [Aliivibrio fischeri]	0.125016	0.0654754
Vibrio_TGA70421.1	dihydrolipoyl dehydrogenase [Aliivibrio fischeri]	-0.0530837	0.0576133
Vibrio_TGA70422.1	pyruvate dehydrogenase complex dihydrolipoyllysine-residue acetyltransferase [Aliivibrio fischeri]	0.0107495	0.0176231
Vibrio_TGA70423.1	pyruvate dehydrogenase (acetyl-transferring), homodimeric type [Aliivibrio fischeri]	-0.00983432	0.0146492
Vibrio_TGA70426.1	carboxylating nicotinate-nucleotide diphosphorylase [Aliivibrio fischeri]	0.154148	0.122534
Vibrio_TGA70432.1	cell division protein ZapD [Aliivibrio fischeri]	0.496803	0.247547
Vibrio_TGA70435.1	preprotein translocase subunit SecA [Aliivibrio fischeri]	0.114347	0.529418
Vibrio_TGA70438.1	cell division protein FtsZ [Aliivibrio fischeri]	0.255165	0.442985
Vibrio_TGA70439.1	cell division protein FtsA [Aliivibrio fischeri]	0.239933	0.27731
Vibrio_TGA70441.1	UDP-N-acetylmuramate--L-alanine ligase [Aliivibrio fischeri]	0.0257455	0.0354821
Vibrio_TGA70442.1	undecaprenyldiphospho-muramoylpentapeptide beta-N-acetylglucosaminyltransferase [Aliivibrio fischeri]	2.14425	1.62888
Vibrio_TGA70445.1	UDP-N-acetylmuramoyl-tripeptide--D-alanyl-D-alanine ligase [Aliivibrio fischeri]	0.146502	0.102623
Vibrio_TGA70449.1	16S rRNA (cytosine(1402)-N(4))-methyltransferase [Aliivibrio fischeri]	0.391595	0.312539
Vibrio_TGA70450.1	16S rRNA (cytidine(1402)-2'-O)-methyltransferase [Aliivibrio fischeri]	0.999991	0.350839
Vibrio_TGA70451.1	YraN family protein [Aliivibrio fischeri]	-0.255217	0.277929
Vibrio_TGA70453.1	phosphoheptose isomerase [Aliivibrio fischeri]	0.30461	0.354975
Vibrio_TGA70454.1	BON domain-containing protein [Aliivibrio fischeri]	-0.123546	0.0906253
Vibrio_TGA70456.1	stringent starvation protein A [Aliivibrio fischeri]	-0.121602	0.140403
Vibrio_TGA70457.1	cytochrome c1 [Aliivibrio fischeri]	-0.360939	0.344418
Vibrio_TGA70458.1	cytochrome bc complex cytochrome b subunit [Aliivibrio fischeri]	0.214617	0.13406
Vibrio_TGA70459.1	ubiquinol-cytochrome c reductase iron-sulfur subunit [Aliivibrio fischeri]	0.000817437	0.000988987
Vibrio_TGA70460.1	30S ribosomal protein S9 [Aliivibrio fischeri]	0.0147048	0.0210498
Vibrio_TGA70461.1	50S ribosomal protein L13 [Aliivibrio fischeri]	0.137324	0.2288
Vibrio_TGA70463.1	DUF1043 family protein [Aliivibrio fischeri]	-0.0682769	0.0920525
Vibrio_TGA70464.1	Do family serine endopeptidase [Aliivibrio fischeri]	0.393477	0.875669
Vibrio_TGA70465.1	outer membrane-stress sensor serine endopeptidase DegS [Aliivibrio fischeri]	0.437105	0.177118
Vibrio_TGA70466.1	DNA topoisomerase IV subunit A [Aliivibrio fischeri]	0.0921408	0.118336
Vibrio_TGA70467.1	DNA topoisomerase IV subunit B [Aliivibrio fischeri]	-0.449642	0.591536
Vibrio_TGA70469.1	3',5'-cyclic-AMP phosphodiesterase [Aliivibrio fischeri]	-0.30701	0.185968
Vibrio_TGA70471.1	ADP-ribose diphosphatase [Aliivibrio fischeri]	0.413056	0.253742
Vibrio_TGA70472.1	outer membrane channel protein TolC [Aliivibrio fischeri]	0.159343	0.475721
Vibrio_TGA70473.1	bifunctional D-glycero-beta-D-manno-heptose-7-phosphate kinase/D-glycero-beta-D-manno-heptose 1-phosphate adenylyltransferase HldE [Aliivibrio fischeri]	0.0325298	0.0503836
Vibrio_TGA70474.1	bifunctional [glutamate--ammonia ligase]-adenylyl-L-tyrosine phosphorylase/[glutamate--ammonia-ligase] adenylyltransferase [Aliivibrio fischeri]	-0.558979	0.302679
Vibrio_TGA70475.1	methyl-accepting chemotaxis protein [Aliivibrio fischeri]	-0.133743	0.415696
Vibrio_TGA70477.1	inorganic triphosphatase [Aliivibrio fischeri]	0.527427	0.366512
Vibrio_TGA70478.1	TIGR00153 family protein [Aliivibrio fischeri]	0.101862	0.114926
Vibrio_TGA70480.1	SH3 domain-containing protein [Aliivibrio fischeri]	0.251228	0.756876
Vibrio_TGA70488.1	tRNA (adenosine(37)-N6)-threonylcarbamoyltransferase complex transferase subunit TsaD [Aliivibrio fischeri]	0.42504	0.310313
Vibrio_TGA70489.1	30S ribosomal protein S21 [Aliivibrio fischeri]	0.0335716	0.0581139
Vibrio_TGA70490.1	GatB/YqeY domain-containing protein [Aliivibrio fischeri]	0.353176	0.275041
Vibrio_TGA70493.1	porin family protein [Aliivibrio fischeri]	-0.583931	0.462578
Vibrio_TGA70494.1	long-chain fatty acid--CoA ligase [Aliivibrio fischeri]	0.592839	0.295965
Vibrio_TGA70496.1	pyruvate kinase PykF [Aliivibrio fischeri]	0.00130904	0.0019172
Vibrio_TGA70500.1	acetolactate synthase small subunit [Aliivibrio fischeri]	0.383881	0.590808
Vibrio_TGA70501.1	acetolactate synthase 3 large subunit [Aliivibrio fischeri]	-0.140734	0.222469
Vibrio_TGA70502.1	long-chain fatty acid--CoA ligase [Aliivibrio fischeri]	-0.129972	0.0795788
Vibrio_TGA70503.1	transcriptional regulator LeuO [Aliivibrio fischeri]	-0.128082	0.0639964
Vibrio_TGA70504.1	bifunctional aspartate kinase/homoserine dehydrogenase II [Aliivibrio fischeri]	0.0384843	0.0651338
Vibrio_TGA70505.1	O-succinylhomoserine (thiol)-lyase [Aliivibrio fischeri]	0.135563	0.114342
Vibrio_TGA70509.1	malate dehydrogenase [Aliivibrio fischeri]	0.00338746	0.00864789
Vibrio_TGA70510.1	50S ribosomal protein L31 [Aliivibrio fischeri]	0.237469	0.283029
Vibrio_TGA70512.1	DNA-binding transcriptional regulator CytR [Aliivibrio fischeri]	0.11016	0.136445
Vibrio_TGA70513.1	cell division protein FtsN [Aliivibrio fischeri]	0.912199	0.444635
Vibrio_TGA70514.1	ATP-dependent protease subunit HslV [Aliivibrio fischeri]	0.530693	0.2271
Vibrio_TGA70515.1	HslU--HslV peptidase ATPase subunit [Aliivibrio fischeri]	0.213166	0.259308
Vibrio_TGA70517.1	cAMP-activated global transcriptional regulator CRP [Aliivibrio fischeri]	0.142518	0.223942
Vibrio_TGA70518.1	DUF1338 domain-containing protein [Aliivibrio fischeri]	-0.167132	0.196054
Vibrio_TGA70519.1	succinylglutamate-semialdehyde dehydrogenase [Aliivibrio fischeri]	-0.26005	0.467768
Vibrio_TGA70520.1	arginine N-succinyltransferase [Aliivibrio fischeri]	0.0798604	0.0925937
Vibrio_TGA70521.1	aspartate aminotransferase family protein [Aliivibrio fischeri]	-0.213223	0.38355
Vibrio_TGA70523.1	tryptophan--tRNA ligase [Aliivibrio fischeri]	-0.0882578	0.168589
Vibrio_TGA70524.1	phosphoglycolate phosphatase [Aliivibrio fischeri]	-6.64697	1.90024
Vibrio_TGA70525.1	ribulose-phosphate 3-epimerase [Aliivibrio fischeri]	0.0220464	0.0126531
Vibrio_TGA70527.1	cell division protein [Aliivibrio fischeri]	0.724267	0.807491
Vibrio_TGA70528.1	3-dehydroquinate synthase [Aliivibrio fischeri]	0.192723	0.187032
Vibrio_TGA70529.1	shikimate kinase AroK [Aliivibrio fischeri]	0.234038	0.309687
Vibrio_TGA70535.1	penicillin-binding protein 1A [Aliivibrio fischeri]	0.156303	0.128113
Vibrio_TGA70536.1	DNA-binding transcriptional regulator OxyR [Aliivibrio fischeri]	0.394132	0.203818
Vibrio_TGA70537.1	redoxin domain-containing protein [Aliivibrio fischeri]	-0.0563384	0.113814
Vibrio_TGA70538.1	dihydrolipoyl dehydrogenase [Aliivibrio fischeri]	0.0628087	0.0701814
Vibrio_TGA70540.1	argininosuccinate lyase [Aliivibrio fischeri]	-0.0591303	0.0372839
Vibrio_TGA70541.1	argininosuccinate synthase [Aliivibrio fischeri]	0.423405	0.221173
Vibrio_TGA70544.1	acetylornithine deacetylase [Aliivibrio fischeri]	-0.220459	0.187451
Vibrio_TGA70545.1	phosphoenolpyruvate carboxylase [Aliivibrio fischeri]	0.134361	0.197145
Vibrio_TGA70546.1	methylenetetrahydrofolate reductase [Aliivibrio fischeri]	-0.920058	0.292475
Vibrio_TGA70547.1	50S ribosomal protein L9 [Aliivibrio fischeri]	-0.00947101	0.0251595
Vibrio_TGA70548.1	30S ribosomal protein S18 [Aliivibrio fischeri]	0.0628069	0.0770572
Vibrio_TGA70550.1	30S ribosomal protein S6 [Aliivibrio fischeri]	0.143727	0.923207
Vibrio_TGA70551.1	23S rRNA (guanosine(2251)-2'-O)-methyltransferase RlmB [Aliivibrio fischeri]	-0.115343	0.156882
Vibrio_TGA70552.1	ribonuclease R [Aliivibrio fischeri]	0.0119793	0.0208338
Vibrio_TGA70556.1	adenylosuccinate synthase [Aliivibrio fischeri]	-0.0543763	0.0906214
Vibrio_TGA70558.1	protease modulator HflC [Aliivibrio fischeri]	0.0742191	0.330012
Vibrio_TGA70559.1	FtsH protease activity modulator HflK [Aliivibrio fischeri]	-0.0617926	0.0696431
Vibrio_TGA70560.1	GTPase HflX [Aliivibrio fischeri]	0.281556	0.151441
Vibrio_TGA70561.1	RNA chaperone Hfq [Aliivibrio fischeri]	0.205903	0.298277
Vibrio_TGA70562.1	tRNA (adenosine(37)-N6)-dimethylallyltransferase MiaA [Aliivibrio fischeri]	0.274687	0.599025
Vibrio_TGA70563.1	DNA mismatch repair endonuclease MutL [Aliivibrio fischeri]	0.589789	0.364617
Vibrio_TGA70564.1	LysM peptidoglycan-binding domain-containing protein [Aliivibrio fischeri]	0.099079	0.055169
Vibrio_TGA70567.1	oligoribonuclease [Aliivibrio fischeri]	0.431319	0.535489
Vibrio_TGA70569.1	phosphatidylserine decarboxylase [Aliivibrio fischeri]	-0.445515	0.271234
Vibrio_TGA70572.1	fumarate reductase (quinol) flavoprotein subunit [Aliivibrio fischeri]	0.0492789	0.0757733
Vibrio_TGA70573.1	succinate dehydrogenase/fumarate reductase iron-sulfur subunit [Aliivibrio fischeri]	0.308446	0.190789
Vibrio_TGA70576.1	elongation factor P [Aliivibrio fischeri]	-0.334276	0.139178
Vibrio_TGA70578.1	ATP-dependent 6-phosphofructokinase [Aliivibrio fischeri]	0.144792	0.08961
Vibrio_TGA70580.1	periplasmic repressor CpxP [Aliivibrio fischeri]	0.614336	0.41279
Vibrio_TGA70585.1	NAD(P)H-dependent glycerol-3-phosphate dehydrogenase [Aliivibrio fischeri]	-0.167809	0.172073
Vibrio_TGA70586.1	protein-export chaperone SecB [Aliivibrio fischeri]	-0.0275538	0.0564357
Vibrio_TGA70587.1	peptidase M23 [Aliivibrio fischeri]	0.310567	0.0778128
Vibrio_TGA70589.1	aspartate ammonia-lyase [Aliivibrio fischeri]	0.155928	0.463862
Vibrio_TGA70591.1	universal stress global response regulator UspA [Aliivibrio fischeri]	0.0459991	0.0756249
Vibrio_TGA70592.1	protein-disulfide reductase DsbD [Aliivibrio fischeri]	0.200195	0.106402
Vibrio_TGA70593.1	glucosamine-6-phosphate deaminase [Aliivibrio fischeri]	0.0915626	0.455776
Vibrio_TGA70595.1	phosphatase [Aliivibrio fischeri]	-1.1273	0.711804
Vibrio_TGA70596.1	ArsJ-associated glyceraldehyde-3-phosphate dehydrogenase [Aliivibrio fischeri]	0.15323	0.0997896
Vibrio_TGA70599.1	DUF1254 domain-containing protein [Aliivibrio fischeri]	-0.0638749	0.042657
Vibrio_TGA70606.1	glutamine--fructose-6-phosphate transaminase (isomerizing) [Aliivibrio fischeri]	0.131876	0.343323
Vibrio_TGA70607.1	DeoR family transcriptional regulator [Aliivibrio fischeri]	0.201563	0.215002
Vibrio_TGA70608.1	response regulator transcription factor [Aliivibrio fischeri]	0.370526	0.163392
Vibrio_TGA70612.1	hybrid sensor histidine kinase/response regulator [Aliivibrio fischeri]	0.619157	0.17701
Vibrio_TGA70616.1	acetate--CoA ligase [Aliivibrio fischeri]	-0.283645	0.210413
Vibrio_TGA70618.1	acetyl-CoA carboxylase biotin carboxyl carrier protein [Aliivibrio fischeri]	-0.089788	0.21532
Vibrio_TGA70619.1	acetyl-CoA carboxylase biotin carboxylase subunit [Aliivibrio fischeri]	0.0310196	0.0546755
Vibrio_TGA70620.1	50S ribosomal protein L11 methyltransferase [Aliivibrio fischeri]	-0.0949233	0.147338
Vibrio_TGA70625.1	bifunctional phosphoribosylaminoimidazolecarboxamide formyltransferase/IMP cyclohydrolase [Aliivibrio fischeri]	0.0938173	0.10173
Vibrio_TGA70626.1	phosphoribosylamine--glycine ligase [Aliivibrio fischeri]	-0.0649768	0.0605726
Vibrio_TGA70628.1	HU family DNA-binding protein [Aliivibrio fischeri]	-0.0123743	0.032066
Vibrio_TGA70630.1	D-2-hydroxyacid dehydrogenase [Aliivibrio fischeri]	0.13928	0.0651152
Vibrio_TGA70632.1	uroporphyrinogen decarboxylase [Aliivibrio fischeri]	0.141934	0.291006
Vibrio_TGA70633.1	Rsd/AlgQ family anti-sigma factor [Aliivibrio fischeri]	0.0729277	0.0465623
Vibrio_TGA70640.1	DNA-directed RNA polymerase subunit beta' [Aliivibrio fischeri]	-0.0121857	0.0322886
Vibrio_TGA70641.1	DNA-directed RNA polymerase subunit beta [Aliivibrio fischeri]	0.00863049	0.0176413
Vibrio_TGA70642.1	50S ribosomal protein L7/L12 [Aliivibrio fischeri]	-0.0169254	0.0331581
Vibrio_TGA70643.1	50S ribosomal protein L10 [Aliivibrio fischeri]	-0.0096932	0.0297979
Vibrio_TGA70644.1	50S ribosomal protein L1 [Aliivibrio fischeri]	0.0489658	0.204577
Vibrio_TGA70645.1	50S ribosomal protein L11 [Aliivibrio fischeri]	0.0496263	0.0712311
Vibrio_TGA70646.1	transcription termination/antitermination protein NusG [Aliivibrio fischeri]	0.184723	0.463709
Vibrio_TGA70649.1	elongation factor Tu [Aliivibrio fischeri] elongation factor Tu [Aliivibrio fischeri]	-0.0302738	0.116856
Vibrio_TGA70652.1	UDP-N-acetylmuramate dehydrogenase [Aliivibrio fischeri]	-0.478685	0.356661
Vibrio_TGA70654.1	CDP-diacylglycerol--serine O-phosphatidyltransferase [Aliivibrio fischeri]	0.0648985	0.173273
Vibrio_TGA70656.1	SpoVR family protein [Aliivibrio fischeri]	0.11286	0.120787
Vibrio_TGA70657.1	chemotaxis protein CheY [Aliivibrio fischeri]	-0.0328809	0.0154191
Vibrio_TGA70662.1	5'/3'-nucleotidase SurE [Aliivibrio fischeri]	0.25103	0.11137
Vibrio_TGA70663.1	RNA polymerase sigma factor RpoE [Aliivibrio fischeri]	0.732354	0.315781
Vibrio_TGA70665.1	glutamate synthase large subunit [Aliivibrio fischeri]	0.0291907	0.0598332
Vibrio_TGA70666.1	polynucleotide adenylyltransferase PcnB [Aliivibrio fischeri]	0.241304	0.494224
Vibrio_TGA70669.1	RNA polymerase sigma factor RpoD [Aliivibrio fischeri]	0.0526643	0.0967671
Vibrio_TGA70671.1	rhodanese-like domain-containing protein [Aliivibrio fischeri]	-0.0178867	0.0231383
Vibrio_TGA70672.1	DUF416 family protein [Aliivibrio fischeri]	-0.41526	0.210188
Vibrio_TGA71297.1	methionine synthase [Aliivibrio fischeri]	0.092918	0.0743602
Vibrio_TGA71298.1	lysine-sensitive aspartokinase 3 [Aliivibrio fischeri]	-0.172015	0.0710733
Vibrio_TGA71299.1	alanine--glyoxylate aminotransferase family protein [Aliivibrio fischeri]	0.662862	0.181592
Vibrio_TGA71301.1	excinuclease ABC subunit UvrA [Aliivibrio fischeri]	0.179172	0.220027
Vibrio_TGA71302.1	UTP--glucose-1-phosphate uridylyltransferase GalU [Aliivibrio fischeri]	0.0813867	0.15346
Vibrio_TGA71304.1	glycosyltransferase family 1 protein [Aliivibrio fischeri]	-0.0377929	0.0232513
Vibrio_TGA71309.1	chain-length determining protein [Aliivibrio fischeri]	0.853184	0.317709
Vibrio_TGA71314.1	single-stranded DNA-binding protein [Aliivibrio fischeri]	-0.216061	0.360307
Vibrio_TGA71315.1	RNase E specificity factor CsrD [Aliivibrio fischeri]	-0.642114	0.295926
Vibrio_TGA71316.1	MSHA biogenesis protein MshI [Aliivibrio fischeri]	0.12078	0.0482729
Vibrio_TGA71319.1	pilus (MSHA type) biogenesis protein MshL [Aliivibrio fischeri]	0.200385	0.180646
Vibrio_TGA71322.1	GspE/PulE family protein [Aliivibrio fischeri]	0.0424507	0.0215549
Vibrio_TGA71325.1	prepilin-type N-terminal cleavage/methylation domain-containing protein [Aliivibrio fischeri]	0.242471	0.272858
Vibrio_TGA71326.1	type II secretion system protein [Aliivibrio fischeri]	0.26764	0.212806
Vibrio_TGA71331.1	rod shape-determining protein [Aliivibrio fischeri]	0.101283	0.206023
Vibrio_TGA71332.1	rod shape-determining protein MreC [Aliivibrio fischeri]	6.00106	0.601943
Vibrio_TGA71335.1	ribonuclease G [Aliivibrio fischeri]	0.327489	0.382738
Vibrio_TGA71336.1	TIGR02099 family protein [Aliivibrio fischeri]	2.04136	0.885812
Vibrio_TGA71337.1	carbon-nitrogen hydrolase family protein [Aliivibrio fischeri]	-0.491873	0.286418
Vibrio_TGA71338.1	metalloprotease TldD [Aliivibrio fischeri]	0.267515	0.153838
Vibrio_TGA71339.1	ribosome-associated protein [Aliivibrio fischeri]	0.507546	0.412431
Vibrio_TGA71340.1	metalloprotease PmbA [Aliivibrio fischeri]	0.0151255	0.0199018
Vibrio_TGA71344.1	PTS IIA-like nitrogen regulatory protein PtsN [Aliivibrio fischeri]	-5.08129	0.544256
Vibrio_TGA71345.1	ribosome hibernation promoting factor [Aliivibrio fischeri]	0.570905	0.192296
Vibrio_TGA71346.1	RNA polymerase factor sigma-54 [Aliivibrio fischeri]	0.245764	0.176835
Vibrio_TGA71347.1	lipopolysaccharide ABC transporter ATP-binding protein [Aliivibrio fischeri]	-0.107888	0.0425738
Vibrio_TGA71348.1	lipopolysaccharide transport periplasmic protein LptA [Aliivibrio fischeri]	0.22623	0.200967
Vibrio_TGA71350.1	3-deoxy-manno-octulosonate-8-phosphatase KdsC [Aliivibrio fischeri]	0.0917858	0.0516781
Vibrio_TGA71351.1	arabinose-5-phosphate isomerase KdsD [Aliivibrio fischeri]	-0.245042	0.411269
Vibrio_TGA71358.1	BolA family transcriptional regulator [Aliivibrio fischeri]	-0.107736	0.091544
Vibrio_TGA71359.1	UDP-N-acetylglucosamine 1-carboxyvinyltransferase [Aliivibrio fischeri]	-0.175549	0.180332
Vibrio_TGA71362.1	RidA family protein [Aliivibrio fischeri]	-0.126128	0.183468
Vibrio_TGA71363.1	aspartate carbamoyltransferase regulatory subunit [Aliivibrio fischeri]	0.101172	0.0656134
Vibrio_TGA71364.1	aspartate carbamoyltransferase [Aliivibrio fischeri]	0.0885805	0.110618
Vibrio_TGA71366.1	ornithine carbamoyltransferase [Aliivibrio fischeri]	0.0530077	0.0214662
Vibrio_TGA71368.1	ribonuclease E inhibitor RraB [Aliivibrio fischeri]	-0.618245	0.378963
Vibrio_TGA71371.1	leucyl aminopeptidase [Aliivibrio fischeri]	-0.0436691	0.0937427
Vibrio_TGA71373.1	lipopolysaccharide ABC transporter permease LptG [Aliivibrio fischeri]	0.569951	0.46561
Vibrio_TGA71377.1	oxidative damage protection protein [Aliivibrio fischeri]	-0.278526	0.400265
Vibrio_TGA71379.1	tRNA (guanosine(46)-N7)-methyltransferase TrmB [Aliivibrio fischeri]	0.00505607	0.00264385
Vibrio_TGA71387.1	YggS family pyridoxal phosphate-dependent enzyme [Aliivibrio fischeri]	0.468668	0.350281
Vibrio_TGA71388.1	type IV pilus twitching motility protein PilT [Aliivibrio fischeri]	0.165758	0.0758185
Vibrio_TGA71392.1	glutathione synthase [Aliivibrio fischeri]	-0.0375235	0.0354877
Vibrio_TGA71393.1	16S rRNA (uracil(1498)-N(3))-methyltransferase [Aliivibrio fischeri]	0.092611	0.0565038
Vibrio_TGA71396.1	methionine adenosyltransferase [Aliivibrio fischeri]	0.0429406	0.0503845
Vibrio_TGA71397.1	transketolase [Aliivibrio fischeri]	0.0562194	0.0816107
Vibrio_TGA71398.1	erythrose-4-phosphate dehydrogenase [Aliivibrio fischeri]	0.244027	0.197131
Vibrio_TGA71399.1	phosphoglycerate kinase [Aliivibrio fischeri]	0.0573379	0.0916264
Vibrio_TGA71400.1	class II fructose-bisphosphate aldolase [Aliivibrio fischeri]	-0.0715756	0.379046
Vibrio_TGA71401.1	ATP-dependent RNA helicase SrmB [Aliivibrio fischeri]	0.323777	0.344628
Vibrio_TGA71406.1	bifunctional protein-disulfide isomerase/oxidoreductase DsbC [Aliivibrio fischeri]	0.123661	0.52881
Vibrio_TGA71407.1	single-stranded-DNA-specific exonuclease RecJ [Aliivibrio fischeri]	0.152744	0.118447
Vibrio_TGA71408.1	peptide chain release factor 2 [Aliivibrio fischeri]	0.160369	0.257176
Vibrio_TGA71409.1	lysine--tRNA ligase [Aliivibrio fischeri]	-0.0206937	0.023842
Vibrio_TGA71410.1	sigma-54-dependent Fis family transcriptional regulator [Aliivibrio fischeri]	0.187163	0.240518
Vibrio_TGA71413.1	phosphoenolpyruvate--protein phosphotransferase [Aliivibrio fischeri]	-0.21037	0.195019
Vibrio_TGA71416.1	thymidylate synthase [Aliivibrio fischeri]	-0.348958	0.216851
Vibrio_TGA71420.1	30S ribosomal protein S20 [Aliivibrio fischeri]	0.131721	0.0897217
Vibrio_TGA71423.1	isoleucine--tRNA ligase [Aliivibrio fischeri]	-0.0648542	0.230333
Vibrio_TGA71426.1	4-hydroxy-3-methylbut-2-enyl diphosphate reductase [Aliivibrio fischeri]	-0.00834849	0.00597658
Vibrio_TGA71427.1	4-hydroxy-tetrahydrodipicolinate reductase [Aliivibrio fischeri]	0.0141233	0.0140144
Vibrio_TGA71428.1	glutamine-hydrolyzing carbamoyl-phosphate synthase small subunit [Aliivibrio fischeri]	0.0337437	0.0526974
Vibrio_TGA71429.1	carbamoyl-phosphate synthase large subunit [Aliivibrio fischeri]	0.0212792	0.0305216
Vibrio_TGA71431.1	porin [Aliivibrio fischeri]	0.0185206	0.0395064
Vibrio_TGA71432.1	transcription elongation factor GreA [Aliivibrio fischeri]	0.150492	0.170994
Vibrio_TGA71433.1	ribosome assembly RNA-binding protein YhbY [Aliivibrio fischeri]	-0.295033	0.263339
Vibrio_TGA71434.1	23S rRNA (uridine(2552)-2'-O)-methyltransferase RlmE [Aliivibrio fischeri]	-0.0461466	0.0199223
Vibrio_TGA71435.1	ATP-dependent zinc metalloprotease FtsH [Aliivibrio fischeri]	-0.0655772	0.210013
Vibrio_TGA71436.1	dihydropteroate synthase [Aliivibrio fischeri]	-0.383252	0.260981
Vibrio_TGA71437.1	phosphoglucosamine mutase [Aliivibrio fischeri]	-0.100946	0.161499
Vibrio_TGA71439.1	ribosome maturation factor RimP [Aliivibrio fischeri]	-0.512472	0.542977
Vibrio_TGA71440.1	transcription termination/antitermination protein NusA [Aliivibrio fischeri]	0.00622009	0.0116634
Vibrio_TGA71441.1	translation initiation factor IF-2 [Aliivibrio fischeri]	0.0372283	0.137311
Vibrio_TGA71442.1	30S ribosome-binding factor RbfA [Aliivibrio fischeri]	-0.052155	0.0552528
Vibrio_TGA71444.1	30S ribosomal protein S15 [Aliivibrio fischeri]	0.386426	0.234222
Vibrio_TGA71445.1	polyribonucleotide nucleotidyltransferase [Aliivibrio fischeri]	-0.0339031	0.0804104
Vibrio_TGA71446.1	lipoprotein NlpI [Aliivibrio fischeri]	0.115266	0.120874
Vibrio_TGA71451.1	N-acetyltransferase [Aliivibrio fischeri]	0.491865	0.427341
Vibrio_TGA71455.1	peptide chain release factor 3 [Aliivibrio fischeri]	0.199369	0.071751
Vibrio_TGA71458.1	NupC/NupG family nucleoside CNT transporter [Aliivibrio fischeri]	0.132343	0.0501153
Vibrio_TGA71460.1	deoxyribose-phosphate aldolase [Aliivibrio fischeri]	0.136102	0.532686
Vibrio_TGA71461.1	thymidine phosphorylase [Aliivibrio fischeri]	0.0889127	0.146738
Vibrio_TGA71462.1	phosphopentomutase [Aliivibrio fischeri]	0.133277	0.381647
Vibrio_TGA71463.1	purine-nucleoside phosphorylase [Aliivibrio fischeri]	0.440009	0.837861
Vibrio_TGA71465.1	phosphoserine phosphatase [Aliivibrio fischeri]	-0.327224	0.273919
Vibrio_TGA71484.1	DNA repair protein RadA [Aliivibrio fischeri]	-0.877863	0.539954
Vibrio_TGA71485.1	elongation factor G [Aliivibrio fischeri]	0.0159948	0.0174814
Vibrio_TGA71489.1	AMP-dependent synthetase [Aliivibrio fischeri]	0.193709	0.181731
Vibrio_TGA71490.1	DNA mismatch repair protein MutS [Aliivibrio fischeri]	0.101409	0.123356
Vibrio_TGA71492.1	recombinase RecA [Aliivibrio fischeri]	0.155801	0.31915
Vibrio_TGA71493.1	alanine--tRNA ligase [Aliivibrio fischeri]	0.078501	0.290535
Vibrio_TGA71495.1	carbon storage regulator [Aliivibrio fischeri]	-0.11371	0.0436306
Vibrio_TGA71497.1	oxaloacetate decarboxylase subunit alpha [Aliivibrio fischeri]	-0.0448764	0.0454901
Vibrio_TGA71500.1	insulinase family protein [Aliivibrio fischeri]	0.0890726	0.193427
Vibrio_TGA71501.1	glutamate--cysteine ligase [Aliivibrio fischeri]	0.272146	0.321955
Vibrio_TGA71503.1	S-ribosylhomocysteine lyase [Aliivibrio fischeri]	0.587299	0.345697
Vibrio_TGA71506.1	signal recognition particle protein [Aliivibrio fischeri]	0.121502	0.127775
Vibrio_TGA71507.1	30S ribosomal protein S16 [Aliivibrio fischeri]	0.0711822	0.127527
Vibrio_TGA71508.1	ribosome maturation factor RimM [Aliivibrio fischeri]	0.00474557	0.00696567
Vibrio_TGA71510.1	50S ribosomal protein L19 [Aliivibrio fischeri]	-0.0267082	0.0410674
Vibrio_TGA71512.1	bifunctional chorismate mutase/prephenate dehydrogenase [Aliivibrio fischeri]	0.129135	0.0558079
Vibrio_TGA71515.1	energy-dependent translational throttle protein EttA [Aliivibrio fischeri]	0.163461	0.241769
Vibrio_TGA71519.1	prephenate dehydratase [Aliivibrio fischeri]	-0.423658	0.22857
Vibrio_TGA71520.1	ribosome-associated translation inhibitor RaiA [Aliivibrio fischeri]	0.1332	0.15495
Vibrio_TGA71521.1	outer membrane protein assembly factor BamD [Aliivibrio fischeri]	0.298631	0.218835
Vibrio_TGA71522.1	23S rRNA pseudouridine(1911/1915/1917) synthase RluD [Aliivibrio fischeri]	0.21644	0.196166
Vibrio_TGA71524.1	ATP-dependent chaperone ClpB [Aliivibrio fischeri]	0.0845663	0.154768
Vibrio_TGA71533.1	2,3,4,5-tetrahydropyridine-2,6-dicarboxylate N-succinyltransferase [Aliivibrio fischeri]	0.0323552	0.0826558
Vibrio_TGA71538.1	exodeoxyribonuclease V subunit gamma [Aliivibrio fischeri]	0.0802355	0.0400839
Vibrio_TGA71539.1	exodeoxyribonuclease V subunit beta [Aliivibrio fischeri]	-0.778413	0.5458
Vibrio_TGA71545.1	tRNA cyclic N6-threonylcarbamoyladenosine(37) synthase TcdA [Aliivibrio fischeri]	-0.527821	0.211546
Vibrio_TGA71548.1	transcriptional regulator GcvA [Aliivibrio fischeri]	-0.40663	0.272952
Vibrio_TGA71549.1	23S rRNA (cytidine(2498)-2'-O)-methyltransferase RlmM [Aliivibrio fischeri]	0.305594	0.700595
Vibrio_TGA71550.1	flap endonuclease Xni [Aliivibrio fischeri]	0.699557	0.397706
Vibrio_TGA71551.1	LOG family protein [Aliivibrio fischeri]	0.0300654	0.0308967
Vibrio_TGA71554.1	NADPH-dependent 7-cyano-7-deazaguanine reductase QueF [Aliivibrio fischeri]	-0.0528309	0.0380904
Vibrio_TGA71557.1	YaiI/YqxD family protein [Aliivibrio fischeri]	-1.59043	0.594065
Vibrio_TGA71566.1	DUF3549 family protein [Aliivibrio fischeri]	0.179792	0.04996
Vibrio_TGA71569.1	inositol-1-monophosphatase [Aliivibrio fischeri]	0.301453	0.673702
Vibrio_TGA71570.1	tRNA (cytosine(32)/uridine(32)-2'-O)-methyltransferase TrmJ [Aliivibrio fischeri]	0.0123494	0.0104729
Vibrio_TGA71571.1	Fe-S cluster assembly transcriptional regulator IscR [Aliivibrio fischeri]	-0.0894048	0.0979187
Vibrio_TGA71572.1	IscS subfamily cysteine desulfurase [Aliivibrio fischeri]	0.0987332	0.275211
Vibrio_TGA71573.1	Fe-S cluster assembly scaffold IscU [Aliivibrio fischeri]	0.239499	0.422121
Vibrio_TGA71576.1	Fe-S protein assembly chaperone HscA [Aliivibrio fischeri]	0.396152	0.242754
Vibrio_TGA71577.1	ISC system 2Fe-2S type ferredoxin [Aliivibrio fischeri]	0.961367	0.267457
Vibrio_TGA71579.1	aminopeptidase PepB [Aliivibrio fischeri]	0.100465	0.168602
Vibrio_TGA71580.1	nucleoside-diphosphate kinase [Aliivibrio fischeri]	0.167585	0.223799
Vibrio_TGA71581.1	bifunctional tRNA (adenosine(37)-C2)-methyltransferase TrmG/ribosomal RNA large subunit methyltransferase RlmN [Aliivibrio fischeri]	0.237778	0.442138
Vibrio_TGA71583.1	DUF4115 domain-containing protein [Aliivibrio fischeri]	-0.259356	0.381872
Vibrio_TGA71584.1	flavodoxin-dependent (E)-4-hydroxy-3-methylbut-2-enyl-diphosphate synthase [Aliivibrio fischeri]	0.225181	0.360672
Vibrio_TGA71585.1	histidine--tRNA ligase [Aliivibrio fischeri]	0.200379	0.223102
Vibrio_TGA71586.1	tetratricopeptide repeat protein [Aliivibrio fischeri]	0.142653	0.0958442
Vibrio_TGA71587.1	outer membrane protein assembly factor BamB [Aliivibrio fischeri]	0.0983674	0.0522916
Vibrio_TGA71588.1	ribosome biogenesis GTPase Der [Aliivibrio fischeri]	0.121369	0.181934
Vibrio_TGA71590.1	DNA ligase [Aliivibrio fischeri]	4.98122	0.624404
Vibrio_TGA71591.1	exodeoxyribonuclease VII large subunit [Aliivibrio fischeri]	1.38863	0.714978
Vibrio_TGA71592.1	IMP dehydrogenase [Aliivibrio fischeri]	-0.174791	0.149058
Vibrio_TGA71593.1	glutamine-hydrolyzing GMP synthase [Aliivibrio fischeri]	0.0289507	0.0560537
Vibrio_TGA71599.1	S-formylglutathione hydrolase [Aliivibrio fischeri]	-0.461415	0.42305
Vibrio_TGA71600.1	S-(hydroxymethyl)glutathione dehydrogenase/class III alcohol dehydrogenase [Aliivibrio fischeri]	-0.201782	0.510963
Vibrio_TGA71604.1	S-(hydroxymethyl)glutathione dehydrogenase/class III alcohol dehydrogenase [Aliivibrio fischeri]	-0.22081	0.525767
Vibrio_TGA71605.1	LysR family transcriptional regulator [Aliivibrio fischeri]	0.681728	0.194466
Vibrio_TGA71607.1	membrane-bound lytic murein transglycosylase MltF [Aliivibrio fischeri]	-1.25698	0.58561
Vibrio_TGA71608.1	phosphoribosylformylglycinamidine synthase [Aliivibrio fischeri]	0.00928726	0.00912215
Vibrio_TGA71610.1	DUF3622 domain-containing protein [Aliivibrio fischeri]	0.348961	0.193728
Vibrio_TGA71612.1	succinylglutamate desuccinylase/aspartoacylase family protein [Aliivibrio fischeri]	0.188127	0.533128
Vibrio_TGA71613.1	30S ribosomal protein S6--L-glutamate ligase [Aliivibrio fischeri]	0.358647	0.588151
Vibrio_TGA71614.1	ATP-dependent zinc protease [Aliivibrio fischeri]	0.0869725	0.0948571
Vibrio_TGA71615.1	DUF4250 domain-containing protein [Aliivibrio fischeri]	0.254844	0.232652
Vibrio_TGA71616.1	YaeP family protein [Aliivibrio fischeri]	0.253694	0.116853
Vibrio_TGA71617.1	N-acetylneuraminate lyase [Aliivibrio fischeri]	0.274532	0.559579
Vibrio_TGA71618.1	MurR/RpiR family transcriptional regulator [Aliivibrio fischeri]	-0.660807	0.150036
Vibrio_TGA71619.1	N-acetylglucosamine-6-phosphate deacetylase [Aliivibrio fischeri]	0.441042	0.338137
Vibrio_TGA71620.1	putative N-acetylmannosamine-6-phosphate 2-epimerase [Aliivibrio fischeri]	0.256948	0.095872
Vibrio_TGA71623.1	YhcH/YjgK/YiaL family protein [Aliivibrio fischeri]	0.710337	0.535692
Vibrio_TGA71635.1	proline--tRNA ligase [Aliivibrio fischeri]	-0.00190035	0.00183445
Vibrio_TGA71639.1	MetQ/NlpA family lipoprotein [Aliivibrio fischeri]	-0.0330979	0.0501602
Vibrio_TGA71641.1	methionine ABC transporter ATP-binding protein MetN [Aliivibrio fischeri]	-0.25799	0.277825
Vibrio_TGA71642.1	D-glycero-beta-D-manno-heptose 1,7-bisphosphate 7-phosphatase [Aliivibrio fischeri]	-0.00980664	0.00380015
Vibrio_TGA71651.1	serine hydroxymethyltransferase [Aliivibrio fischeri]	-0.00562429	0.0231383
Vibrio_TGA71652.1	DUF4092 domain-containing protein [Aliivibrio fischeri]	0.95003	1.10556
Vibrio_TGA71653.1	lipoprotein [Aliivibrio fischeri]	-0.0106366	0.0212665
Vibrio_TGA71656.1	bifunctional diaminohydroxyphosphoribosylaminopyrimidine deaminase/5-amino-6-(5-phosphoribosylamino)uracil reductase RibD [Aliivibrio fischeri]	0.849996	0.250396
Vibrio_TGA71657.1	riboflavin synthase [Aliivibrio fischeri]	-0.528931	0.418244
Vibrio_TGA71658.1	bifunctional 3,4-dihydroxy-2-butanone-4-phosphate synthase/GTP cyclohydrolase II [Aliivibrio fischeri]	0.115556	0.185859
Vibrio_TGA71659.1	6,7-dimethyl-8-ribityllumazine synthase [Aliivibrio fischeri]	0.0222677	0.0330691
Vibrio_TGA71660.1	transcription antitermination factor NusB [Aliivibrio fischeri]	0.140689	0.222732
Vibrio_TGA71667.1	1-deoxy-D-xylulose-5-phosphate synthase [Aliivibrio fischeri]	-0.668761	0.701956
Vibrio_TGA71672.1	tRNA 4-thiouridine(8) synthase ThiI [Aliivibrio fischeri]	0.230553	0.192325
Vibrio_TGA71673.1	DJ-1 family protein [Aliivibrio fischeri]	-0.530904	0.361339
Vibrio_TGA71674.1	hypothetical protein VFES401_04010 [Aliivibrio fischeri]	-0.0480562	0.0544486
Vibrio_TGA71676.1	peptidyl-prolyl cis-trans isomerase [Aliivibrio fischeri]	0.0640135	0.0940564
Vibrio_TGA71677.1	hypothetical protein VFES401_04025 [Aliivibrio fischeri]	0.148551	0.213962
Vibrio_TGA71678.1	methyltransferase domain-containing protein [Aliivibrio fischeri]	-0.0138227	0.00663017
Vibrio_TGA71679.1	transcriptional regulator BolA [Aliivibrio fischeri]	0.11215	0.0603188
Vibrio_TGA71680.1	Na(+)-translocating NADH-quinone reductase subunit A [Aliivibrio fischeri]	-0.18467	0.985685
Vibrio_TGA71682.1	Na(+)-translocating NADH-quinone reductase subunit C [Aliivibrio fischeri]	0.119059	0.359831
Vibrio_TGA71685.1	NADH:ubiquinone reductase (Na(+)-transporting) subunit F [Aliivibrio fischeri]	0.00743287	0.0105223
Vibrio_TGA71686.1	FAD:protein FMN transferase [Aliivibrio fischeri]	0.21957	0.278881
Vibrio_TGA71689.1	aminoacyl-histidine dipeptidase [Aliivibrio fischeri]	0.0799594	0.254513
Vibrio_TGA71691.1	xanthine phosphoribosyltransferase [Aliivibrio fischeri]	0.420325	0.888643
Vibrio_TGA71692.1	esterase FrsA [Aliivibrio fischeri]	0.276647	0.154285
Vibrio_TGA71693.1	glutamate 5-kinase [Aliivibrio fischeri]	0.638184	0.53564
Vibrio_TGA71694.1	lipoyl synthase [Aliivibrio fischeri]	0.039737	0.0297469
Vibrio_TGA71696.1	DUF493 family protein [Aliivibrio fischeri]	0.676871	0.318654
Vibrio_TGA71697.1	D-alanyl-D-alanine carboxypeptidase [Aliivibrio fischeri]	-0.322259	0.372839
Vibrio_TGA71701.1	23S rRNA (pseudouridine(1915)-N(3))-methyltransferase RlmH [Aliivibrio fischeri]	0.534898	0.392327
Vibrio_TGA71704.1	hypothetical protein VFES401_04170 [Aliivibrio fischeri]	0.0925975	0.219512
Vibrio_TGA71705.1	leucine--tRNA ligase [Aliivibrio fischeri]	-0.000487492	0.00147437
Vibrio_TGA71706.1	zinc ribbon-containing protein [Aliivibrio fischeri]	0.214797	0.338597
Vibrio_TGA71708.1	magnesium/cobalt transporter CorC [Aliivibrio fischeri]	0.515323	0.434077
Vibrio_TGA71710.1	PhoH family protein [Aliivibrio fischeri]	0.0144218	0.00714145
Vibrio_TGA71711.1	tRNA (N6-isopentenyl adenosine(37)-C2)-methylthiotransferase MiaB [Aliivibrio fischeri]	0.332362	0.534338
Vibrio_TGA71712.1	2-octaprenyl-3-methyl-6-methoxy-1,4-benzoquinol hydroxylase [Aliivibrio fischeri]	-0.509534	0.150782
Vibrio_TGA71713.1	redox-regulated ATPase YchF [Aliivibrio fischeri]	-0.224729	0.233464
Vibrio_TGA71714.1	aminoacyl-tRNA hydrolase [Aliivibrio fischeri]	0.415254	0.379633
Vibrio_TGA71716.1	glutamyl-tRNA reductase [Aliivibrio fischeri]	-0.169741	0.0611574
Vibrio_TGA71717.1	peptide chain release factor 1 [Aliivibrio fischeri]	0.126915	0.142815
Vibrio_TGA71721.1	3-deoxy-8-phosphooctulonate synthase [Aliivibrio fischeri]	-0.189285	0.201662
Vibrio_TGA71722.1	uroporphyrinogen-III C-methyltransferase [Aliivibrio fischeri]	-0.32887	0.129821
Vibrio_TGA71725.1	nitrite reductase large subunit [Aliivibrio fischeri]	0.257922	0.160697
Vibrio_TGA71726.1	methyl-accepting chemotaxis protein [Aliivibrio fischeri]	-0.300752	0.363716
Vibrio_TGA71729.1	cadmium-translocating P-type ATPase [Aliivibrio fischeri]	-0.0292564	0.0103395
Vibrio_TGA71731.1	co-chaperone YbbN [Aliivibrio fischeri]	-0.631554	0.266713
Vibrio_TGA71737.1	phosphodiesterase [Aliivibrio fischeri]	5.53442	0.692266
Vibrio_TGA71739.1	transcriptional regulator [Aliivibrio fischeri]	0.00578096	0.00368906
Vibrio_TGA71740.1	molecular chaperone HtpG [Aliivibrio fischeri]	0.00386841	0.00657676
Vibrio_TGA71741.1	adenylate kinase [Aliivibrio fischeri]	0.0190107	0.0439709
Vibrio_TGA71742.1	ferrochelatase [Aliivibrio fischeri]	0.307876	0.133213
Vibrio_TGA71743.1	trigger factor [Aliivibrio fischeri]	-0.0789614	0.0895395
Vibrio_TGA71744.1	ATP-dependent Clp protease proteolytic subunit [Aliivibrio fischeri]	0.197656	0.16152
Vibrio_TGA71745.1	ATP-dependent Clp protease ATP-binding subunit ClpX [Aliivibrio fischeri]	0.025168	0.0636977
Vibrio_TGA71746.1	endopeptidase La [Aliivibrio fischeri]	-0.0268164	0.0426167
Vibrio_TGA71747.1	HU family DNA-binding protein [Aliivibrio fischeri]	-0.0116915	0.0112093
Vibrio_TGA71748.1	peptidylprolyl isomerase [Aliivibrio fischeri]	0.17435	0.275254
Vibrio_TGA71752.1	asparagine synthase B [Aliivibrio fischeri]	-0.362425	0.270414
Vibrio_TGA71754.1	ROK family protein [Aliivibrio fischeri]	0.0546253	0.0660078
Vibrio_TGA71755.1	N-acetylglucosamine-6-phosphate deacetylase [Aliivibrio fischeri]	0.17009	0.104278
Vibrio_TGA71756.1	PTS glucose transporter subunit IIBC [Aliivibrio fischeri]	-0.22503	0.495053
Vibrio_TGA71757.1	glutamine--tRNA ligase [Aliivibrio fischeri]	-0.174046	0.318262
Vibrio_TGA71758.1	ferric iron uptake transcriptional regulator [Aliivibrio fischeri]	0.151726	0.26981
Vibrio_TGA71760.1	flavodoxin FldA [Aliivibrio fischeri]	-0.0421605	0.0442255
Vibrio_TGA71763.1	replication initiation negative regulator SeqA [Aliivibrio fischeri]	0.259411	0.315472
Vibrio_TGA71764.1	alpha-D-glucose phosphate-specific phosphoglucomutase [Aliivibrio fischeri]	0.0895263	0.209727
Vibrio_TGA71765.1	Nif3-like dinuclear metal center hexameric protein [Aliivibrio fischeri]	0.302629	0.256282
Vibrio_TGA71766.1	citrate synthase [Aliivibrio fischeri]	-0.141038	0.266253
Vibrio_TGA71769.1	succinate dehydrogenase flavoprotein subunit [Aliivibrio fischeri]	0.0461519	0.0630708
Vibrio_TGA71770.1	succinate dehydrogenase iron-sulfur subunit [Aliivibrio fischeri]	0.152627	0.23174
Vibrio_TGA71771.1	2-oxoglutarate dehydrogenase E1 component [Aliivibrio fischeri]	0.0247153	0.0521835
Vibrio_TGA71772.1	2-oxoglutarate dehydrogenase complex dihydrolipoyllysine-residue succinyltransferase [Aliivibrio fischeri]	0.112885	0.279188
Vibrio_TGA71773.1	ADP-forming succinate--CoA ligase subunit beta [Aliivibrio fischeri]	-0.0210981	0.071404
Vibrio_TGA71774.1	succinate--CoA ligase subunit alpha [Aliivibrio fischeri]	0.0179319	0.0382277
Vibrio_TGA71784.1	phosphate acetyltransferase [Aliivibrio fischeri]	-0.00465632	0.0110235
Vibrio_TGA71785.1	acetate kinase [Aliivibrio fischeri]	0.11695	0.11497
Vibrio_TGA71787.1	arginine--tRNA ligase [Aliivibrio fischeri]	0.0225598	0.0422528
Vibrio_TGA71790.1	SAM-dependent methyltransferase [Aliivibrio fischeri]	-0.123719	0.0992991
Vibrio_TGA71791.1	hypothetical protein VFES401_04720 [Aliivibrio fischeri]	-0.0371908	0.0403527
Vibrio_TGA71795.1	acyl carrier protein [Aliivibrio fischeri]	-0.371321	0.315923
Vibrio_TGA71799.1	glycosyltransferase family 2 protein [Aliivibrio fischeri]	1.34093	0.493378
Vibrio_TGA71800.1	aromatic amino acid lyase [Aliivibrio fischeri]	0.0474181	0.0333463
Vibrio_TGA71807.1	3-oxoacyl-ACP reductase FabG [Aliivibrio fischeri]	-0.0105065	0.00876779
Vibrio_TGA71808.1	beta-ketoacyl-ACP synthase [Aliivibrio fischeri]	0.655287	0.255151
Vibrio_TGA71809.1	META domain-containing protein [Aliivibrio fischeri]	0.197532	0.252788
Vibrio_TGA71810.1	50S ribosomal protein L25 [Aliivibrio fischeri]	0.105303	0.276946
Vibrio_TGA71819.1	TetR/AcrR family transcriptional regulator [Aliivibrio fischeri]	-0.261149	0.10013
Vibrio_TGA71832.1	16S rRNA pseudouridine(516) synthase RsuA [Aliivibrio fischeri]	0.0126914	0.00601726
Vibrio_TGA71840.1	trans-2-enoyl-CoA reductase family protein [Aliivibrio fischeri]	0.0290597	0.088892
Vibrio_TGA71842.1	GrxA family glutaredoxin [Aliivibrio fischeri]	0.349852	0.316807
Vibrio_TGA71843.1	MurR/RpiR family transcriptional regulator [Aliivibrio fischeri]	-0.13364	0.213429
Vibrio_TGA71844.1	putative pyridoxal-dependent aspartate 1-decarboxylase [Aliivibrio fischeri]	0.0152526	0.0162781
Vibrio_TGA71845.1	hypothetical protein VFES401_04995 [Aliivibrio fischeri]	0.000941721	0.00105514
Vibrio_TGA71847.1	HDOD domain-containing protein [Aliivibrio fischeri]	0.708203	0.223089
Vibrio_TGA71849.1	hypothetical protein VFES401_05015 [Aliivibrio fischeri]	-0.585559	0.673296
Vibrio_TGA71850.1	DUF945 family protein [Aliivibrio fischeri]	-0.0788221	0.107468
Vibrio_TGA71851.1	3-phosphoserine/phosphohydroxythreonine transaminase [Aliivibrio fischeri]	-0.195614	0.1603
Vibrio_TGA71852.1	cysteine/glutathione ABC transporter ATP-binding protein/permease CydC [Aliivibrio fischeri]	-1.13936	0.298739
Vibrio_TGA71854.1	thioredoxin-disulfide reductase [Aliivibrio fischeri]	-0.166791	0.194529
Vibrio_TGA71855.1	alanine dehydrogenase [Aliivibrio fischeri]	0.0499035	0.0955851
Vibrio_TGA71856.1	leucine-responsive transcriptional regulator Lrp [Aliivibrio fischeri]	-0.103884	0.111885
Vibrio_TGA71857.1	DNA translocase FtsK [Aliivibrio fischeri]	-0.0857985	0.0407885
Vibrio_TGA71858.1	outer membrane lipoprotein chaperone LolA [Aliivibrio fischeri]	0.139406	0.0712647
Vibrio_TGA71859.1	replication-associated recombination protein A [Aliivibrio fischeri]	0.103538	0.477437
Vibrio_TGA71860.1	serine--tRNA ligase [Aliivibrio fischeri]	0.141218	0.120175
Vibrio_TGA71861.1	thioredoxin TrxC [Aliivibrio fischeri]	-0.325171	0.0921777
Vibrio_TGA71863.1	inosine/guanosine kinase [Aliivibrio fischeri]	0.362693	0.487295
Vibrio_TGA71864.1	D-hexose-6-phosphate mutarotase [Aliivibrio fischeri]	0.821548	0.40043
Vibrio_TGA71865.1	type I glyceraldehyde-3-phosphate dehydrogenase [Aliivibrio fischeri]	0.0937233	0.608888
Vibrio_TGA71866.1	peptide-methionine (R)-S-oxide reductase [Aliivibrio fischeri]	0.0556948	0.034021
Vibrio_TGA71871.1	bifunctional acetaldehyde-CoA/alcohol dehydrogenase [Aliivibrio fischeri]	0.154171	0.515165
Vibrio_TGA71872.1	SDR family oxidoreductase [Aliivibrio fischeri]	0.276679	0.132256
Vibrio_TGA71874.1	superoxide dismutase [Fe] [Aliivibrio fischeri]	-0.0970314	0.206817
Vibrio_TGA71875.1	Grx4 family monothiol glutaredoxin [Aliivibrio fischeri]	0.111218	0.0851661
Vibrio_TGA71886.1	electron transport complex subunit RsxC [Aliivibrio fischeri]	0.162161	0.186854
Vibrio_TGA71889.1	excinuclease ABC subunit UvrB [Aliivibrio fischeri]	-0.723968	0.434962
Vibrio_TGA71892.1	uridine diphosphate-N-acetylglucosamine-binding protein YvcK [Aliivibrio fischeri]	-0.462534	0.136174
Vibrio_TGA71893.1	GTP 3',8-cyclase MoaA [Aliivibrio fischeri]	-0.258661	0.174114
Vibrio_TGA71897.1	alpha-L-glutamate ligase-like protein [Aliivibrio fischeri]	0.0810305	0.113564
Vibrio_TGA71898.1	gonadoliberin III [Aliivibrio fischeri]	-0.0686878	0.110471
Vibrio_TGA71899.1	ATP-dependent zinc protease [Aliivibrio fischeri]	-0.220274	0.274054
Vibrio_TGA71900.1	tRNA 5-methoxyuridine(34)/uridine 5-oxyacetic acid(34) synthase CmoB [Aliivibrio fischeri]	1.35479	0.829765
Vibrio_TGA71902.1	aspartate--tRNA ligase [Aliivibrio fischeri]	0.138953	1.09239
Vibrio_TGA71905.1	Holliday junction branch migration DNA helicase RuvB [Aliivibrio fischeri]	-0.606812	0.153858
Vibrio_TGA71906.1	cytochrome bd-I ubiquinol oxidase subunit CydA [Aliivibrio fischeri]	0.166422	0.159754
Vibrio_TGA71911.1	protein TolQ [Aliivibrio fischeri]	-0.504017	0.330843
Vibrio_TGA71914.1	Tol-Pal system protein TolB [Aliivibrio fischeri]	-0.00433299	0.00472003
Vibrio_TGA71915.1	peptidoglycan-associated lipoprotein Pal [Aliivibrio fischeri]	0.0660131	0.16205
Vibrio_TGA71916.1	tol-pal system protein YbgF [Aliivibrio fischeri]	0.0949725	0.0341292
Vibrio_TGA71917.1	quinolinate synthase NadA [Aliivibrio fischeri]	0.0742196	0.0889488
Vibrio_TGA71946.1	DUF333 domain-containing protein [Aliivibrio fischeri]	-0.127906	0.0635026
Vibrio_TGA71964.1	type VI secretion system baseplate subunit TssF [Aliivibrio fischeri]	0.0635363	0.0701711
Vibrio_TGA71966.1	type VI secretion system contractile sheath large subunit [Aliivibrio fischeri]	-6.40638	3.45429
Vibrio_TGA71974.1	porin [Aliivibrio fischeri]	0.83155	0.617089
Vibrio_TGA71975.1	ATP phosphoribosyltransferase [Aliivibrio fischeri]	-0.0202642	0.0248215
Vibrio_TGA71976.1	histidinol dehydrogenase [Aliivibrio fischeri]	0.44691	0.314631
Vibrio_TGA71977.1	histidinol-phosphate transaminase [Aliivibrio fischeri]	0.342638	0.568277
Vibrio_TGA71978.1	bifunctional histidinol-phosphatase/imidazoleglycerol-phosphate dehydratase HisB [Aliivibrio fischeri]	0.440354	0.254469
Vibrio_TGA71979.1	imidazole glycerol phosphate synthase subunit HisH [Aliivibrio fischeri]	-0.0503617	0.0198123
Vibrio_TGA71980.1	1-(5-phosphoribosyl)-5-((5-phosphoribosylamino)methylideneamino)imidazole-4-carboxamide isomerase [Aliivibrio fischeri]	0.145357	0.213066
Vibrio_TGA71981.1	imidazole glycerol phosphate synthase subunit HisF [Aliivibrio fischeri]	-0.637698	0.473474
Vibrio_TGA71982.1	bifunctional phosphoribosyl-AMP cyclohydrolase/phosphoribosyl-ATP diphosphatase HisIE [Aliivibrio fischeri]	-0.431815	0.355513
Vibrio_TGA71989.1	tryptophan synthase subunit alpha [Aliivibrio fischeri]	0.295828	0.652569
Vibrio_TGA71990.1	tryptophan synthase subunit beta [Aliivibrio fischeri]	0.126156	0.120179
Vibrio_TGA71992.1	anthranilate phosphoribosyltransferase [Aliivibrio fischeri]	0.459021	0.171937
Vibrio_TGA71995.1	threonylcarbamoyl-AMP synthase [Aliivibrio fischeri]	-0.0728778	0.0622652
Vibrio_TGA71998.1	23S rRNA pseudouridine(2605) synthase RluB [Aliivibrio fischeri]	-0.257467	1.46059
Vibrio_TGA71999.1	YciK family oxidoreductase [Aliivibrio fischeri]	-0.585245	0.170004
Vibrio_TGA72000.1	protease SohB [Aliivibrio fischeri]	-0.107433	0.0624516
Vibrio_TGA72002.1	hypothetical protein VFES401_05845 [Aliivibrio fischeri]	0.289957	0.138677
Vibrio_TGA72007.1	hypothetical protein VFES401_05870 [Aliivibrio fischeri]	-0.228566	0.186861
Vibrio_TGA72041.1	type I DNA topoisomerase [Aliivibrio fischeri]	0.0706532	0.31263
Vibrio_TGA72044.1	response regulator [Aliivibrio fischeri]	0.854276	0.558175
Vibrio_TGA72045.1	2-hydroxyacid dehydrogenase [Aliivibrio fischeri]	0.00935552	0.00405416
Vibrio_TGA72046.1	phospho-sugar mutase [Aliivibrio fischeri]	0.346598	0.285011
Vibrio_TGA72052.1	adenylosuccinate synthetase [Aliivibrio fischeri]	0.749891	0.386183
Vibrio_TGA72054.1	glutamate decarboxylase [Aliivibrio fischeri]	0.045792	0.0588711
Vibrio_TGA72055.1	transporter [Aliivibrio fischeri]	0.0402473	0.0370297
Vibrio_TGA72074.1	porin family protein [Aliivibrio fischeri]	-0.319524	0.223279
Vibrio_TGA72079.1	methyl-accepting chemotaxis protein [Aliivibrio fischeri]	-0.743859	0.681962
Vibrio_TGA72092.1	outer membrane lipoprotein-sorting protein [Aliivibrio fischeri]	0.412087	0.248822
Vibrio_TGA72100.1	haloacid dehalogenase-like hydrolase [Aliivibrio fischeri]	-0.131934	0.0900976
Vibrio_TGA72107.1	S9 family peptidase [Aliivibrio fischeri]	0.326436	0.364643
Vibrio_TGA72109.1	sugar isomerase domain-containing protein [Aliivibrio fischeri]	0.525464	0.103959
Vibrio_TGA72110.1	SIR2 family protein [Aliivibrio fischeri]	0.211768	0.182718
Vibrio_TGA72111.1	ATP-binding protein [Aliivibrio fischeri]	0.262575	0.197872
Vibrio_TGA72117.1	methyl-accepting chemotaxis protein [Aliivibrio fischeri]	-0.219249	0.180227
Vibrio_TGA72118.1	purine nucleoside phosphoramidase [Aliivibrio fischeri]	-0.0396856	0.0378228
Vibrio_TGA72119.1	hypothetical protein VFES401_06475 [Aliivibrio fischeri]	0.191641	0.086126
Vibrio_TGA72120.1	DUF1425 domain-containing protein [Aliivibrio fischeri]	0.0677711	0.0661832
Vibrio_TGA72121.1	penicillin-binding protein activator LpoB [Aliivibrio fischeri]	-0.151509	0.11911
Vibrio_TGA72123.1	DUF469 family protein [Aliivibrio fischeri]	-0.0651877	0.124428
Vibrio_TGA72126.1	alpha/beta hydrolase [Aliivibrio fischeri]	0.334281	0.504177
Vibrio_TGA72127.1	NAD(P)/FAD-dependent oxidoreductase [Aliivibrio fischeri]	0.461269	0.275148
Vibrio_TGA72128.1	DEAD/DEAH box helicase [Aliivibrio fischeri]	0.711488	0.487616
Vibrio_TGA72136.1	protease HtpX [Aliivibrio fischeri]	-1.04801	0.387994
Vibrio_TGA72137.1	DUF1456 family protein [Aliivibrio fischeri]	-0.660789	0.274375
Vibrio_TGA72157.1	L-serine ammonia-lyase [Aliivibrio fischeri]	0.120373	0.128372
Vibrio_TGA72161.1	fumarate hydratase [Aliivibrio fischeri]	-0.132545	0.218592
Vibrio_TGA72162.1	DUF2799 domain-containing protein [Aliivibrio fischeri]	0.65623	0.227952
Vibrio_TGA72163.1	efflux RND transporter periplasmic adaptor subunit [Aliivibrio fischeri]	-0.528451	0.2926
Vibrio_TGA72164.1	efflux RND transporter periplasmic adaptor subunit [Aliivibrio fischeri]	-0.00481249	0.00498153
Vibrio_TGA72165.1	efflux RND transporter permease subunit [Aliivibrio fischeri]	-0.0391846	0.0479614
Vibrio_TGA72167.1	cystathionine beta-lyase [Aliivibrio fischeri]	0.120342	0.127467
Vibrio_TGA72168.1	hypothetical protein VFES401_06730 [Aliivibrio fischeri]	-0.103467	0.0579803
Vibrio_TGA72169.1	L-threonine dehydrogenase [Aliivibrio fischeri]	0.360335	0.472722
Vibrio_TGA72175.1	MBL fold metallo-hydrolase [Aliivibrio fischeri]	0.4045	0.42288
Vibrio_TGA72176.1	hypothetical protein VFES401_06770 [Aliivibrio fischeri]	-0.125308	0.168172
Vibrio_TGA72179.1	CinA family nicotinamide mononucleotide deamidase-related protein [Aliivibrio fischeri]	-0.271682	0.258256
Vibrio_TGA72181.1	GGDEF domain-containing protein [Aliivibrio fischeri]	0.185767	0.0836521
Vibrio_TGA72183.1	ribonucleotide-diphosphate reductase subunit beta [Aliivibrio fischeri]	0.0951759	0.102443
Vibrio_TGA72184.1	ribonucleoside-diphosphate reductase subunit alpha [Aliivibrio fischeri]	0.14753	0.211545
Vibrio_TGA72185.1	bifunctional 2-polyprenyl-6-hydroxyphenol methylase/3-demethylubiquinol 3-O-methyltransferase UbiG [Aliivibrio fischeri]	1.80504	0.70921
Vibrio_TGA72186.1	DNA topoisomerase (ATP-hydrolyzing) subunit A [Aliivibrio fischeri]	-0.0364409	0.0724399
Vibrio_TGA72188.1	DUF3581 family protein [Aliivibrio fischeri]	0.00939625	0.0133036
Vibrio_TGA72190.1	molecular chaperone [Aliivibrio fischeri]	-0.594604	0.433597
Vibrio_TGA72193.1	sporulation protein [Aliivibrio fischeri]	-0.164154	0.103284
Vibrio_TGA72197.1	threonine--tRNA ligase [Aliivibrio fischeri]	0.141199	0.194829
Vibrio_TGA72198.1	translation initiation factor IF-3 [Aliivibrio fischeri]	0.0308725	0.0670528
Vibrio_TGA72200.1	50S ribosomal protein L20 [Aliivibrio fischeri]	-0.0669822	0.183256
Vibrio_TGA72216.1	phenylalanine--tRNA ligase subunit alpha [Aliivibrio fischeri]	0.113254	0.164709
Vibrio_TGA72217.1	phenylalanine--tRNA ligase subunit beta [Aliivibrio fischeri]	0.0599906	0.292721
Vibrio_TGA72218.1	integration host factor subunit alpha [Aliivibrio fischeri]	0.022522	0.0600695
Vibrio_TGA72219.1	succinylglutamate desuccinylase [Aliivibrio fischeri]	0.0346512	0.0259416
Vibrio_TGA72220.1	M3 family oligoendopeptidase [Aliivibrio fischeri]	0.178698	0.0872417
Vibrio_TGA72221.1	YajQ family cyclic di-GMP-binding protein [Aliivibrio fischeri]	0.110179	0.174213
Vibrio_TGA72222.1	3-deoxy-7-phosphoheptulonate synthase [Aliivibrio fischeri]	-0.265846	0.311951
Vibrio_TGA72223.1	phosphoenolpyruvate synthase [Aliivibrio fischeri]	-0.00104329	0.00160093
Vibrio_TGA72224.1	hypothetical protein VFES401_07020 [Aliivibrio fischeri]	-0.282642	0.108109
Vibrio_TGA72225.1	GntR family transcriptional regulator [Aliivibrio fischeri]	-0.142689	0.155738
Vibrio_TGA72228.1	hypothetical protein VFES401_07050 [Aliivibrio fischeri]	-2.06078	0.554361
Vibrio_TGA72231.1	DNA methyltransferase [Aliivibrio fischeri]	-1.12358	0.481288
Vibrio_TGA72236.1	LysM peptidoglycan-binding domain-containing protein [Aliivibrio fischeri]	0.0738515	0.084922
Vibrio_TGA72243.1	glutaredoxin [Aliivibrio fischeri]	0.117146	0.109575
Vibrio_TGA72253.1	16S rRNA (cytosine(1407)-C(5))-methyltransferase RsmF [Aliivibrio fischeri]	-0.203766	0.22428
Vibrio_TGA72254.1	MCE family protein [Aliivibrio fischeri]	0.0596111	0.0274497
Vibrio_TGA72257.1	GAF domain-containing protein [Aliivibrio fischeri]	0.430093	0.159338
Vibrio_TGA72258.1	RNA chaperone ProQ [Aliivibrio fischeri]	0.0142541	0.0270104
Vibrio_TGA72259.1	carboxy terminal-processing peptidase [Aliivibrio fischeri]	0.0957483	0.194343
Vibrio_TGA72261.1	aminopeptidase N [Aliivibrio fischeri]	0.0571122	0.0756081
Vibrio_TGA72263.1	NAD-glutamate dehydrogenase [Aliivibrio fischeri]	-0.0763848	0.16207
Vibrio_TGA72264.1	quinone-dependent dihydroorotate dehydrogenase [Aliivibrio fischeri]	-0.0147406	0.0287046
Vibrio_TGA72266.1	bifunctional 23S rRNA (guanine(2069)-N(7))-methyltransferase RlmK/23S rRNA (guanine(2445)-N(2))-methyltransferase RlmL [Aliivibrio fischeri]	0.00652432	0.0136546
Vibrio_TGA72268.1	ABC transporter ATP-binding protein [Aliivibrio fischeri]	0.710467	0.22774
Vibrio_TGA72269.1	DUF3466 family protein [Aliivibrio fischeri]	-0.375385	0.284028
Vibrio_TGA72271.1	bifunctional 3-hydroxydecanoyl-ACP dehydratase/trans-2-decenoyl-ACP isomerase [Aliivibrio fischeri]	0.00689795	0.00838617
Vibrio_TGA72272.1	Lon protease family protein [Aliivibrio fischeri]	0.240579	0.105185
Vibrio_TGA72273.1	macrodomain Ter protein MatP [Aliivibrio fischeri]	-1.03205	0.537552
Vibrio_TGA72279.1	cytochrome-c oxidase, cbb3-type subunit II [Aliivibrio fischeri]	0.173935	0.239634
Vibrio_TGA72281.1	cytochrome-c oxidase, cbb3-type subunit III [Aliivibrio fischeri]	0.109994	0.0906177
Vibrio_TGA72286.1	fumarate/nitrate reduction transcriptional regulator Fnr [Aliivibrio fischeri]	0.371322	0.231771
Vibrio_TGA72287.1	universal stress protein UspE [Aliivibrio fischeri]	-0.0499819	0.059045
Vibrio_TGA72288.1	tRNA 2-thiocytidine(32) synthetase TtcA [Aliivibrio fischeri]	0.0525305	0.0220107
Vibrio_TGA72290.1	glucosaminidase [Aliivibrio fischeri]	0.318047	0.155729
Vibrio_TGA72292.1	spermidine/putrescine ABC transporter ATP-binding protein PotA [Aliivibrio fischeri]	-0.0899198	0.128938
Vibrio_TGA72293.1	spermidine/putrescine ABC transporter permease PotB [Aliivibrio fischeri]	1.01049	0.442503
Vibrio_TGA72295.1	extracellular solute-binding protein [Aliivibrio fischeri]	0.230045	0.297381
Vibrio_TGA72296.1	extracellular solute-binding protein [Aliivibrio fischeri]	0.147504	0.0793495
Vibrio_TGA72299.1	antibiotic biosynthesis monooxygenase [Aliivibrio fischeri]	0.292189	0.25241
Vibrio_TGA72300.1	Qnr family pentapeptide repeat protein [Aliivibrio fischeri]	-0.0223723	0.0114487
Vibrio_TGA72301.1	hypothetical protein VFES401_07445 [Aliivibrio fischeri]	0.0922138	0.0980806
Vibrio_TGA72309.1	oxalate:formate antiporter [Aliivibrio fischeri]	0.100602	0.0364618
Vibrio_TGA72329.1	DUF2158 domain-containing protein [Aliivibrio fischeri]	0.0991648	0.156562
Vibrio_TGA72332.1	hypothetical protein VFES401_07610 [Aliivibrio fischeri]	0.510513	0.191381
Vibrio_TGA72334.1	4Fe-4S dicluster domain-containing protein [Aliivibrio fischeri]	-0.413823	0.19023
Vibrio_TGA72335.1	formate dehydrogenase [Aliivibrio fischeri]	-0.0776132	0.158523
Vibrio_TGA72337.1	molecular chaperone [Aliivibrio fischeri]	0.254534	0.40903
Vibrio_TGA72338.1	4Fe-4S dicluster domain-containing protein [Aliivibrio fischeri]	0.193435	0.434062
Vibrio_TGA72340.1	DUF3305 domain-containing protein [Aliivibrio fischeri]	1.11419	0.432845
Vibrio_TGA72341.1	sulfurtransferase FdhD [Aliivibrio fischeri]	0.240959	0.205756
Vibrio_TGA72343.1	methyl-accepting chemotaxis protein [Aliivibrio fischeri]	0.0229083	0.0350958
Vibrio_TGA72344.1	pyroglutamyl-peptidase I [Aliivibrio fischeri]	-0.00402012	0.00361979
Vibrio_TGA72354.1	N-acetyltransferase [Aliivibrio fischeri]	0.25523	0.13433
Vibrio_TGA72355.1	U32 family peptidase [Aliivibrio fischeri]	-0.0226828	0.00803454
Vibrio_TGA72360.1	sulfurtransferase [Aliivibrio fischeri]	-0.79035	0.353649
Vibrio_TGA72367.1	hypothetical protein VFES401_07810 [Aliivibrio fischeri]	-0.0459764	0.0106373
Vibrio_TGA72370.1	response regulator transcription factor [Aliivibrio fischeri]	0.0100926	0.0156616
Vibrio_TGA72371.1	ATP-binding protein [Aliivibrio fischeri]	-0.0335125	0.00907948
Vibrio_TGA72373.1	glycosyltransferase [Aliivibrio fischeri]	0.0731239	0.0500806
Vibrio_TGA72377.1	tungsten ABC transporter substrate-binding protein [Aliivibrio fischeri]	0.00108878	0.00094213
Vibrio_TGA72381.1	bifunctional molybdopterin-guanine dinucleotide biosynthesis adaptor protein MobB/molybdopterin molybdotransferase MoeA [Aliivibrio fischeri]	0.373306	0.22463
Vibrio_TGA72382.1	hypothetical protein VFES401_07885 [Aliivibrio fischeri]	0.390203	0.293026
Vibrio_TGA72383.1	LysM domain-containing protein [Aliivibrio fischeri]	-1.82062	0.530611
Vibrio_TGA72384.1	hypothetical protein VFES401_07900 [Aliivibrio fischeri]	-0.175299	0.0852077
Vibrio_TGA72387.1	hypothetical protein VFES401_07925 [Aliivibrio fischeri]	0.366025	0.236774
Vibrio_TGA72388.1	hypothetical protein VFES401_07930 [Aliivibrio fischeri]	0.435995	0.427655
Vibrio_TGA72389.1	LysM peptidoglycan-binding domain-containing protein [Aliivibrio fischeri]	-3.17597	1.04707
Vibrio_TGA72391.1	type VI secretion system tip protein VgrG [Aliivibrio fischeri]	-1.57458	1.23051
Vibrio_TGA72393.1	zinc chelation protein SecC [Aliivibrio fischeri]	-0.333351	0.23082
Vibrio_TGA72394.1	N-acetylglucosamine kinase [Aliivibrio fischeri]	-0.217602	0.129537
Vibrio_TGA72398.1	DUF3802 family protein [Aliivibrio fischeri]	0.390011	0.892799
Vibrio_TGA72399.1	fructosamine kinase family protein [Aliivibrio fischeri]	-0.257007	0.469144
Vibrio_TGA72401.1	riboflavin synthase [Aliivibrio fischeri]	0.0927032	0.0470236
Vibrio_TGA72403.1	hypothetical protein VFES401_08010 [Aliivibrio fischeri]	6.49566	2.7617
Vibrio_TGA72404.1	anaerobic sulfatase maturase [Aliivibrio fischeri]	0.00815058	0.00566372
Vibrio_TGA72406.1	LysR family transcriptional regulator [Aliivibrio fischeri]	0.139225	0.0721405
Vibrio_TGA72412.1	MoxR family ATPase [Aliivibrio fischeri]	-0.418835	0.335442
Vibrio_TGA72414.1	arylsulfatase [Aliivibrio fischeri]	-0.0993714	0.46476
Vibrio_TGA72418.1	hypothetical protein VFES401_08090 [Aliivibrio fischeri]	-0.0443517	0.0176357
Vibrio_TGA72427.1	DEAD/DEAH box helicase [Aliivibrio fischeri]	-0.00553879	0.00448399
Vibrio_TGA72431.1	D-ribose pyranase [Aliivibrio fischeri]	0.0819372	0.0409439
Vibrio_TGA72432.1	ribose ABC transporter ATP-binding protein RbsA [Aliivibrio fischeri]	6.21419	1.95192
Vibrio_TGA72434.1	ribose ABC transporter substrate-binding protein RbsB [Aliivibrio fischeri]	0.217333	0.218141
Vibrio_TGA72436.1	LacI family DNA-binding transcriptional regulator [Aliivibrio fischeri]	0.326166	0.241124
Vibrio_TGA72438.1	ExeM/NucH family extracellular endonuclease [Aliivibrio fischeri]	-0.121413	0.148832
Vibrio_TGA72440.1	hypothetical protein VFES401_08200 [Aliivibrio fischeri]	0.441306	0.196173
Vibrio_TGA72444.1	mechanosensitive ion channel [Aliivibrio fischeri]	-1.04076	0.517661
Vibrio_TGA72447.1	carboxypeptidase M32 [Aliivibrio fischeri]	0.246597	0.483987
Vibrio_TGA72451.1	hypothetical protein VFES401_08255 [Aliivibrio fischeri]	-0.0478132	0.0135366
Vibrio_TGA72462.1	YceI family protein [Aliivibrio fischeri]	-0.0136485	0.0265068
Vibrio_TGA72464.1	hypothetical protein VFES401_08325 [Aliivibrio fischeri]	-0.220809	0.0834617
Vibrio_TGA72465.1	exodeoxyribonuclease I [Aliivibrio fischeri]	0.398709	0.30745
Vibrio_TGA72468.1	cytidine deaminase [Aliivibrio fischeri]	-0.0709849	0.183498
Vibrio_TGA72471.1	aspartate/tyrosine/aromatic aminotransferase [Aliivibrio fischeri]	0.0713775	0.124916
Vibrio_TGA72473.1	HTH-type transcriptional regulator CysB [Aliivibrio fischeri]	0.0515808	0.0710426
Vibrio_TGA72474.1	DNA repair protein [Aliivibrio fischeri]	-0.440942	0.315386
Vibrio_TGA72478.1	DUF342 domain-containing protein [Aliivibrio fischeri]	-0.0764799	0.0293401
Vibrio_TGA72479.1	glutaredoxin [Aliivibrio fischeri]	-0.556982	0.216933
Vibrio_TGA72481.1	phosphoribosylaminoimidazolesuccinocarboxamide synthase [Aliivibrio fischeri]	-0.481062	0.379829
Vibrio_TGA72483.1	ATP-dependent RNA helicase HrpA [Aliivibrio fischeri]	-0.248225	0.319314
Vibrio_TGA72486.1	methyl-accepting chemotaxis protein [Aliivibrio fischeri]	-0.026674	0.0485896
Vibrio_TGA72488.1	methyltransferase domain-containing protein [Aliivibrio fischeri]	0.112377	0.249555
Vibrio_TGA72489.1	retention module-containing protein [Aliivibrio fischeri]	-0.0979131	0.0962425
Vibrio_TGA72491.1	thiopurine S-methyltransferase [Aliivibrio fischeri]	-0.0128953	0.0105601
Vibrio_TGA72494.1	DUF2760 domain-containing protein [Aliivibrio fischeri]	-0.0164281	0.0164795
Vibrio_TGA72495.1	Hsp70 family protein [Aliivibrio fischeri]	-0.54496	0.16261
Vibrio_TGA72496.1	molecular chaperone DnaK [Aliivibrio fischeri]	0.0323884	0.0238381
Vibrio_TGA72499.1	DUF1887 family protein [Aliivibrio fischeri]	0.60358	0.21661
Vibrio_TGA72500.1	uridine phosphorylase [Aliivibrio fischeri]	-0.0420231	0.0467789
Vibrio_TGA72502.1	CBS domain-containing protein [Aliivibrio fischeri]	-0.10547	0.114547
Vibrio_TGA72504.1	FAD-binding oxidoreductase [Aliivibrio fischeri]	-0.880249	0.402413
Vibrio_TGA72505.1	DUF3334 family protein [Aliivibrio fischeri]	0.46462	0.329386
Vibrio_TGA72519.1	sel1 repeat family protein [Aliivibrio fischeri]	-1.27997	0.612682
Vibrio_TGA72529.1	cytochrome c nitrite reductase Fe-S protein [Aliivibrio fischeri]	0.693926	0.144521
Vibrio_TGA72531.1	ammonia-forming nitrite reductase cytochrome c552 subunit [Aliivibrio fischeri]	-0.123273	0.0884802
Vibrio_TGA72532.1	heme lyase [Aliivibrio fischeri]	0.12379	0.0971809
Vibrio_TGA72534.1	NAD-dependent malic enzyme [Aliivibrio fischeri]	-0.0387535	0.0871978
Vibrio_TGA72543.1	hypothetical protein VFES401_08765 [Aliivibrio fischeri]	-0.115583	0.1848
Vibrio_TGA72547.1	ABC transporter ATP-binding protein [Aliivibrio fischeri]	0.169541	0.0678014
Vibrio_TGA72550.1	23S rRNA pseudouridine(2604) synthase RluF [Aliivibrio fischeri]	-2.18774	1.47808
Vibrio_TGA72551.1	hypothetical protein VFES401_08850 [Aliivibrio fischeri]	0.388689	0.472664
Vibrio_TGA72552.1	two-component system response regulator TorR [Aliivibrio fischeri]	0.195169	0.404645
Vibrio_TGA72554.1	HTH-type transcriptional repressor PurR [Aliivibrio fischeri]	-0.2605	0.23727
Vibrio_TGA72558.1	hypothetical protein VFES401_08885 [Aliivibrio fischeri]	0.416671	0.297257
Vibrio_TGA72559.1	acyl-CoA thioesterase II [Aliivibrio fischeri]	-0.532404	0.266929
Vibrio_TGA72563.1	vibriobactin export RND transporter permease subunit VexH [Aliivibrio fischeri]	-0.181685	0.0578445
Vibrio_TGA72564.1	efflux RND transporter periplasmic adaptor subunit [Aliivibrio fischeri]	-0.620013	0.337861
Vibrio_TGA72566.1	exodeoxyribonuclease III [Aliivibrio fischeri]	0.131494	0.11229
Vibrio_TGA72570.1	ABC transporter substrate-binding protein [Aliivibrio fischeri]	-0.210428	0.558704
Vibrio_TGA72571.1	ATP-binding cassette domain-containing protein [Aliivibrio fischeri]	-0.145078	0.0593685
Vibrio_TGA72572.1	DUF3360 family protein [Aliivibrio fischeri]	-0.420132	0.555155
Vibrio_TGA72573.1	formate C-acetyltransferase [Aliivibrio fischeri]	-0.00562454	0.00803953
Vibrio_TGA72574.1	pyruvate formate lyase 1-activating protein [Aliivibrio fischeri]	0.268668	0.463974
Vibrio_TGA72576.1	ABC transporter ATP-binding protein [Aliivibrio fischeri]	0.178235	0.166057
Vibrio_TGA72577.1	ABC transporter ATP-binding protein [Aliivibrio fischeri]	0.136391	0.116643
Vibrio_TGA72578.1	oligopeptide ABC transporter permease OppC [Aliivibrio fischeri]	-0.112851	0.123871
Vibrio_TGA72580.1	oligopeptide ABC transporter substrate-binding protein OppA [Aliivibrio fischeri]	-0.0827434	0.189305
Vibrio_TGA72583.1	cysteine--tRNA ligase [Aliivibrio fischeri]	0.171225	0.366542
Vibrio_TGA72584.1	peptidylprolyl isomerase [Aliivibrio fischeri]	0.00596797	0.00533927
Vibrio_TGA72586.1	EAL domain-containing protein [Aliivibrio fischeri]	-0.276833	0.0826617
Vibrio_TGA72590.1	GTP cyclohydrolase I FolE [Aliivibrio fischeri]	0.188783	0.105881
Vibrio_TGA72591.1	molybdopterin molybdotransferase MoeA [Aliivibrio fischeri]	0.25449	0.135286
Vibrio_TGA72592.1	molybdopterin-synthase adenylyltransferase MoeB [Aliivibrio fischeri]	0.0392716	0.0195187
Vibrio_TGA72599.1	DUF2057 domain-containing protein [Aliivibrio fischeri]	-0.606029	0.204033
Vibrio_TGA72600.1	methyl-accepting chemotaxis protein [Aliivibrio fischeri]	-0.550073	0.47836
Vibrio_TGA72601.1	TMAO reductase system sensor histidine kinase/response regulator TorS [Aliivibrio fischeri]	0.405683	0.423322
Vibrio_TGA72603.1	methylglyoxal synthase [Aliivibrio fischeri]	0.120251	0.0668889
Vibrio_TGA72606.1	transcriptional regulator [Aliivibrio fischeri]	-0.136689	0.345871
Vibrio_TGA72609.1	two-component system response regulator UvrY [Aliivibrio fischeri]	0.0923579	0.0653827
Vibrio_TGA72613.1	transcriptional regulator [Aliivibrio fischeri]	0.123832	0.134074
Vibrio_TGA72615.1	fatty acid metabolism transcriptional regulator FadR [Aliivibrio fischeri]	0.00630104	0.00345732
Vibrio_TGA72616.1	Na(+)/H(+) antiporter NhaB [Aliivibrio fischeri]	-0.256384	0.108583
Vibrio_TGA72622.1	hypothetical protein VFES401_09260 [Aliivibrio fischeri]	0.562584	0.258462
Vibrio_TGA72624.1	NADPH-dependent 2,4-dienoyl-CoA reductase [Aliivibrio fischeri]	0.846323	0.227826
Vibrio_TGA72625.1	signal peptide peptidase SppA [Aliivibrio fischeri]	0.239677	0.313801
Vibrio_TGA72627.1	aspartate-semialdehyde dehydrogenase [Aliivibrio fischeri]	-0.194507	0.179146
Vibrio_TGA72629.1	chemotaxis protein [Aliivibrio fischeri]	0.266139	0.200915
Vibrio_TGA72630.1	nucleoid-associated protein YejK [Aliivibrio fischeri]	0.303016	0.48839
Vibrio_TGA72631.1	DUF1414 domain-containing protein [Aliivibrio fischeri]	0.214763	0.0969788
Vibrio_TGA72632.1	DUF3413 domain-containing protein [Aliivibrio fischeri]	-0.58179	0.344835
Vibrio_TGA72633.1	carbonic anhydrase family protein [Aliivibrio fischeri]	0.324536	0.180871
Vibrio_TGA72636.1	GNAT family N-acetyltransferase [Aliivibrio fischeri]	0.230915	0.11253
Vibrio_TGA72639.1	isopenicillin N synthase family oxygenase [Aliivibrio fischeri]	0.161432	0.11654
Vibrio_TGA72644.1	TIGR02647 family protein [Aliivibrio fischeri]	0.0547717	0.0419217
Vibrio_TGA72645.1	hypothetical protein VFES401_09405 [Aliivibrio fischeri]	-0.184785	0.137016
Vibrio_TGA72650.1	1,4-dihydroxy-2-naphthoyl-CoA synthase [Aliivibrio fischeri]	-0.00634563	0.00757151
Vibrio_TGA72652.1	2-succinyl-5-enolpyruvyl-6-hydroxy-3-cyclohexene-1-carboxylic-acid synthase [Aliivibrio fischeri]	-0.132421	0.222925
Vibrio_TGA72654.1	pyridoxal phosphate-dependent aminotransferase [Aliivibrio fischeri]	-0.301004	0.117388
Vibrio_TGA72659.1	iron-containing alcohol dehydrogenase [Aliivibrio fischeri]	-0.108914	0.158297
Vibrio_TGA72662.1	deoxyguanosinetriphosphate triphosphohydrolase family protein [Aliivibrio fischeri]	-1.11452	0.477258
Vibrio_TGA72666.1	YbaB/EbfC family nucleoid-associated protein [Aliivibrio fischeri]	0.0998225	0.0587096
Vibrio_TGA72667.1	DNA polymerase III subunit gamma/tau [Aliivibrio fischeri]	-0.516385	0.169183
Vibrio_TGA72668.1	adenine phosphoribosyltransferase [Aliivibrio fischeri]	-0.0504537	0.0479571
Vibrio_TGA72671.1	LysR family transcriptional regulator [Aliivibrio fischeri]	0.50759	0.419609
Vibrio_TGA72672.1	amidophosphoribosyltransferase [Aliivibrio fischeri]	-0.49957	0.507674
Vibrio_TGA72675.1	bifunctional tetrahydrofolate synthase/dihydrofolate synthase [Aliivibrio fischeri]	-0.23811	0.102001
Vibrio_TGA72676.1	acetyl-CoA carboxylase, carboxyltransferase subunit beta [Aliivibrio fischeri]	0.11094	0.203651
Vibrio_TGA72678.1	tRNA pseudouridine(38-40) synthase TruA [Aliivibrio fischeri]	-0.80013	0.27308
Vibrio_TGA72679.1	hypothetical protein VFES401_09585 [Aliivibrio fischeri]	0.462797	0.261899
Vibrio_TGA72680.1	aspartate-semialdehyde dehydrogenase [Aliivibrio fischeri]	-0.0990994	0.159547
Vibrio_TGA72681.1	4-phosphoerythronate dehydrogenase [Aliivibrio fischeri]	-0.168845	0.0720908
Vibrio_TGA72682.1	beta-ketoacyl-ACP synthase I [Aliivibrio fischeri]	0.000371649	0.000656734
Vibrio_TGA72684.1	lytic murein transglycosylase [Aliivibrio fischeri]	-0.505566	0.337173
Vibrio_TGA72687.1	septum site-determining protein MinD [Aliivibrio fischeri]	0.18057	1.10999
Vibrio_TGA72689.1	ribonuclease D [Aliivibrio fischeri]	0.258026	0.102718
Vibrio_TGA72690.1	long-chain-fatty-acid--CoA ligase FadD [Aliivibrio fischeri]	0.124468	0.187284
Vibrio_TGA72694.1	tRNA (adenosine(37)-N6)-threonylcarbamoyltransferase complex dimerization subunit type 1 TsaB [Aliivibrio fischeri]	0.365249	0.199626
Vibrio_TGA72695.1	ATP-dependent DNA helicase [Aliivibrio fischeri]	0.429367	0.22171
Vibrio_TGA72696.1	formyltetrahydrofolate deformylase [Aliivibrio fischeri]	-0.368879	0.316013
Vibrio_TGA72699.1	BspA family leucine-rich repeat surface protein [Aliivibrio fischeri] BspA family leucine-rich repeat surface protein [Aliivibrio fischeri]	0.0165353	0.0183373
Vibrio_TGA72703.1	valine--tRNA ligase [Aliivibrio fischeri]	0.0898456	0.135291
Vibrio_TGA72707.1	glutamate-5-semialdehyde dehydrogenase [Aliivibrio fischeri]	-0.0117468	0.0193181
Vibrio_TGA72708.1	ribose-phosphate pyrophosphokinase [Aliivibrio fischeri]	-0.0171182	0.0493491
Vibrio_TGA72710.1	bifunctional UDP-sugar hydrolase/5'-nucleotidase [Aliivibrio fischeri]	-0.0177146	0.0282517
Vibrio_TGA72723.1	asparagine--tRNA ligase [Aliivibrio fischeri]	0.10712	1.02005
Vibrio_TGA72727.1	NAD-dependent protein deacylase [Aliivibrio fischeri]	1.48007	0.567298
Vibrio_TGA72728.1	VRR-NUC domain-containing protein [Aliivibrio fischeri]	-0.479721	0.36885
Vibrio_TGA72738.1	BspA family leucine-rich repeat surface protein [Aliivibrio fischeri]	0.156743	0.175353
Vibrio_TGA72739.1	coniferyl aldehyde dehydrogenase [Aliivibrio fischeri]	0.341464	0.427847
Vibrio_TGA73141.1	peptide deformylase [Aliivibrio fischeri]	-0.0167326	0.0106273
Vibrio_TGA73142.1	methionyl-tRNA formyltransferase [Aliivibrio fischeri]	-0.482633	0.371975
Vibrio_TGA73143.1	Trk system potassium transporter TrkA [Aliivibrio fischeri]	-0.762754	0.470513
Vibrio_TGA73146.1	sporulation control protein Spo0M [Aliivibrio fischeri]	0.697303	0.21971
Vibrio_TGA73148.1	DUF1040 family protein [Aliivibrio fischeri]	0.00780809	0.00372965
Vibrio_TGA73149.1	cytochrome c oxidase accessory protein CcoG [Aliivibrio fischeri]	-0.117621	0.10391
Vibrio_TGA73150.1	thiol:disulfide interchange protein DsbA/DsbL [Aliivibrio fischeri]	-0.16284	0.265586
Vibrio_TGA73154.1	acetolactate synthase 2 catalytic subunit [Aliivibrio fischeri]	-0.0158378	0.0305485
Vibrio_TGA73156.1	branched-chain amino acid transaminase [Aliivibrio fischeri]	-0.0666883	0.0720774
Vibrio_TGA73157.1	dihydroxy-acid dehydratase [Aliivibrio fischeri]	0.139651	0.335123
Vibrio_TGA73158.1	threonine ammonia-lyase, biosynthetic [Aliivibrio fischeri]	0.138101	0.115121
Vibrio_TGA73159.1	cold-shock protein [Aliivibrio fischeri]	-0.0849943	0.119115
Vibrio_TGA73160.1	bifunctional UDP-N-acetylglucosamine diphosphorylase/glucosamine-1-phosphate N-acetyltransferase GlmU [Aliivibrio fischeri]	0.252641	0.398646
Vibrio_TGA73161.1	F0F1 ATP synthase subunit epsilon [Aliivibrio fischeri]	-0.0497125	0.0425386
Vibrio_TGA73162.1	F0F1 ATP synthase subunit beta [Aliivibrio fischeri]	-0.0555969	0.154361
Vibrio_TGA73163.1	F0F1 ATP synthase subunit gamma [Aliivibrio fischeri]	0.156321	0.315385
Vibrio_TGA73164.1	F0F1 ATP synthase subunit alpha [Aliivibrio fischeri]	-0.0256208	0.0657753
Vibrio_TGA73165.1	F0F1 ATP synthase subunit delta [Aliivibrio fischeri]	0.131091	0.302295
Vibrio_TGA73169.1	ParB/RepB/Spo0J family partition protein [Aliivibrio fischeri]	0.30073	0.583549
Vibrio_TGA73170.1	ParA family protein [Aliivibrio fischeri]	-1.37622	0.416046
Vibrio_TGA73171.1	16S rRNA (guanine(527)-N(7))-methyltransferase RsmG [Aliivibrio fischeri]	0.275518	0.273658
Vibrio_TGA73172.1	tRNA uridine-5-carboxymethylaminomethyl(34) synthesis enzyme MnmG [Aliivibrio fischeri]	0.139723	0.11772
Vibrio_TGA73174.1	tRNA uridine-5-carboxymethylaminomethyl(34) synthesis GTPase MnmE [Aliivibrio fischeri]	0.690149	0.305032
Vibrio_TGA73175.1	membrane protein insertase YidC [Aliivibrio fischeri]	0.12222	0.0962409
Vibrio_TGA73179.1	amino acid ABC transporter ATP-binding protein [Aliivibrio fischeri]	-0.896106	0.214022
Vibrio_TGA73181.1	amino acid ABC transporter substrate-binding protein [Aliivibrio fischeri]	-0.599233	0.177139
Vibrio_TGA73182.1	chromosomal replication initiator protein DnaA [Aliivibrio fischeri]	0.0446345	0.0686877
Vibrio_TGA73183.1	DNA polymerase III subunit beta [Aliivibrio fischeri]	-0.0619652	0.0331103
Vibrio_TGA73185.1	DNA topoisomerase (ATP-hydrolyzing) subunit B [Aliivibrio fischeri]	0.0991995	0.325803
Vibrio_TGA73186.1	heat shock chaperone IbpA [Aliivibrio fischeri]	-1.17379	0.356542
Vibrio_TGA73188.1	glycine--tRNA ligase subunit alpha [Aliivibrio fischeri]	0.0242651	0.025942
Vibrio_TGA73189.1	glycine--tRNA ligase subunit beta [Aliivibrio fischeri]	-0.0415156	0.133728
Vibrio_TGA73190.1	alpha-amylase [Aliivibrio fischeri]	0.140874	0.0817841
Vibrio_TGA73194.1	LysR family transcriptional regulator [Aliivibrio fischeri]	0.443461	0.173216
Vibrio_TGA73195.1	oxidoreductase [Aliivibrio fischeri]	0.164317	0.269455
Vibrio_TGA73196.1	acetyl-CoA C-acyltransferase FadA [Aliivibrio fischeri]	0.148116	0.0628264
Vibrio_TGA73197.1	fatty acid oxidation complex subunit alpha FadB [Aliivibrio fischeri]	-0.185772	0.110968
Vibrio_TGA73209.1	beta-N-acetylhexosaminidase [Aliivibrio fischeri]	-0.619146	0.424622
Vibrio_TGA73210.1	aminopeptidase P family protein [Aliivibrio fischeri]	0.011433	0.0231391
Vibrio_TGA73213.1	hypothetical protein VFES401_00435 [Aliivibrio fischeri]	0.151645	0.0701685
Vibrio_TGA73216.1	bifunctional demethylmenaquinone methyltransferase/2-methoxy-6-polyprenyl-1,4-benzoquinol methylase UbiE [Aliivibrio fischeri]	-0.154926	0.363491
Vibrio_TGA73217.1	SCP2 domain-containing protein [Aliivibrio fischeri]	0.434693	0.292483
Vibrio_TGA73219.1	twin-arginine translocase subunit TatA [Aliivibrio fischeri]	1.39158	1.22823
Vibrio_TGA73222.1	TatD family deoxyribonuclease [Aliivibrio fischeri]	0.271808	0.160016
Vibrio_TGA73223.1	porphobilinogen synthase [Aliivibrio fischeri]	-0.132287	0.305259
Vibrio_TGA73224.1	guanosine-5'-triphosphate,3'-diphosphate diphosphatase [Aliivibrio fischeri]	-0.198991	0.199235
Vibrio_TGA73225.1	ATP-dependent RNA helicase RhlB [Aliivibrio fischeri]	0.0389088	0.0328271
Vibrio_TGA73226.1	thioredoxin TrxA [Aliivibrio fischeri]	-0.0270282	0.0376085
Vibrio_TGA73228.1	4-hydroxy-3-polyprenylbenzoate decarboxylase [Aliivibrio fischeri]	3.62068	0.927102
Vibrio_TGA73230.1	NAD(P)H-flavin reductase [Aliivibrio fischeri]	0.0889487	0.0742788
Vibrio_TGA73231.1	heme biosynthesis protein HemY [Aliivibrio fischeri]	0.2509	0.0899801
Vibrio_TGA73232.1	heme biosynthesis operon protein HemX [Aliivibrio fischeri]	-0.110529	0.21364
Vibrio_TGA73234.1	hydroxymethylbilane synthase [Aliivibrio fischeri]	0.169447	0.174062
Vibrio_TGA73236.1	DNA helicase II [Aliivibrio fischeri]	0.20533	0.121339
Vibrio_TGA73238.1	ATP-dependent DNA helicase RecQ [Aliivibrio fischeri]	1.65027	0.230911
Vibrio_TGA73240.1	glycerol-3-phosphate transporter [Aliivibrio fischeri]	-0.173852	0.0731171
Vibrio_TGA73243.1	DNA polymerase I [Aliivibrio fischeri]	-0.0113963	0.0235069
Vibrio_TGA73244.1	YihA family ribosome biogenesis GTP-binding protein [Aliivibrio fischeri]	-0.0772846	0.0704495
Vibrio_TGA73245.1	cytochrome c4 [Aliivibrio fischeri]	0.0161471	0.0180051
Vibrio_TGA73247.1	Der GTPase-activating protein YihI [Aliivibrio fischeri]	-0.0777182	0.0267491
Vibrio_TGA73249.1	oxygen-independent coproporphyrinogen III oxidase [Aliivibrio fischeri]	-0.23964	0.247142
Vibrio_TGA73257.1	NAD(P)/FAD-dependent oxidoreductase [Aliivibrio fischeri]	-0.380368	0.314814
Vibrio_TGA73258.1	hypothetical protein VFES401_00665 [Aliivibrio fischeri]	0.591241	0.259038
Vibrio_TGA73262.1	type I restriction-modification system subunit M [Aliivibrio fischeri]	-0.210988	0.0967411
Vibrio_TGA73264.1	type I restriction endonuclease subunit R [Aliivibrio fischeri]	-0.483199	0.144219
Vibrio_TGA73266.1	HD domain-containing protein [Aliivibrio fischeri]	0.261238	0.268882
Vibrio_TGA73267.1	radical SAM protein [Aliivibrio fischeri]	0.11323	0.0537422
Vibrio_TGA73268.1	3'-5' exonuclease [Aliivibrio fischeri]	1.42916	0.34241
Vibrio_TGA73269.1	hypothetical protein VFES401_00720 [Aliivibrio fischeri]	0.290524	0.141975
Vibrio_TGA73275.1	bifunctional 4-hydroxy-2-oxoglutarate aldolase/2-dehydro-3-deoxy-phosphogluconate aldolase [Aliivibrio fischeri]	0.196792	0.18101
Vibrio_TGA73277.1	adenosine deaminase [Aliivibrio fischeri]	0.208002	0.201855
Vibrio_TGA73282.1	glutamate--ammonia ligase [Aliivibrio fischeri]	-0.0648693	0.187459
Vibrio_TGA73283.1	translational GTPase TypA [Aliivibrio fischeri]	-0.0511013	0.0839448
Vibrio_TGA73285.1	GNAT family N-acetyltransferase [Aliivibrio fischeri]	0.273658	0.15876
Vibrio_TGA73287.1	bifunctional GTP diphosphokinase/guanosine-3',5'-bis pyrophosphate 3'-pyrophosphohydrolase [Aliivibrio fischeri]	0.193079	0.166907
Vibrio_TGA73288.1	DNA-directed RNA polymerase subunit omega [Aliivibrio fischeri]	0.200913	0.304187
Vibrio_TGA73289.1	guanylate kinase [Aliivibrio fischeri]	-0.327463	0.30139
Vibrio_TGA73292.1	YicC family protein [Aliivibrio fischeri]	0.00222173	0.00240532
Vibrio_TGA73293.1	ribonuclease PH [Aliivibrio fischeri]	-0.623901	0.708437
Vibrio_TGA73294.1	two-component system response regulator OmpR [Aliivibrio fischeri]	0.183776	0.409759
Vibrio_TGA73300.1	RNA-binding transcriptional accessory protein [Aliivibrio fischeri]	0.32097	0.203557
Vibrio_TGA73304.1	bifunctional phosphopantothenoylcysteine decarboxylase/phosphopantothenate--cysteine ligase CoaBC [Aliivibrio fischeri]	0.262473	0.0712796
Vibrio_TGA73306.1	50S ribosomal protein L28 [Aliivibrio fischeri]	-0.0354951	0.0720637
Vibrio_TGA73307.1	50S ribosomal protein L33 [Aliivibrio fischeri]	-0.048945	0.0319259
Vibrio_TGA73313.1	glycosyltransferase [Aliivibrio fischeri]	0.184669	0.11493
Vibrio_TGA73314.1	glycosyltransferase family 2 protein [Aliivibrio fischeri]	0.387011	0.147907
Vibrio_TGA73319.1	lipopolysaccharide heptosyltransferase II [Aliivibrio fischeri]	0.0726439	0.0197739
Vibrio_TGA73321.1	ADP-glyceromanno-heptose 6-epimerase [Aliivibrio fischeri]	0.0854975	0.103648
Vibrio_TGA73329.1	polysaccharide export protein [Aliivibrio fischeri]	0.297512	0.230227
Vibrio_TGA73331.1	low molecular weight phosphotyrosine protein phosphatase [Aliivibrio fischeri]	0.463027	0.491821
Vibrio_TGA73332.1	polysaccharide biosynthesis tyrosine autokinase [Aliivibrio fischeri]	0.723308	0.237586
Vibrio_TGA73333.1	dTDP-glucose 4,6-dehydratase [Aliivibrio fischeri]	0.14243	0.183418
Vibrio_TGA73334.1	glucose-1-phosphate thymidylyltransferase RfbA [Aliivibrio fischeri]	0.344112	0.368624
Vibrio_TGA73336.1	dTDP-4-dehydrorhamnose 3,5-epimerase [Aliivibrio fischeri]	-0.448207	0.257099
Vibrio_TGA73340.1	DUF616 domain-containing protein [Aliivibrio fischeri]	-0.854051	0.746976
Vibrio_TGA73341.1	glycosyltransferase family 2 protein [Aliivibrio fischeri]	-0.3777	0.505766
Vibrio_TGA73342.1	CapA family protein [Aliivibrio fischeri]	0.97518	1.28641
Vibrio_TGA73346.1	NAD-dependent epimerase [Aliivibrio fischeri]	0.133056	0.114756
Vibrio_TGA73347.1	nucleotide sugar dehydrogenase [Aliivibrio fischeri]	0.175907	0.350389
Vibrio_TGA73349.1	UDP-N-acetylglucosamine 4,6-dehydratase (inverting) [Aliivibrio fischeri]	0.0287377	0.037628
Vibrio_TGA73350.1	UDP-4-amino-4,6-dideoxy-N-acetyl-beta-L-altrosamine transaminase [Aliivibrio fischeri]	-0.223202	0.11483
Vibrio_TGA73351.1	pseudaminic acid cytidylyltransferase [Aliivibrio fischeri]	-0.487938	0.199007
Vibrio_TGA73353.1	UDP-4-amino-4,6-dideoxy-N-acetyl-beta-L-altrosamine N-acetyltransferase [Aliivibrio fischeri]	0.152186	0.174962
Vibrio_TGA73354.1	pseudaminic acid synthase [Aliivibrio fischeri]	0.0164393	0.0289638
Vibrio_TGA73357.1	acylneuraminate cytidylyltransferase family protein [Aliivibrio fischeri]	0.0762324	0.465471
Vibrio_TGA73358.1	inositol monophosphatase [Aliivibrio fischeri]	0.164266	0.16038
Vibrio_TGA73359.1	N-acetylneuraminate synthase [Aliivibrio fischeri]	0.0449046	0.0567591
Vibrio_TGA73362.1	glucose-1-phosphate cytidylyltransferase [Aliivibrio fischeri]	-0.181807	0.193523
Vibrio_TGA73363.1	CDP-glucose 4,6-dehydratase [Aliivibrio fischeri]	-0.0398952	0.0363218
Vibrio_TGA73365.1	DegT/DnrJ/EryC1/StrS family aminotransferase [Aliivibrio fischeri]	-0.0155937	0.00955324
Vibrio_TGA73367.1	glycosyltransferase [Aliivibrio fischeri]	-0.106003	0.10358
Vibrio_TGA73368.1	glycosyltransferase family 1 protein [Aliivibrio fischeri]	0.611103	0.333683
Vibrio_TGA73372.1	nucleotide sugar dehydrogenase [Aliivibrio fischeri]	-0.0427481	0.0722516
Vibrio_TGA73373.1	DHH family phosphoesterase [Aliivibrio fischeri]	0.139337	0.0902883
Vibrio_TGA73374.1	UDP-glucose 4-epimerase GalE [Aliivibrio fischeri]	0.174224	0.13911
Vibrio_TGA73375.1	2,3-bisphosphoglycerate-independent phosphoglycerate mutase [Aliivibrio fischeri]	-0.00803629	0.0209594
Vibrio_TGA73377.1	co-chaperone GroES [Aliivibrio fischeri]	-0.0043416	0.00477741
Vibrio_TGA73378.1	chaperonin GroEL [Aliivibrio fischeri]	0.0211569	0.0421539
Vibrio_TGA73379.1	triose-phosphate isomerase [Aliivibrio fischeri]	0.185824	0.303189
Vibrio_TGA73382.1	class II fructose-bisphosphatase [Aliivibrio fischeri]	0.221929	0.193956
Vibrio_TGA73383.1	cell division protein ZapB [Aliivibrio fischeri]	1.95747	0.517171
Vibrio_TGA73384.1	ribonuclease E activity regulator RraA [Aliivibrio fischeri]	0.0246809	0.0558059
Vibrio_TGA73386.1	phosphoribulokinase [Aliivibrio fischeri]	-0.0410569	0.0266653
Vibrio_TGA73390.1	ABC transporter ATP-binding protein [Aliivibrio fischeri]	0.388881	0.155814
Vibrio_TGA73392.1	glutathione-regulated potassium-efflux system protein KefB [Aliivibrio fischeri]	0.626212	0.155635
Vibrio_TGA73394.1	peptidylprolyl isomerase [Aliivibrio fischeri]	0.05088	0.0279087
Vibrio_TGA73397.1	FKBP-type peptidyl-prolyl cis-trans isomerase [Aliivibrio fischeri]	0.025097	0.0513538
Vibrio_TGA73402.1	30S ribosomal protein S12 [Aliivibrio fischeri]	0.0437986	0.0257122
Vibrio_TGA73403.1	30S ribosomal protein S7 [Aliivibrio fischeri]	-0.111558	0.145532
Vibrio_TGA73405.1	elongation factor G [Aliivibrio fischeri]	-0.00299373	0.00647141
Vibrio_TGA73407.1	30S ribosomal protein S10 [Aliivibrio fischeri]	0.0615383	0.079858
Vibrio_TGA73408.1	50S ribosomal protein L3 [Aliivibrio fischeri]	0.0898062	0.267644
Vibrio_TGA73409.1	50S ribosomal protein L4 [Aliivibrio fischeri]	-0.00881372	0.0259551
Vibrio_TGA73410.1	50S ribosomal protein L23 [Aliivibrio fischeri]	0.0433316	0.215263
Vibrio_TGA73411.1	50S ribosomal protein L2 [Aliivibrio fischeri]	-0.0221424	0.0486091
Vibrio_TGA73412.1	30S ribosomal protein S19 [Aliivibrio fischeri]	0.026003	0.066
Vibrio_TGA73413.1	50S ribosomal protein L22 [Aliivibrio fischeri]	0.0225614	0.0559631
Vibrio_TGA73414.1	30S ribosomal protein S3 [Aliivibrio fischeri]	0.0229581	0.0244801
Vibrio_TGA73415.1	50S ribosomal protein L16 [Aliivibrio fischeri]	0.045508	0.112947
Vibrio_TGA73416.1	50S ribosomal protein L29 [Aliivibrio fischeri]	0.0819487	0.0561164
Vibrio_TGA73417.1	30S ribosomal protein S17 [Aliivibrio fischeri]	-0.0554529	0.110176
Vibrio_TGA73418.1	50S ribosomal protein L14 [Aliivibrio fischeri]	0.147076	0.238498
Vibrio_TGA73419.1	50S ribosomal protein L24 [Aliivibrio fischeri]	-0.034632	0.0565152
Vibrio_TGA73420.1	50S ribosomal protein L5 [Aliivibrio fischeri]	0.0442217	0.0568521
Vibrio_TGA73421.1	30S ribosomal protein S14 [Aliivibrio fischeri]	0.328007	0.393315
Vibrio_TGA73422.1	30S ribosomal protein S8 [Aliivibrio fischeri]	0.15088	0.393419
Vibrio_TGA73423.1	50S ribosomal protein L6 [Aliivibrio fischeri]	0.00534952	0.0119176
Vibrio_TGA73424.1	50S ribosomal protein L18 [Aliivibrio fischeri]	-0.047968	0.0887425
Vibrio_TGA73425.1	30S ribosomal protein S5 [Aliivibrio fischeri]	0.00916984	0.0244044
Vibrio_TGA73426.1	50S ribosomal protein L30 [Aliivibrio fischeri]	0.0952781	0.230616
Vibrio_TGA73427.1	50S ribosomal protein L15 [Aliivibrio fischeri]	0.17395	0.28122
Vibrio_TGA73428.1	preprotein translocase subunit SecY [Aliivibrio fischeri]	3.12487	1.18111
Vibrio_TGA73430.1	30S ribosomal protein S13 [Aliivibrio fischeri]	0.0513451	0.207069
Vibrio_TGA73431.1	30S ribosomal protein S11 [Aliivibrio fischeri]	-0.122337	0.700175
Vibrio_TGA73432.1	30S ribosomal protein S4 [Aliivibrio fischeri]	0.054012	0.188416
Vibrio_TGA73433.1	DNA-directed RNA polymerase subunit alpha [Aliivibrio fischeri]	0.0661123	0.21647
Vibrio_TGA73434.1	50S ribosomal protein L17 [Aliivibrio fischeri]	0.17095	0.506158
Vibrio_TGA73435.1	class 1 fructose-bisphosphatase [Aliivibrio fischeri]	0.0196829	0.0451612
Vibrio_TGA73436.1	UDP-N-acetylmuramate:L-alanyl-gamma-D-glutamyl-meso-diaminopimelate ligase [Aliivibrio fischeri]	-0.38973	0.265277
Vibrio_TGA73437.1	UbiX family flavin prenyltransferase [Aliivibrio fischeri]	0.0838247	0.0479845
Vibrio_TGA73441.1	RNA polymerase-associated protein RapA [Aliivibrio fischeri]	0.0655311	0.0716917
Vibrio_TGA73443.1	universal stress protein [Aliivibrio fischeri]	-0.519623	0.219633
Vibrio_TGA73444.1	TRAP transporter fused permease subunit [Aliivibrio fischeri]	0.225629	0.136883
Vibrio_TGA73445.1	TAXI family TRAP transporter solute-binding subunit [Aliivibrio fischeri]	-0.238442	0.527447
Vibrio_TGA73446.1	transcriptional regulator ArgR [Aliivibrio fischeri]	-0.101326	0.0487834
Vibrio_TGA73447.1	malate dehydrogenase [Aliivibrio fischeri]	0.0505544	0.113444
Vibrio_TGA73448.1	octaprenyl diphosphate synthase [Aliivibrio fischeri]	-0.0740715	0.0709136
Vibrio_TGA73449.1	50S ribosomal protein L21 [Aliivibrio fischeri]	0.0432043	0.0773785
Vibrio_TGA73450.1	50S ribosomal protein L27 [Aliivibrio fischeri]	-0.121232	0.164948
Vibrio_TGA73451.1	GTPase ObgE [Aliivibrio fischeri]	-0.0484014	0.0520601
Vibrio_TGA73455.1	16S rRNA (adenine(1518)-N(6)/adenine(1519)-N(6))-dimethyltransferase RsmA [Aliivibrio fischeri]	0.275426	0.181281
Vibrio_TGA73456.1	4-hydroxythreonine-4-phosphate dehydrogenase PdxA [Aliivibrio fischeri]	0.111853	0.125385
Vibrio_TGA73457.1	peptidylprolyl isomerase SurA [Aliivibrio fischeri]	-0.0822254	0.12146
Vibrio_TGA73458.1	LPS assembly protein LptD [Aliivibrio fischeri]	0.26	0.336086
Vibrio_TGA73459.1	co-chaperone DjlA [Aliivibrio fischeri]	4.82077	0.683144
Vibrio_TGA73460.1	DUF547 domain-containing protein [Aliivibrio fischeri]	0.235759	0.164961
Vibrio_TGA73461.1	3-isopropylmalate dehydratase small subunit [Aliivibrio fischeri]	0.539128	0.341406
Vibrio_TGA73462.1	3-isopropylmalate dehydratase large subunit [Aliivibrio fischeri]	0.00860585	0.0124228
Vibrio_TGA73463.1	3-isopropylmalate dehydrogenase [Aliivibrio fischeri]	0.0999944	0.0764914
Vibrio_TGA73464.1	2-isopropylmalate synthase [Aliivibrio fischeri]	-0.12917	0.133994
Vibrio_TGA73465.1	HlyD family secretion protein [Aliivibrio fischeri]	0.493596	0.309969
Vibrio_TGA73468.1	replicative DNA helicase [Aliivibrio fischeri]	0.337729	0.392131
Vibrio_TGA73469.1	alanine racemase [Aliivibrio fischeri]	-0.402566	0.243744
Vibrio_TGA73471.1	glucose-6-phosphate isomerase [Aliivibrio fischeri]	0.413221	0.296204
Vibrio_TGA73474.1	tRNA dihydrouridine(20/20a) synthase DusA [Aliivibrio fischeri]	0.438027	0.47349
Vibrio_TGA73475.1	TIGR04219 family outer membrane beta-barrel protein [Aliivibrio fischeri]	0.115275	0.0800284
Vibrio_TGA73477.1	assimilatory sulfite reductase (NADPH) flavoprotein subunit [Aliivibrio fischeri]	-0.585993	0.140275
Vibrio_TGA73478.1	assimilatory sulfite reductase (NADPH) hemoprotein subunit [Aliivibrio fischeri]	-5.36832	0.586109
Vibrio_TGA73479.1	phosphoadenylyl-sulfate reductase [Aliivibrio fischeri]	0	#DIV/0!
Vibrio_TGA73481.1	FKBP-type peptidyl-prolyl cis-trans isomerase [Aliivibrio fischeri]	0.0911635	0.205303
Vibrio_TGA73482.1	acetylglucosamine transferase [Aliivibrio fischeri]	0.0748353	0.0437763
Vibrio_TGA73486.1	bifunctional 2',3'-cyclic-nucleotide 2'-phosphodiesterase/3'-nucleotidase [Aliivibrio fischeri]	0.222416	0.375405
Vibrio_TGA73487.1	sulfate adenylyltransferase subunit CysD [Aliivibrio fischeri]	1.71511	0.359928
Vibrio_TGA73497.1	YtfJ family protein [Aliivibrio fischeri]	0.00322597	0.00440757
Vibrio_TGA73499.1	peptide-methionine (S)-S-oxide reductase MsrA [Aliivibrio fischeri]	-0.175948	0.17055
Vibrio_TGA73502.1	16S rRNA (cytosine(967)-C(5))-methyltransferase RsmB [Aliivibrio fischeri]	-0.172004	0.169897
Vibrio_TGA73503.1	serine/threonine protein kinase [Aliivibrio fischeri]	1.20028	1.10988
Vibrio_TGA73504.1	F0F1 ATP synthase subunit B [Aliivibrio fischeri]	-0.131378	0.318344
Vibrio_TGA73505.1	transcription termination factor Rho [Aliivibrio fischeri]	-0.068168	0.108564
Vibrio_TGA73510.1	orotate phosphoribosyltransferase [Aliivibrio fischeri]	-0.0358813	0.0195447
