# Supplementary material for: Activation of the Type VI Secretion System in the Squid Symbiont Vibrio fischeri Requires the Transcriptional Regulator TasR and the Structural Proteins TssM and TssA
Source: J Bacteriol. 2021 Oct 12;203(21):e00399-21. doi: 10.1128/JB.00399-21 (PMC8508121; doi:10.1128/JB.00399-21)
Supplement: Supplemental file 3 — Table S3. Download JB.00399-21-s0003.xlsx, XLSX file, 0.09 MB [file jb.00399-21-s0003.xlsx]

## Sheet: Sheet1
Table S3	Log2-fold change (tssM mutant/WT)
Accession	Description	(X) Log2fold change	(Y) (-log(p))
Vibrio_TGA67998.1	hypothetical protein VFES401_13880 [Aliivibrio fischeri]	-6.7473	2.48472
Vibrio_TGA68013.1	manganese-dependent inorganic pyrophosphatase [Aliivibrio fischeri]	-0.0949697	0.16757
Vibrio_TGA68017.1	lipid A ABC transporter ATP-binding protein/permease MsbA [Aliivibrio fischeri]	-0.249778	0.225853
Vibrio_TGA68019.1	Trm112 family protein [Aliivibrio fischeri]	-2.3905	0.834336
Vibrio_TGA68020.1	3-deoxy-manno-octulosonate cytidylyltransferase [Aliivibrio fischeri]	-0.0112757	0.0056377
Vibrio_TGA68023.1	chromosome partition protein MukF [Aliivibrio fischeri]	-0.105322	0.0598972
Vibrio_TGA68024.1	chromosome partition protein MukE [Aliivibrio fischeri]	-0.179927	0.0756445
Vibrio_TGA68038.1	methyl-accepting chemotaxis protein [Aliivibrio fischeri]	-0.15134	0.141665
Vibrio_TGA68040.1	histidine ammonia-lyase [Aliivibrio fischeri]	0.942587	0.412895
Vibrio_TGA68041.1	urocanate hydratase [Aliivibrio fischeri]	0.777133	0.30386
Vibrio_TGA68043.1	imidazolonepropionase [Aliivibrio fischeri]	0.449543	0.500617
Vibrio_TGA68046.1	FKBP-type peptidyl-prolyl cis-trans isomerase [Aliivibrio fischeri]	0.186532	0.232117
Vibrio_TGA68047.1	thiol:disulfide interchange protein DsbA/DsbL [Aliivibrio fischeri]	0.0775864	0.0797565
Vibrio_TGA68049.1	transcription-repair coupling factor [Aliivibrio fischeri]	0.293413	0.290604
Vibrio_TGA68050.1	PilZ domain-containing protein [Aliivibrio fischeri]	-0.0989412	0.0390059
Vibrio_TGA68052.1	lipoprotein-releasing ABC transporter ATP-binding protein LolD [Aliivibrio fischeri]	2.29156	0.478353
Vibrio_TGA68056.1	glucose-6-phosphate dehydrogenase [Aliivibrio fischeri]	-0.627323	0.213878
Vibrio_TGA68057.1	6-phosphogluconolactonase [Aliivibrio fischeri]	0.176372	0.0679921
Vibrio_TGA68058.1	decarboxylating NADP(+)-dependent phosphogluconate dehydrogenase [Aliivibrio fischeri]	-0.0256857	0.0147178
Vibrio_TGA68079.1	anhydro-N-acetylmuramic acid kinase [Aliivibrio fischeri]	-0.110431	0.147388
Vibrio_TGA68080.1	beta-N-acetylhexosaminidase [Aliivibrio fischeri]	-0.0452531	0.0580892
Vibrio_TGA68081.1	pyruvate kinase [Aliivibrio fischeri]	0.04342	0.0580432
Vibrio_TGA68084.1	low-specificity L-threonine aldolase [Aliivibrio fischeri]	0.185597	0.438165
Vibrio_TGA68085.1	DUF3763 domain-containing protein [Aliivibrio fischeri]	0.059464	0.0405145
Vibrio_TGA68088.1	DUF3069 domain-containing protein [Aliivibrio fischeri]	0.0721308	0.0571389
Vibrio_TGA68091.1	DUF3010 family protein [Aliivibrio fischeri]	-0.0287164	0.0532557
Vibrio_TGA68096.1	ABC transporter ATP-binding protein [Aliivibrio fischeri]	0.111228	0.304308
Vibrio_TGA68097.1	GTP-binding protein [Aliivibrio fischeri]	1.14455	0.372053
Vibrio_TGA68098.1	ribosome biogenesis GTPase YlqF [Aliivibrio fischeri]	0.144538	0.151261
Vibrio_TGA68101.1	DUF2797 domain-containing protein [Aliivibrio fischeri]	-0.296581	0.14616
Vibrio_TGA68102.1	DEAD/DEAH box helicase [Aliivibrio fischeri]	-0.561964	0.399146
Vibrio_TGA68110.1	response regulator transcription factor [Aliivibrio fischeri]	0.266036	0.445703
Vibrio_TGA68114.1	molybdopterin adenylyltransferase [Aliivibrio fischeri]	-0.251651	0.326915
Vibrio_TGA68117.1	bifunctional acyl-CoA synthetase/GNAT family N-acetyltransferase [Aliivibrio fischeri]	0.0924325	0.129582
Vibrio_TGA68118.1	SPOR domain-containing protein [Aliivibrio fischeri]	0.206755	0.264233
Vibrio_TGA68119.1	D-alanine--D-alanine ligase [Aliivibrio fischeri]	-0.229098	0.127396
Vibrio_TGA68125.1	alkylphosphonate utilization protein [Aliivibrio fischeri]	-0.0566008	0.0648108
Vibrio_TGA68127.1	Re/Si-specific NAD(P)(+) transhydrogenase subunit beta [Aliivibrio fischeri]	0.00774831	0.00535632
Vibrio_TGA68128.1	Re/Si-specific NAD(P)(+) transhydrogenase subunit alpha [Aliivibrio fischeri]	0.00287792	0.0172984
Vibrio_TGA68129.1	transcriptional regulator [Aliivibrio fischeri]	-0.0186396	0.0184497
Vibrio_TGA68133.1	biotin/lipoyl-binding protein [Aliivibrio fischeri]	0.139923	0.038327
Vibrio_TGA68135.1	TetR/AcrR family transcriptional regulator [Aliivibrio fischeri]	0.0123791	0.00733743
Vibrio_TGA68136.1	DUF406 family protein [Aliivibrio fischeri]	-0.0879086	0.0723923
Vibrio_TGA68137.1	cold-shock protein [Aliivibrio fischeri]	-0.0239323	0.0195801
Vibrio_TGA68140.1	1-acyl-sn-glycerol-3-phosphate acyltransferase [Aliivibrio fischeri]	-0.150916	0.128756
Vibrio_TGA68144.1	ammonia-dependent NAD(+) synthetase [Aliivibrio fischeri]	0.276109	0.407038
Vibrio_TGA68146.1	DUF480 domain-containing protein [Aliivibrio fischeri]	0.280152	0.510287
Vibrio_TGA68148.1	DUF496 family protein [Aliivibrio fischeri]	-0.0686259	0.347227
Vibrio_TGA68152.1	DUF3332 domain-containing protein [Aliivibrio fischeri]	0.202301	0.0670119
Vibrio_TGA68154.1	9-hexadecenoic acid cis-trans isomerase [Aliivibrio fischeri]	0.0118116	0.0182568
Vibrio_TGA68158.1	isopentenyl-diphosphate delta-isomerase [Aliivibrio fischeri]	0.0656769	0.0335825
Vibrio_TGA68160.1	DUF3297 family protein [Aliivibrio fischeri]	0.00866475	0.00619961
Vibrio_TGA68161.1	hypothetical protein VFES401_14745 [Aliivibrio fischeri]	0.612779	0.510651
Vibrio_TGA68175.1	hypothetical protein VFES401_14840 [Aliivibrio fischeri]	0.563597	0.322833
Vibrio_TGA68183.1	nucleotide-binding protein [Aliivibrio fischeri]	0.103517	0.0737135
Vibrio_TGA68194.1	caspase family protein [Aliivibrio fischeri]	0.138289	0.307828
Vibrio_TGA68198.1	DUF2200 domain-containing protein [Aliivibrio fischeri]	0.372923	0.145218
Vibrio_TGA68210.1	hypothetical protein VFES401_15075 [Aliivibrio fischeri]	6.55789	0.639133
Vibrio_TGA68211.1	hypothetical protein VFES401_15080 [Aliivibrio fischeri]	-0.372499	0.28847
Vibrio_TGA68225.1	NYN domain-containing protein [Aliivibrio fischeri]	0.0116498	0.00530345
Vibrio_TGA68231.1	hypothetical protein VFES401_15210 [Aliivibrio fischeri] hypothetical protein VFES401_14850 [Aliivibrio fischeri]	-0.046223	0.036904
Vibrio_TGA68235.1	HDOD domain-containing protein [Aliivibrio fischeri]	0.111999	0.132017
Vibrio_TGA68239.1	methyl-accepting chemotaxis protein [Aliivibrio fischeri]	-0.532061	0.43854
Vibrio_TGA68240.1	MoxR family ATPase [Aliivibrio fischeri]	-0.078336	0.109327
Vibrio_TGA68244.1	VWA domain-containing protein [Aliivibrio fischeri]	-0.797627	0.230607
Vibrio_TGA68245.1	hypothetical protein VFES401_15285 [Aliivibrio fischeri]	0.412148	0.241492
Vibrio_TGA68246.1	transaldolase [Aliivibrio fischeri]	-0.0198624	0.032839
Vibrio_TGA68247.1	transketolase [Aliivibrio fischeri]	0.0387701	0.0570243
Vibrio_TGA68249.1	XRE family transcriptional regulator [Aliivibrio fischeri]	0.175756	0.0885765
Vibrio_TGA68252.1	NAD(P)H-dependent oxidoreductase [Aliivibrio fischeri]	-0.0370741	0.0213582
Vibrio_TGA68253.1	hypothetical protein VFES401_15335 [Aliivibrio fischeri]	-0.10427	0.0780871
Vibrio_TGA68286.1	hypothetical protein VFES401_15520 [Aliivibrio fischeri]	-0.346908	0.13055
Vibrio_TGA68293.1	transcriptional regulator [Aliivibrio fischeri]	0.418208	0.34525
Vibrio_TGA68295.1	hypothetical protein VFES401_15565 [Aliivibrio fischeri]	0.461754	0.525034
Vibrio_TGA68297.1	hypothetical protein VFES401_15575 [Aliivibrio fischeri]	0.486688	0.263559
Vibrio_TGA68299.1	GMP reductase [Aliivibrio fischeri]	0.279879	0.232553
Vibrio_TGA68300.1	inosine/guanosine kinase [Aliivibrio fischeri]	0.682831	0.24498
Vibrio_TGA68304.1	glycine cleavage system aminomethyltransferase GcvT [Aliivibrio fischeri]	0.0714655	0.0881349
Vibrio_TGA68305.1	XRE family transcriptional regulator [Aliivibrio fischeri]	-0.165962	0.0832598
Vibrio_TGA68306.1	glycine cleavage system protein GcvH [Aliivibrio fischeri]	-0.248117	0.537953
Vibrio_TGA68307.1	aminomethyl-transferring glycine dehydrogenase [Aliivibrio fischeri]	0.0229145	0.0221338
Vibrio_TGA68312.1	PTS fructose transporter subunit IIC [Aliivibrio fischeri]	0.219231	0.260674
Vibrio_TGA68313.1	mannose-6-phosphate isomerase, class I [Aliivibrio fischeri]	-0.0612973	0.0677521
Vibrio_TGA68319.1	type VI secretion system-associated FHA domain protein TagH [Aliivibrio fischeri]	-6.60703	2.16197
Vibrio_TGA68320.1	type VI secretion system lipoprotein TssJ [Aliivibrio fischeri]	-6.63531	2.61422
Vibrio_TGA68321.1	type VI secretion system baseplate subunit TssK [Aliivibrio fischeri]	-6.35007	4.1171
Vibrio_TGA68324.1	hypothetical protein VFES401_15715 [Aliivibrio fischeri]	-6.26034	2.11805
Vibrio_TGA68331.1	tandem large repeat [Aliivibrio fischeri]	0.138293	0.086343
Vibrio_TGA68333.1	hypothetical protein VFES401_15760 [Aliivibrio fischeri]	-0.215176	0.204566
Vibrio_TGA68334.1	type VI secretion system membrane subunit TssM [Aliivibrio fischeri]	-1.56236	1.47201
Vibrio_TGA68337.1	type VI secretion system baseplate subunit TssF [Aliivibrio fischeri]	-6.36805	5.08218
Vibrio_TGA68339.1	type VI secretion system contractile sheath large subunit [Aliivibrio fischeri]	-0.732365	0.605554
Vibrio_TGA68340.1	type VI secretion system contractile sheath small subunit [Aliivibrio fischeri]	-0.781964	0.465297
Vibrio_TGA68341.1	type VI secretion system protein TssA [Aliivibrio fischeri]	-2.04363	1.18352
Vibrio_TGA68342.1	protein kinase family protein [Aliivibrio fischeri]	-1.68867	1.35228
Vibrio_TGA68347.1	type VI secretion system tip protein VgrG [Aliivibrio fischeri]	-1.70669	0.923197
Vibrio_TGA68348.1	Hcp family type VI secretion system effector [Aliivibrio fischeri] Hcp family type VI secretion system effector [Aliivibrio fischeri]	-2.77915	1.76946
Vibrio_TGA68349.1	type VI secretion system ATPase TssH [Aliivibrio fischeri]	-0.0645805	0.0160626
Vibrio_TGA68352.1	OmpA family protein [Aliivibrio fischeri]	-0.168415	0.0417241
Vibrio_TGA68353.1	WD40 repeat domain-containing protein [Aliivibrio fischeri]	0.355741	0.0924401
Vibrio_TGA68362.1	N-acetyltransferase [Aliivibrio fischeri]	-0.192164	0.146478
Vibrio_TGA68373.1	GNAT family N-acetyltransferase [Aliivibrio fischeri]	-0.176219	0.267798
Vibrio_TGA68379.1	ATP-dependent dethiobiotin synthetase BioD [Aliivibrio fischeri]	0.485257	0.241159
Vibrio_TGA68387.1	DUF1722 domain-containing protein [Aliivibrio fischeri]	-1.39247	0.793346
Vibrio_TGA68397.1	FAD-dependent oxidoreductase [Aliivibrio fischeri]	0.0268237	0.0427589
Vibrio_TGA68403.1	cysteine desulfurase-like protein [Aliivibrio fischeri]	0.104947	0.0614272
Vibrio_TGA68404.1	agglutination protein [Aliivibrio fischeri]	-0.323997	0.280422
Vibrio_TGA68409.1	phosphatase [Aliivibrio fischeri]	-0.123383	0.0838113
Vibrio_TGA68422.1	ABC-F family ATPase [Aliivibrio fischeri]	0.126795	0.074219
Vibrio_TGA68427.1	acetate/propionate family kinase [Aliivibrio fischeri]	-0.145757	0.270819
Vibrio_TGA68432.1	maltose/maltodextrin ABC transporter substrate-binding protein MalE [Aliivibrio fischeri]	-0.102128	0.0359523
Vibrio_TGA68434.1	glycogen debranching protein GlgX [Aliivibrio fischeri]	0.122641	0.0384283
Vibrio_TGA68436.1	serine/threonine transporter SstT [Aliivibrio fischeri]	0.138539	0.157355
Vibrio_TGA68438.1	glycogen synthase GlgA [Aliivibrio fischeri]	0.20803	0.169262
Vibrio_TGA68439.1	glucose-1-phosphate adenylyltransferase [Aliivibrio fischeri]	0.113435	0.306916
Vibrio_TGA68440.1	YdcF family protein [Aliivibrio fischeri]	0.131926	0.168478
Vibrio_TGA68441.1	1,4-alpha-glucan branching protein GlgB [Aliivibrio fischeri]	-0.415534	0.231944
Vibrio_TGA68442.1	4-alpha-glucanotransferase [Aliivibrio fischeri]	0.190282	0.100927
Vibrio_TGA68443.1	glycogen/starch/alpha-glucan phosphorylase [Aliivibrio fischeri]	-0.0445574	0.0336017
Vibrio_TGA68444.1	HTH-type transcriptional regulator MalT [Aliivibrio fischeri]	-0.696042	0.184358
Vibrio_TGA68451.1	copper chaperone PCu(A)C [Aliivibrio fischeri]	0.146419	0.0540814
Vibrio_TGA68455.1	DUF465 domain-containing protein [Aliivibrio fischeri]	-0.286589	0.454594
Vibrio_TGA68461.1	glutaredoxin [Aliivibrio fischeri]	-1.50508	0.468447
Vibrio_TGA68462.1	sodium/proline symporter PutP [Aliivibrio fischeri]	-0.0568245	0.0521985
Vibrio_TGA68463.1	aldehyde dehydrogenase family protein [Aliivibrio fischeri]	-0.0648073	0.0705593
Vibrio_TGA68464.1	bifunctional proline dehydrogenase/L-glutamate gamma-semialdehyde dehydrogenase PutA [Aliivibrio fischeri]	-0.0263998	0.0655467
Vibrio_TGA68466.1	PEGA domain-containing protein [Aliivibrio fischeri]	-0.140228	0.114936
Vibrio_TGA68468.1	aldo/keto reductase [Aliivibrio fischeri]	0.0197734	0.0457449
Vibrio_TGA68469.1	DUF748 domain-containing protein [Aliivibrio fischeri]	0.655141	0.24378
Vibrio_TGA68472.1	arginine decarboxylase [Aliivibrio fischeri]	0.0818808	0.0607053
Vibrio_TGA68474.1	lipocalin [Aliivibrio fischeri]	0.414759	1.33232
Vibrio_TGA68479.1	N-succinylarginine dihydrolase [Aliivibrio fischeri]	0.114191	0.182102
Vibrio_TGA68481.1	glutathione-dependent disulfide-bond oxidoreductase [Aliivibrio fischeri]	0.0925571	0.0780855
Vibrio_TGA68484.1	PLP-dependent aminotransferase family protein [Aliivibrio fischeri]	0.297431	0.0887739
Vibrio_TGA68485.1	hypothetical protein VFES401_16535 [Aliivibrio fischeri]	-0.224179	0.124453
Vibrio_TGA68528.1	sugar O-acetyltransferase [Aliivibrio fischeri]	0.0599094	0.0384933
Vibrio_TGA68530.1	cell division protein DedD [Aliivibrio fischeri]	0.0991553	0.101803
Vibrio_TGA68541.1	M20 family peptidase [Aliivibrio fischeri]	0.170531	0.142315
Vibrio_TGA68548.1	HAD family phosphatase [Aliivibrio fischeri]	-0.00359509	0.00494776
Vibrio_TGA68551.1	PTS fructose transporter subunit IIBC [Aliivibrio fischeri]	0.292446	0.482667
Vibrio_TGA68552.1	1-phosphofructokinase [Aliivibrio fischeri]	-0.725646	0.46543
Vibrio_TGA68553.1	fused PTS fructose transporter subunit IIA/HPr protein [Aliivibrio fischeri]	-0.0784292	0.0715134
Vibrio_TGA68563.1	glycerophosphoryl diester phosphodiesterase [Aliivibrio fischeri]	0.13938	0.123632
Vibrio_TGA68566.1	YjjI family glycine radical enzyme [Aliivibrio fischeri]	0.175954	0.0726684
Vibrio_TGA68599.1	2-dehydro-3-deoxy-D-gluconate 5-dehydrogenase KduD [Aliivibrio fischeri]	2.76704	1.26043
Vibrio_TGA68600.1	5-dehydro-4-deoxy-D-glucuronate isomerase [Aliivibrio fischeri]	-0.17647	0.228019
Vibrio_TGA68608.1	DeoR family transcriptional regulator [Aliivibrio fischeri]	0.0795974	0.0610491
Vibrio_TGA68611.1	beta-N-acetylhexosaminidase [Aliivibrio fischeri]	0.353182	0.179397
Vibrio_TGA68613.1	diguanylate cyclase [Aliivibrio fischeri]	2.79769	1.08874
Vibrio_TGA68614.1	Hpt domain-containing protein [Aliivibrio fischeri]	-2.13207	1.11449
Vibrio_TGA68615.1	GGDEF domain-containing protein [Aliivibrio fischeri]	-0.232149	0.0825975
Vibrio_TGA68617.1	response regulator [Aliivibrio fischeri]	0.428983	0.462938
Vibrio_TGA68618.1	response regulator [Aliivibrio fischeri]	-0.121429	0.15789
Vibrio_TGA68627.1	sigma-54-dependent Fis family transcriptional regulator [Aliivibrio fischeri]	0.421325	0.27892
Vibrio_TGA68643.1	FtsX-like permease family protein [Aliivibrio fischeri]	-0.993529	0.318971
Vibrio_TGA68644.1	ABC transporter ATP-binding protein [Aliivibrio fischeri]	-0.913714	0.349666
Vibrio_TGA68647.1	HTH-type transcriptional regulator HdfR [Aliivibrio fischeri]	0.313785	0.27783
Vibrio_TGA68668.1	dipeptidase PepE [Aliivibrio fischeri]	0.208648	0.47924
Vibrio_TGA68672.1	methyl-accepting chemotaxis protein [Aliivibrio fischeri]	-0.232617	0.277938
Vibrio_TGA68682.1	cold-shock protein [Aliivibrio fischeri]	-0.0414926	0.0539533
Vibrio_TGA68692.1	mechanosensitive ion channel family protein [Aliivibrio fischeri]	-0.0715117	0.122187
Vibrio_TGA68693.1	NADPH-dependent oxidoreductase [Aliivibrio fischeri]	0.277036	0.215145
Vibrio_TGA68715.1	hypothetical protein VFES401_17765 [Aliivibrio fischeri]	-0.269928	0.14048
Vibrio_TGA68736.1	efflux RND transporter permease subunit [Aliivibrio fischeri]	2.159	0.527543
Vibrio_TGA68737.1	efflux RND transporter periplasmic adaptor subunit [Aliivibrio fischeri]	0.309617	0.200301
Vibrio_TGA68738.1	23S rRNA (adenine(1618)-N(6))-methyltransferase RlmF [Aliivibrio fischeri]	-0.0286425	0.0161104
Vibrio_TGA68741.1	RecQ family ATP-dependent DNA helicase [Aliivibrio fischeri]	0.494413	0.150101
Vibrio_TGA68742.1	DUF342 domain-containing protein [Aliivibrio fischeri]	0.208682	0.122381
Vibrio_TGA68746.1	agglutination protein [Aliivibrio fischeri]	-0.145587	0.25994
Vibrio_TGA68747.1	OmpA family protein [Aliivibrio fischeri]	-0.0452527	0.0427915
Vibrio_TGA68748.1	type I secretion system permease/ATPase [Aliivibrio fischeri]	0.270844	0.217112
Vibrio_TGA68749.1	EAL domain-containing protein [Aliivibrio fischeri]	-0.382669	0.960261
Vibrio_TGA68751.1	HlyD family type I secretion periplasmic adaptor subunit [Aliivibrio fischeri]	0.903141	0.302166
Vibrio_TGA68753.1	SAM-dependent methyltransferase [Aliivibrio fischeri]	0.376912	0.162274
Vibrio_TGA68754.1	ParB/RepB/Spo0J family partition protein [Aliivibrio fischeri]	-0.0958917	0.0990416
Vibrio_TGA68755.1	ParA family protein [Aliivibrio fischeri]	-0.0218965	0.0173115
Vibrio_TGA68756.1	DUF3346 domain-containing protein [Aliivibrio fischeri]	0.595541	0.260829
Vibrio_TGA68759.1	M20/M25/M40 family metallo-hydrolase [Aliivibrio fischeri]	0.398611	0.195274
Vibrio_TGA68760.1	peptide-methionine (R)-S-oxide reductase MsrB [Aliivibrio fischeri]	-0.258232	0.570024
Vibrio_TGA68764.1	catalase [Aliivibrio fischeri]	-0.146847	0.760597
Vibrio_TGA68772.1	ribosome small subunit-dependent GTPase A [Aliivibrio fischeri]	-0.311668	0.128386
Vibrio_TGA68789.1	modification methylase [Aliivibrio fischeri]	0.0773092	0.0651615
Vibrio_TGA68792.1	LysR family transcriptional regulator [Aliivibrio fischeri]	-0.474774	0.180298
Vibrio_TGA68799.1	efflux RND transporter periplasmic adaptor subunit [Aliivibrio fischeri]	-7.31145	0.740323
Vibrio_TGA68800.1	efflux RND transporter permease subunit [Aliivibrio fischeri]	-1.64681	0.397684
Vibrio_TGA68801.1	DNA-binding protein VF530 [Aliivibrio fischeri]	2.64526	1.68226
Vibrio_TGA68803.1	SDR family oxidoreductase [Aliivibrio fischeri]	-0.303238	0.225269
Vibrio_TGA68819.1	guanylate cyclase [Aliivibrio fischeri]	-0.334645	0.0783757
Vibrio_TGA68820.1	response regulator [Aliivibrio fischeri]	-3.10764	1.25213
Vibrio_TGA68822.1	peptidase [Aliivibrio fischeri]	0.336641	0.278934
Vibrio_TGA68824.1	MSHA biogenesis protein MshO [Aliivibrio fischeri]	-0.503719	0.245237
Vibrio_TGA68829.1	dimethyl sulfoxide reductase subunit A [Aliivibrio fischeri]	0.465386	0.211809
Vibrio_TGA68832.1	transporter [Aliivibrio fischeri]	0.107442	0.145688
Vibrio_TGA68833.1	gamma-glutamyltransferase [Aliivibrio fischeri]	0.249189	0.148947
Vibrio_TGA68839.1	peptidase M3 [Aliivibrio fischeri]	-0.245846	0.204542
Vibrio_TGA68845.1	ABC transporter substrate-binding protein [Aliivibrio fischeri]	-0.251437	0.0766503
Vibrio_TGA68853.1	glycoside hydrolase family 2 protein [Aliivibrio fischeri]	-0.0884661	0.173077
Vibrio_TGA68856.1	HlyD family efflux transporter periplasmic adaptor subunit [Aliivibrio fischeri]	0.0945616	0.0458503
Vibrio_TGA68860.1	NAD(P)H-dependent oxidoreductase [Aliivibrio fischeri]	0.36781	0.323706
Vibrio_TGA68863.1	Gfo/Idh/MocA family oxidoreductase [Aliivibrio fischeri]	0.251328	0.194559
Vibrio_TGA68865.1	alkene reductase [Aliivibrio fischeri]	-0.0434609	0.0169564
Vibrio_TGA68877.1	PTS sugar transporter subunit IIA [Aliivibrio fischeri]	1.51615	1.1363
Vibrio_TGA68888.1	formate C-acetyltransferase [Aliivibrio fischeri]	-0.169583	0.156006
Vibrio_TGA68893.1	hypothetical protein VFES401_18705 [Aliivibrio fischeri]	-0.92964	0.404446
Vibrio_TGA68896.1	YebC/PmpR family DNA-binding transcriptional regulator [Aliivibrio fischeri]	0.0979555	0.220404
Vibrio_TGA68900.1	ATP-dependent RNA helicase DbpA [Aliivibrio fischeri]	0.176873	0.144544
Vibrio_TGA68911.1	SPFH/Band 7/PHB domain protein [Aliivibrio fischeri]	-0.195791	0.275236
Vibrio_TGA68912.1	NfeD family protein [Aliivibrio fischeri]	-0.292181	0.161369
Vibrio_TGA68916.1	NAD(P)-dependent oxidoreductase [Aliivibrio fischeri]	0.192351	0.250971
Vibrio_TGA68920.1	methylated-DNA--[protein]-cysteine S-methyltransferase [Aliivibrio fischeri]	0.639269	0.201537
Vibrio_TGA68926.1	molybdopterin guanine dinucleotide-containing S/N-oxide reductase [Aliivibrio fischeri]	0.0951003	0.187029
Vibrio_TGA68927.1	cytochrome C [Aliivibrio fischeri]	-0.147967	0.101876
Vibrio_TGA68959.1	chromosome partitioning protein ParA [Aliivibrio fischeri]	-0.261179	0.0773112
Vibrio_TGA68960.1	CpaF family protein [Aliivibrio fischeri]	-5.88943	1.17483
Vibrio_TGA68972.1	glycerol kinase [Aliivibrio fischeri]	-0.115006	0.270091
Vibrio_TGA68974.1	DeoR/GlpR family transcriptional regulator [Aliivibrio fischeri]	0.191546	0.124527
Vibrio_TGA68975.1	glycerol-3-phosphate dehydrogenase [Aliivibrio fischeri]	-0.0312747	0.0443982
Vibrio_TGA68978.1	choloylglycine hydrolase family protein [Aliivibrio fischeri]	-1.5241	0.536717
Vibrio_TGA68982.1	anaerobic glycerol-3-phosphate dehydrogenase subunit C [Aliivibrio fischeri]	0.120521	0.165535
Vibrio_TGA68983.1	glycerol-3-phosphate dehydrogenase subunit GlpB [Aliivibrio fischeri]	0.422435	0.224685
Vibrio_TGA68984.1	anaerobic glycerol-3-phosphate dehydrogenase subunit A [Aliivibrio fischeri]	0.26668	0.307914
Vibrio_TGA68985.1	formate dehydrogenase subunit alpha [Aliivibrio fischeri]	0.200994	0.0891719
Vibrio_TGA68986.1	peptidase T [Aliivibrio fischeri]	0.200064	0.264987
Vibrio_TGA68994.1	flavodoxin family protein [Aliivibrio fischeri]	-0.107189	0.112187
Vibrio_TGA68997.1	MOSC domain-containing protein [Aliivibrio fischeri]	-0.219315	0.193611
Vibrio_TGA69013.1	anaerobic ribonucleoside-triphosphate reductase [Aliivibrio fischeri]	0.133332	0.161186
Vibrio_TGA69015.1	aspartate/tyrosine/aromatic aminotransferase [Aliivibrio fischeri]	-0.11181	0.145017
Vibrio_TGA69016.1	hypothetical protein VFES401_19355 [Aliivibrio fischeri]	-0.0247038	0.0288199
Vibrio_TGA69020.1	cobyric acid synthase [Aliivibrio fischeri]	-0.332428	0.0802445
Vibrio_TGA69024.1	pyrimidine 5'-nucleotidase [Aliivibrio fischeri]	-1.06956	0.428182
Vibrio_TGA69026.1	DUF2058 domain-containing protein [Aliivibrio fischeri]	0.622614	0.383219
Vibrio_TGA69029.1	pentaheme c-type cytochrome TorC [Aliivibrio fischeri]	-0.140466	0.208532
Vibrio_TGA69030.1	trimethylamine-N-oxide reductase TorA [Aliivibrio fischeri]	0.0195269	0.066481
Vibrio_TGA69031.1	methyl-accepting chemotaxis protein [Aliivibrio fischeri]	-0.14659	0.114272
Vibrio_TGA69032.1	glycosyl hydrolase [Aliivibrio fischeri]	1.51522	0.410332
Vibrio_TGA69041.1	phage shock protein PspA [Aliivibrio fischeri]	0.25737	0.148569
Vibrio_TGA69044.1	YcjX family protein [Aliivibrio fischeri]	0.279749	0.314205
Vibrio_TGA69045.1	TIGR01620 family protein [Aliivibrio fischeri]	0.166028	0.299415
Vibrio_TGA69055.1	methyl-accepting chemotaxis protein [Aliivibrio fischeri]	-0.50285	0.42833
Vibrio_TGA69076.1	transcriptional regulator EbgR [Aliivibrio fischeri]	0.544703	0.408712
Vibrio_TGA69082.1	galactokinase [Aliivibrio fischeri]	-0.0730012	0.0317099
Vibrio_TGA69087.1	response regulator [Aliivibrio fischeri]	-0.0523005	0.0237833
Vibrio_TGA69092.1	RidA family protein [Aliivibrio fischeri]	-0.0482436	0.199345
Vibrio_TGA69096.1	PTS sugar transporter subunit IIA [Aliivibrio fischeri]	-0.0431172	0.0227877
Vibrio_TGA69097.1	PTS fructose transporter subunit IIC [Aliivibrio fischeri]	0.229864	0.074348
Vibrio_TGA69101.1	porin [Aliivibrio fischeri]	-0.600351	0.159716
Vibrio_TGA69107.1	HlyD family secretion protein [Aliivibrio fischeri]	0.165627	0.113395
Vibrio_TGA69108.1	DUF3302 domain-containing protein [Aliivibrio fischeri]	-0.0498014	0.0413827
Vibrio_TGA69112.1	exoribonuclease II [Aliivibrio fischeri]	0.224509	0.217807
Vibrio_TGA69113.1	DEAD/DEAH box helicase [Aliivibrio fischeri]	0.242975	0.604502
Vibrio_TGA69115.1	formate transporter FocA [Aliivibrio fischeri]	5.48417	0.691665
Vibrio_TGA69118.1	methyl-accepting chemotaxis protein [Aliivibrio fischeri]	-0.107428	0.147173
Vibrio_TGA69120.1	transporter substrate-binding domain-containing protein [Aliivibrio fischeri]	0.242659	0.214105
Vibrio_TGA69123.1	3-deoxy-7-phosphoheptulonate synthase AroG [Aliivibrio fischeri]	0.18741	0.174037
Vibrio_TGA69124.1	ATP-dependent endonuclease [Aliivibrio fischeri]	0.239602	0.130838
Vibrio_TGA69128.1	sugar-binding transcriptional regulator [Aliivibrio fischeri]	-0.0259801	0.0116253
Vibrio_TGA69129.1	IS1 family transposase [Aliivibrio fischeri]	-0.637068	0.237912
Vibrio_TGA69130.1	purine-nucleoside phosphorylase [Aliivibrio fischeri]	0.0707645	0.0959181
Vibrio_TGA69135.1	cytochrome c [Aliivibrio fischeri]	0.0353871	0.0285625
Vibrio_TGA69136.1	NUDIX domain-containing protein [Aliivibrio fischeri]	0.206596	0.107401
Vibrio_TGA69139.1	aldo/keto reductase family oxidoreductase [Aliivibrio fischeri]	0.0113156	0.00476161
Vibrio_TGA69140.1	dihydroorotase [Aliivibrio fischeri]	-0.0373837	0.0506387
Vibrio_TGA69142.1	ATP-binding protein [Aliivibrio fischeri]	0.326556	0.429274
Vibrio_TGA69143.1	hypothetical protein VFES401_20015 [Aliivibrio fischeri]	-0.304111	0.292181
Vibrio_TGA69145.1	L-threonine 3-dehydrogenase [Aliivibrio fischeri]	0.316963	0.269598
Vibrio_TGA69146.1	glycine C-acetyltransferase [Aliivibrio fischeri]	0.116265	0.123148
Vibrio_TGA69150.1	chromosome partition protein MukB [Aliivibrio fischeri]	0.032622	0.0326652
Vibrio_TGA69171.1	hypothetical protein VFES401_16540 [Aliivibrio fischeri]	0.090117	0.14497
Vibrio_TGA69183.1	MSHA biogenesis protein MshQ [Aliivibrio fischeri]	-0.726525	0.256477
Vibrio_TGA69605.1	RNA-binding protein [Aliivibrio fischeri]	-0.0364758	0.0493429
Vibrio_TGA69608.1	TonB-dependent receptor [Aliivibrio fischeri]	0.0319867	0.0454024
Vibrio_TGA69609.1	tRNA (uridine(54)-C5)-methyltransferase TrmA [Aliivibrio fischeri]	-0.0987908	0.0621272
Vibrio_TGA69611.1	HTH-type transcriptional repressor FabR [Aliivibrio fischeri]	-0.229987	0.135719
Vibrio_TGA69612.1	Si-specific NAD(P)(+) transhydrogenase [Aliivibrio fischeri]	-0.0208676	0.13585
Vibrio_TGA69615.1	repressor LexA [Aliivibrio fischeri]	0.137878	0.216584
Vibrio_TGA69616.1	glycerol-3-phosphate 1-O-acyltransferase [Aliivibrio fischeri]	0.0025218	0.0023883
Vibrio_TGA69619.1	flagellar basal body-associated protein FliL [Aliivibrio fischeri]	-0.0110244	0.0046162
Vibrio_TGA69623.1	cell division protein FtsX [Aliivibrio fischeri]	-0.611908	0.38667
Vibrio_TGA69624.1	cell division ATP-binding protein FtsE [Aliivibrio fischeri]	-0.545369	0.260231
Vibrio_TGA69625.1	signal recognition particle-docking protein FtsY [Aliivibrio fischeri]	-0.305625	0.200143
Vibrio_TGA69630.1	DUF4145 domain-containing protein [Aliivibrio fischeri]	-0.081729	0.061912
Vibrio_TGA69631.1	ATP-dependent DNA helicase RecG [Aliivibrio fischeri]	7.02136	0.375146
Vibrio_TGA69632.1	iron-sulfur cluster biogenesis protein NfuA [Aliivibrio fischeri]	0.152524	0.168234
Vibrio_TGA69633.1	3'(2'),5'-bisphosphate nucleotidase [Aliivibrio fischeri]	-0.198888	0.0777744
Vibrio_TGA69634.1	ADP compounds hydrolase NudE [Aliivibrio fischeri]	-0.692807	1.00554
Vibrio_TGA69635.1	type II secretion system protein N [Aliivibrio fischeri]	0.232956	0.114702
Vibrio_TGA69637.1	type II secretion system protein GspL [Aliivibrio fischeri]	-0.000559398	0.00127007
Vibrio_TGA69642.1	type II secretion system protein GspG [Aliivibrio fischeri]	-0.681434	1.38376
Vibrio_TGA69643.1	type II secretion system protein GspF [Aliivibrio fischeri]	0.615507	0.344638
Vibrio_TGA69644.1	type II secretion system protein GspE [Aliivibrio fischeri]	0.174054	0.118152
Vibrio_TGA69645.1	type II secretion system protein GspC [Aliivibrio fischeri]	0.01191	0.00408811
Vibrio_TGA69647.1	Hsp33 family molecular chaperone HslO [Aliivibrio fischeri]	-0.121036	0.153705
Vibrio_TGA69648.1	phosphoenolpyruvate carboxykinase (ATP) [Aliivibrio fischeri]	-0.0897022	0.120419
Vibrio_TGA69652.1	Cof-type HAD-IIB family hydrolase [Aliivibrio fischeri]	0.241151	0.214103
Vibrio_TGA69655.1	diaminopimelate epimerase [Aliivibrio fischeri]	-0.919455	0.460491
Vibrio_TGA69656.1	diaminopimelate decarboxylase [Aliivibrio fischeri]	-0.017841	0.0221871
Vibrio_TGA69658.1	iron donor protein CyaY [Aliivibrio fischeri]	-0.111418	0.0368053
Vibrio_TGA69659.1	oligopeptidase A [Aliivibrio fischeri]	-0.220807	0.365668
Vibrio_TGA69660.1	23S rRNA (adenine(2030)-N(6))-methyltransferase RlmJ [Aliivibrio fischeri]	-0.182308	0.185421
Vibrio_TGA69661.1	glutathione-disulfide reductase [Aliivibrio fischeri]	-0.0411068	0.0592085
Vibrio_TGA69667.1	hypothetical protein VFES401_13660 [Aliivibrio fischeri]	-0.186855	0.0899151
Vibrio_TGA69683.1	hypothetical protein VFES401_13740 [Aliivibrio fischeri]	0.312879	0.346815
Vibrio_TGA69685.1	cyclic nucleotide-binding/CBS domain-containing protein [Aliivibrio fischeri]	0.0233198	0.0161857
Vibrio_TGA69689.1	ABC transporter substrate-binding protein [Aliivibrio fischeri]	0.158975	0.122791
Vibrio_TGA69690.1	ABC transporter ATP-binding protein [Aliivibrio fischeri]	-0.87582	0.351827
Vibrio_TGA69691.1	cytochrome c5 family protein [Aliivibrio fischeri]	0.0536248	0.0732165
Vibrio_TGA69692.1	DNA helicase Rep [Aliivibrio fischeri]	0.349604	0.17396
Vibrio_TGA69694.1	efflux RND transporter periplasmic adaptor subunit [Aliivibrio fischeri]	0.228072	0.532513
Vibrio_TGA69695.1	multidrug efflux RND transporter permease subunit [Aliivibrio fischeri]	0.126367	0.317783
Vibrio_TGA69697.1	ketol-acid reductoisomerase [Aliivibrio fischeri]	0.515978	0.269907
Vibrio_TGA69701.1	type II secretion system protein GspD [Aliivibrio fischeri]	-0.0643902	0.0638168
Vibrio_TGA70000.1	anaerobic C4-dicarboxylate transporter DcuC [Aliivibrio fischeri]	0.270272	0.152457
Vibrio_TGA70002.1	YgiQ family radical SAM protein [Aliivibrio fischeri]	0.107099	0.0781286
Vibrio_TGA70003.1	tyrosine--tRNA ligase [Aliivibrio fischeri]	-0.143523	0.141496
Vibrio_TGA70010.1	PTS glucose transporter subunit IIBC [Aliivibrio fischeri]	0.0143479	0.0157212
Vibrio_TGA70011.1	YchF/TatD family DNA exonuclease [Aliivibrio fischeri]	-0.130336	0.0539361
Vibrio_TGA70013.1	dTMP kinase [Aliivibrio fischeri]	-0.0553633	0.0565278
Vibrio_TGA70016.1	beta-ketoacyl-ACP synthase II [Aliivibrio fischeri]	0.0831965	0.116071
Vibrio_TGA70017.1	acyl carrier protein [Aliivibrio fischeri]	0.492457	0.748584
Vibrio_TGA70018.1	3-oxoacyl-ACP reductase FabG [Aliivibrio fischeri]	-0.141387	0.498532
Vibrio_TGA70019.1	ACP S-malonyltransferase [Aliivibrio fischeri]	-0.216915	0.283454
Vibrio_TGA70020.1	ketoacyl-ACP synthase III [Aliivibrio fischeri]	-0.228575	0.209804
Vibrio_TGA70022.1	50S ribosomal protein L32 [Aliivibrio fischeri]	-0.0672316	0.0880165
Vibrio_TGA70023.1	23S rRNA accumulation protein YceD [Aliivibrio fischeri]	-0.298351	0.250657
Vibrio_TGA70025.1	23S rRNA pseudouridine(955/2504/2580) synthase RluC [Aliivibrio fischeri]	0.0444298	0.0315931
Vibrio_TGA70026.1	ribonuclease E [Aliivibrio fischeri]	0.0697708	0.121007
Vibrio_TGA70027.1	SulP family inorganic anion transporter [Aliivibrio fischeri]	0.834886	0.269926
Vibrio_TGA70029.1	AsmA family protein [Aliivibrio fischeri]	0.0962264	0.106908
Vibrio_TGA70030.1	uridine kinase [Aliivibrio fischeri]	-0.405917	0.24283
Vibrio_TGA70032.1	methionine--tRNA ligase [Aliivibrio fischeri]	0.271353	0.396222
Vibrio_TGA70033.1	orotidine-5'-phosphate decarboxylase [Aliivibrio fischeri]	-0.469101	0.151887
Vibrio_TGA70034.1	lipopolysaccharide assembly protein LapB [Aliivibrio fischeri]	0.885375	0.630051
Vibrio_TGA70035.1	integration host factor subunit beta [Aliivibrio fischeri]	-0.0321614	0.0556455
Vibrio_TGA70036.1	30S ribosomal protein S1 [Aliivibrio fischeri]	0.11501	0.427099
Vibrio_TGA70037.1	(d)CMP kinase [Aliivibrio fischeri]	0.424662	0.409586
Vibrio_TGA70038.1	3-phosphoshikimate 1-carboxyvinyltransferase [Aliivibrio fischeri]	-0.201247	0.168829
Vibrio_TGA70041.1	translation initiation factor IF-1 [Aliivibrio fischeri]	0.49512	0.294395
Vibrio_TGA70042.1	ATP-dependent Clp protease ATP-binding subunit ClpA [Aliivibrio fischeri]	0.156206	0.220826
Vibrio_TGA70044.1	cold shock domain-containing protein CspD [Aliivibrio fischeri]	0.768965	0.203598
Vibrio_TGA70047.1	bifunctional methylenetetrahydrofolate dehydrogenase/methenyltetrahydrofolate cyclohydrolase FolD [Aliivibrio fischeri]	0.0500202	0.0397779
Vibrio_TGA70048.1	PrkA family serine protein kinase [Aliivibrio fischeri]	-0.0172971	0.0880795
Vibrio_TGA70049.1	YeaH/YhbH family protein [Aliivibrio fischeri]	0.369538	0.216978
Vibrio_TGA70050.1	NADP-dependent isocitrate dehydrogenase [Aliivibrio fischeri]	-0.00151443	0.00231046
Vibrio_TGA70060.1	tRNA 2-thiouridine(34) synthase MnmA [Aliivibrio fischeri]	0.220272	0.357673
Vibrio_TGA70061.1	high frequency lysogenization protein HflD [Aliivibrio fischeri]	0.181235	0.0898151
Vibrio_TGA70062.1	adenylosuccinate lyase [Aliivibrio fischeri]	-0.132635	0.265722
Vibrio_TGA70065.1	hypothetical protein VFES401_10110 [Aliivibrio fischeri]	-0.117661	0.0967411
Vibrio_TGA70070.1	DEAD/DEAH box helicase [Aliivibrio fischeri]	-0.317826	0.469278
Vibrio_TGA70071.1	serine protease [Aliivibrio fischeri]	0.256257	0.162922
Vibrio_TGA70072.1	Cys-tRNA(Pro) deacylase [Aliivibrio fischeri]	0.848315	0.370858
Vibrio_TGA70075.1	formate--tetrahydrofolate ligase [Aliivibrio fischeri]	-0.289161	0.0878096
Vibrio_TGA70076.1	YfbU family protein [Aliivibrio fischeri]	0.157054	0.223727
Vibrio_TGA70077.1	porin [Aliivibrio fischeri]	-0.145163	0.123312
Vibrio_TGA70078.1	23S rRNA (guanine(745)-N(1))-methyltransferase [Aliivibrio fischeri]	0.197489	0.0502992
Vibrio_TGA70081.1	lauroyl-Kdo(2)-lipid IV(A) myristoyltransferase [Aliivibrio fischeri]	-5.39365	0.544256
Vibrio_TGA70082.1	HIT family protein [Aliivibrio fischeri]	0.21952	0.11986
Vibrio_TGA70083.1	YfcL family protein [Aliivibrio fischeri]	-0.13342	0.0669366
Vibrio_TGA70087.1	chorismate synthase [Aliivibrio fischeri]	0.277666	0.319221
Vibrio_TGA70089.1	50S ribosomal protein L3 N(5)-glutamine methyltransferase [Aliivibrio fischeri]	0.19968	0.879631
Vibrio_TGA70091.1	phosphohistidine phosphatase SixA [Aliivibrio fischeri]	0.23676	0.106732
Vibrio_TGA70092.1	insulinase family protein [Aliivibrio fischeri]	0.17692	0.0959294
Vibrio_TGA70093.1	fatty acid oxidation complex subunit alpha FadJ [Aliivibrio fischeri]	-0.185098	0.442345
Vibrio_TGA70094.1	acetyl-CoA C-acyltransferase FadI [Aliivibrio fischeri]	0.0281482	0.0481634
Vibrio_TGA70095.1	transporter [Aliivibrio fischeri]	-0.0675601	0.143853
Vibrio_TGA70099.1	c-type cytochrome biogenesis protein CcmI [Aliivibrio fischeri]	-0.0419688	0.0393378
Vibrio_TGA70101.1	DsbE family thiol:disulfide interchange protein [Aliivibrio fischeri]	-0.0573374	0.0228584
Vibrio_TGA70102.1	heme lyase CcmF/NrfE family subunit [Aliivibrio fischeri]	-0.105966	0.0606998
Vibrio_TGA70103.1	cytochrome c maturation protein CcmE [Aliivibrio fischeri]	0.378479	0.400637
Vibrio_TGA70107.1	chemotaxis protein CheW [Aliivibrio fischeri]	-0.329001	0.266877
Vibrio_TGA70110.1	chemotaxis response regulator protein-glutamate methylesterase [Aliivibrio fischeri]	0.112547	0.1084
Vibrio_TGA70111.1	chemotaxis protein CheA [Aliivibrio fischeri]	-0.457029	0.415106
Vibrio_TGA70113.1	RNA polymerase sigma factor FliA [Aliivibrio fischeri]	-0.546248	0.219787
Vibrio_TGA70114.1	MinD/ParA family protein [Aliivibrio fischeri]	-1.2442	0.574656
Vibrio_TGA70115.1	flagellar biosynthesis protein FlhF [Aliivibrio fischeri]	0.190793	0.253766
Vibrio_TGA70135.1	sigma-54-dependent Fis family transcriptional regulator [Aliivibrio fischeri]	0.142036	0.154815
Vibrio_TGA70140.1	flagellin [Aliivibrio fischeri]	0.213473	0.69641
Vibrio_TGA70141.1	flagellin [Aliivibrio fischeri]	0.478509	0.485623
Vibrio_TGA70142.1	flagellin [Aliivibrio fischeri]	0.4651	0.6417
Vibrio_TGA70143.1	flagellin [Aliivibrio fischeri]	0.187975	0.116032
Vibrio_TGA70144.1	flagellin [Aliivibrio fischeri]	0.144162	0.14825
Vibrio_TGA70156.1	chemotaxis protein CheR [Aliivibrio fischeri]	1.58622	0.562097
Vibrio_TGA70157.1	chemotaxis signal transduction protein CheV [Aliivibrio fischeri]	0.232431	0.461851
Vibrio_TGA70166.1	glutamate--tRNA ligase [Aliivibrio fischeri]	0.0318276	0.111159
Vibrio_TGA70169.1	NAD-dependent DNA ligase LigA [Aliivibrio fischeri]	0.425945	0.483478
Vibrio_TGA70170.1	cell division protein ZipA [Aliivibrio fischeri]	0.788032	0.32935
Vibrio_TGA70172.1	cysteine synthase A [Aliivibrio fischeri]	-0.283245	0.115163
Vibrio_TGA70173.1	phosphocarrier protein Hpr [Aliivibrio fischeri]	-0.0431514	0.0466308
Vibrio_TGA70174.1	phosphoenolpyruvate-protein phosphotransferase PtsI [Aliivibrio fischeri]	0.186392	0.246129
Vibrio_TGA70175.1	PTS glucose transporter subunit IIA [Aliivibrio fischeri]	0.0103763	0.0299834
Vibrio_TGA70176.1	Dyp-type peroxidase [Aliivibrio fischeri]	0.126627	0.117812
Vibrio_TGA70182.1	nitrate reductase cytochrome c-type subunit [Aliivibrio fischeri]	0.242332	0.12021
Vibrio_TGA70183.1	periplasmic nitrate reductase subunit alpha [Aliivibrio fischeri]	0.180581	0.262807
Vibrio_TGA70187.1	response regulator [Aliivibrio fischeri]	-0.356094	0.350437
Vibrio_TGA70192.1	succinyl-diaminopimelate desuccinylase [Aliivibrio fischeri]	1.08098	0.253114
Vibrio_TGA70195.1	outer membrane protein assembly factor BamC [Aliivibrio fischeri]	0.168913	0.188324
Vibrio_TGA70196.1	4-hydroxy-tetrahydrodipicolinate synthase [Aliivibrio fischeri]	-0.0346568	0.0395963
Vibrio_TGA70197.1	glycine cleavage system protein R [Aliivibrio fischeri]	0.280566	0.187998
Vibrio_TGA70198.1	thioredoxin-dependent thiol peroxidase [Aliivibrio fischeri]	0.574842	0.211723
Vibrio_TGA70202.1	arsenate reductase (glutaredoxin) [Aliivibrio fischeri]	0.0124093	0.0130316
Vibrio_TGA70204.1	DUF2066 domain-containing protein [Aliivibrio fischeri]	0.236717	0.211361
Vibrio_TGA70206.1	uracil phosphoribosyltransferase [Aliivibrio fischeri]	-0.103405	0.0911032
Vibrio_TGA70207.1	phosphoribosylformylglycinamidine cyclo-ligase [Aliivibrio fischeri]	-0.176067	0.122648
Vibrio_TGA70208.1	phosphoribosylglycinamide formyltransferase [Aliivibrio fischeri]	1.0839	0.529164
Vibrio_TGA70209.1	class II glutamine amidotransferase [Aliivibrio fischeri]	-1.05323	0.306205
Vibrio_TGA70210.1	D-sedoheptulose 7-phosphate isomerase [Aliivibrio fischeri]	0.156074	0.142714
Vibrio_TGA70211.1	acyl-CoA dehydrogenase [Aliivibrio fischeri]	0.0784426	0.052971
Vibrio_TGA70213.1	TIGR03503 family protein [Aliivibrio fischeri]	-1.97633	0.652534
Vibrio_TGA70221.1	nitrogen regulatory protein P-II [Aliivibrio fischeri]	0.160951	0.102193
Vibrio_TGA70224.1	acetyl-CoA carboxylase carboxyl transferase subunit alpha [Aliivibrio fischeri]	-0.0679693	0.0988316
Vibrio_TGA70225.1	DNA polymerase III subunit alpha [Aliivibrio fischeri]	0.0194225	0.00947752
Vibrio_TGA70227.1	lipid-A-disaccharide synthase [Aliivibrio fischeri]	0.00297229	0.00210011
Vibrio_TGA70228.1	acyl-ACP--UDP-N-acetylglucosamine O-acyltransferase [Aliivibrio fischeri]	0.257055	0.337648
Vibrio_TGA70230.1	UDP-3-O-(3-hydroxymyristoyl)glucosamine N-acyltransferase [Aliivibrio fischeri]	-0.104061	0.13879
Vibrio_TGA70231.1	molecular chaperone [Aliivibrio fischeri]	-0.512578	0.328927
Vibrio_TGA70232.1	outer membrane protein assembly factor BamA [Aliivibrio fischeri]	-0.03774	0.0437183
Vibrio_TGA70234.1	1-deoxy-D-xylulose-5-phosphate reductoisomerase [Aliivibrio fischeri]	-0.346278	0.123596
Vibrio_TGA70236.1	isoprenyl transferase [Aliivibrio fischeri]	0.0636382	0.045603
Vibrio_TGA70237.1	ribosome recycling factor [Aliivibrio fischeri]	0.211089	0.226217
Vibrio_TGA70238.1	UMP kinase [Aliivibrio fischeri]	0.0140195	0.0117859
Vibrio_TGA70239.1	elongation factor Ts [Aliivibrio fischeri]	0.059453	0.138176
Vibrio_TGA70240.1	30S ribosomal protein S2 [Aliivibrio fischeri]	-0.0137303	0.0203198
Vibrio_TGA70241.1	type I methionyl aminopeptidase [Aliivibrio fischeri]	0.0427553	0.0653811
Vibrio_TGA70244.1	protein translocase subunit SecF [Aliivibrio fischeri]	0.0533776	0.0206102
Vibrio_TGA70245.1	protein translocase subunit SecD [Aliivibrio fischeri]	0.0306384	0.0530204
Vibrio_TGA70246.1	preprotein translocase subunit YajC [Aliivibrio fischeri]	0.206012	0.513374
Vibrio_TGA70247.1	tRNA guanosine(34) transglycosylase Tgt [Aliivibrio fischeri]	-0.150285	0.135612
Vibrio_TGA70248.1	tRNA preQ1(34) S-adenosylmethionine ribosyltransferase-isomerase QueA [Aliivibrio fischeri]	0.204225	0.253044
Vibrio_TGA70249.1	CBS domain-containing protein [Aliivibrio fischeri]	0.0803187	0.0507357
Vibrio_TGA70250.1	isocitrate lyase [Aliivibrio fischeri]	-0.0781849	0.0354044
Vibrio_TGA70251.1	malate synthase A [Aliivibrio fischeri]	3.24223	0.588668
Vibrio_TGA70252.1	hydrogen peroxide-inducible genes activator [Aliivibrio fischeri]	0.262858	0.168988
Vibrio_TGA70253.1	peroxiredoxin C [Aliivibrio fischeri]	-0.142367	0.267998
Vibrio_TGA70254.1	copper homeostasis protein CutC [Aliivibrio fischeri]	-0.731774	0.241538
Vibrio_TGA70255.1	NirD/YgiW/YdeI family stress tolerance protein [Aliivibrio fischeri]	0.342714	0.243829
Vibrio_TGA70259.1	phaC PHA synthase [Aliivibrio fischeri]	0.0376469	0.0405707
Vibrio_TGA70266.1	phosphate regulon transcriptional regulatory protein PhoB [Aliivibrio fischeri]	-1.87885	0.620892
Vibrio_TGA70267.1	recombination-associated protein RdgC [Aliivibrio fischeri]	0.139055	0.242955
Vibrio_TGA70268.1	U32 family peptidase [Aliivibrio fischeri]	-0.0188384	0.014263
Vibrio_TGA70270.1	DUF3541 domain-containing protein [Aliivibrio fischeri]	-0.00256268	0.00122804
Vibrio_TGA70271.1	molecular chaperone DnaJ [Aliivibrio fischeri]	-0.124353	0.14517
Vibrio_TGA70272.1	molecular chaperone DnaK [Aliivibrio fischeri]	-0.0266268	0.036176
Vibrio_TGA70274.1	nucleotide exchange factor GrpE [Aliivibrio fischeri]	0.0520506	0.0712431
Vibrio_TGA70275.1	NAD(+) kinase [Aliivibrio fischeri]	-1.49245	0.965217
Vibrio_TGA70280.1	SsrA-binding protein SmpB [Aliivibrio fischeri]	-2.05829	0.379223
Vibrio_TGA70303.1	c-type cytochrome [Aliivibrio fischeri]	-0.0598196	0.0419648
Vibrio_TGA70304.1	catalase [Aliivibrio fischeri]	-0.257573	0.481622
Vibrio_TGA70306.1	superoxide dismutase [Aliivibrio fischeri]	-0.164464	0.133793
Vibrio_TGA70307.1	pyridoxal kinase PdxY [Aliivibrio fischeri]	-0.415314	0.410688
Vibrio_TGA70321.1	tRNA pseudouridine(13) synthase TruD [Aliivibrio fischeri]	-0.58398	0.313903
Vibrio_TGA70322.1	2-C-methyl-D-erythritol 2,4-cyclodiphosphate synthase [Aliivibrio fischeri]	0.270051	0.171327
Vibrio_TGA70325.1	phosphopyruvate hydratase [Aliivibrio fischeri]	0.0726709	0.139244
Vibrio_TGA70326.1	CTP synthase [Aliivibrio fischeri]	-0.0277769	0.0932518
Vibrio_TGA70329.1	GTP diphosphokinase [Aliivibrio fischeri]	0.0291192	0.0508842
Vibrio_TGA70330.1	23S rRNA (uracil(1939)-C(5))-methyltransferase RlmD [Aliivibrio fischeri]	0.25269	0.180498
Vibrio_TGA70331.1	two-component sensor histidine kinase BarA [Aliivibrio fischeri]	1.1984	0.264071
Vibrio_TGA70333.1	pyridoxine 5'-phosphate synthase [Aliivibrio fischeri]	0.345121	0.228517
Vibrio_TGA70335.1	GTPase Era [Aliivibrio fischeri]	-0.0564007	0.0392102
Vibrio_TGA70336.1	ribonuclease III [Aliivibrio fischeri]	0.352359	0.437661
Vibrio_TGA70337.1	signal peptidase I [Aliivibrio fischeri]	0.332491	0.738397
Vibrio_TGA70338.1	elongation factor 4 [Aliivibrio fischeri]	0.243769	0.279115
Vibrio_TGA70340.1	sigma-E factor regulatory protein RseB [Aliivibrio fischeri]	0.134014	0.1183
Vibrio_TGA70342.1	L-aspartate oxidase [Aliivibrio fischeri]	-0.102476	0.0456571
Vibrio_TGA70345.1	tRNA-modifying protein YgfZ [Aliivibrio fischeri]	-0.228394	0.119459
Vibrio_TGA70349.1	FAD-dependent 2-octaprenylphenol hydroxylase [Aliivibrio fischeri]	0.527056	0.201553
Vibrio_TGA70350.1	2-octaprenyl-6-methoxyphenyl hydroxylase [Aliivibrio fischeri]	-0.66902	0.218901
Vibrio_TGA70351.1	YecA family protein [Aliivibrio fischeri]	0.406049	0.253987
Vibrio_TGA70354.1	ribose-5-phosphate isomerase RpiA [Aliivibrio fischeri]	0.0699402	0.110123
Vibrio_TGA70355.1	phosphoglycerate dehydrogenase [Aliivibrio fischeri]	-0.280287	0.325223
Vibrio_TGA70356.1	oxidative stress defense protein [Aliivibrio fischeri]	0.275949	0.253363
Vibrio_TGA70357.1	small-conductance mechanosensitive channel MscS [Aliivibrio fischeri]	-0.0296696	0.0284358
Vibrio_TGA70358.1	peroxide stress protein YaaA [Aliivibrio fischeri]	0.174297	0.291419
Vibrio_TGA70361.1	cation-binding protein [Aliivibrio fischeri]	-1.29645	0.436096
Vibrio_TGA70363.1	deoxyribonuclease IV [Aliivibrio fischeri]	0.67817	0.308629
Vibrio_TGA70364.1	autonomous glycyl radical cofactor GrcA [Aliivibrio fischeri]	0.10152	0.10712
Vibrio_TGA70365.1	threonine synthase [Aliivibrio fischeri]	0.0438662	0.0554395
Vibrio_TGA70367.1	bifunctional aspartate kinase/homoserine dehydrogenase I [Aliivibrio fischeri]	-0.0852169	0.13597
Vibrio_TGA70368.1	putative 4-hydroxy-4-methyl-2-oxoglutarate aldolase [Aliivibrio fischeri]	-0.160641	0.143457
Vibrio_TGA70369.1	two-component system response regulator ArcA [Aliivibrio fischeri]	0.0857763	0.218772
Vibrio_TGA70370.1	lipoprotein [Aliivibrio fischeri]	0.703082	0.252862
Vibrio_TGA70371.1	aerobic respiration two-component sensor histidine kinase ArcB [Aliivibrio fischeri]	0.327536	0.225711
Vibrio_TGA70373.1	glutamate synthase subunit beta [Aliivibrio fischeri]	0.240598	0.164158
Vibrio_TGA70374.1	DUF1499 domain-containing protein [Aliivibrio fischeri]	2.16989	1.07678
Vibrio_TGA70375.1	5'-methylthioadenosine/S-adenosylhomocysteine nucleosidase [Aliivibrio fischeri]	-0.404325	0.305507
Vibrio_TGA70378.1	peptidase M23 [Aliivibrio fischeri]	-0.538568	0.182899
Vibrio_TGA70381.1	iron-sulfur cluster insertion protein ErpA [Aliivibrio fischeri]	0.517081	0.412229
Vibrio_TGA70382.1	glutamate-1-semialdehyde-2,1-aminomutase [Aliivibrio fischeri]	0.19749	0.365291
Vibrio_TGA70384.1	16S rRNA (guanine(1207)-N(2))-methyltransferase RsmC [Aliivibrio fischeri]	0.0651353	0.0636427
Vibrio_TGA70385.1	response regulator [Aliivibrio fischeri]	-6.49605	4.29321
Vibrio_TGA70386.1	ABC transporter substrate-binding protein [Aliivibrio fischeri]	0.147804	0.144755
Vibrio_TGA70394.1	N,N'-diacetylchitobiose phosphorylase [Aliivibrio fischeri]	0.480459	0.672421
Vibrio_TGA70398.1	Fe(3+) ABC transporter substrate-binding protein [Aliivibrio fischeri]	0.209151	0.192794
Vibrio_TGA70405.1	bifunctional aconitate hydratase 2/2-methylisocitrate dehydratase [Aliivibrio fischeri]	-0.108227	0.395228
Vibrio_TGA70406.1	serine protease [Aliivibrio fischeri]	0.364577	0.114917
Vibrio_TGA70410.1	RNA polymerase-binding protein DksA [Aliivibrio fischeri]	-0.242134	0.360065
Vibrio_TGA70413.1	3-methyl-2-oxobutanoate hydroxymethyltransferase [Aliivibrio fischeri]	-0.302815	0.263183
Vibrio_TGA70414.1	pantoate--beta-alanine ligase [Aliivibrio fischeri]	0.236094	0.249088
Vibrio_TGA70416.1	ABC transporter ATP-binding protein [Aliivibrio fischeri]	-0.269379	1.05745
Vibrio_TGA70417.1	carbonate dehydratase [Aliivibrio fischeri]	-0.519337	0.279625
Vibrio_TGA70419.1	hypoxanthine phosphoribosyltransferase [Aliivibrio fischeri]	0.15822	0.0822406
Vibrio_TGA70420.1	TetR/AcrR family transcriptional regulator [Aliivibrio fischeri]	-0.333883	0.283187
Vibrio_TGA70421.1	dihydrolipoyl dehydrogenase [Aliivibrio fischeri]	-0.0428936	0.0496312
Vibrio_TGA70422.1	pyruvate dehydrogenase complex dihydrolipoyllysine-residue acetyltransferase [Aliivibrio fischeri]	0.0252077	0.0317937
Vibrio_TGA70423.1	pyruvate dehydrogenase (acetyl-transferring), homodimeric type [Aliivibrio fischeri]	-0.0387431	0.0604688
Vibrio_TGA70426.1	carboxylating nicotinate-nucleotide diphosphorylase [Aliivibrio fischeri]	0.203928	0.177226
Vibrio_TGA70432.1	cell division protein ZapD [Aliivibrio fischeri]	-0.481046	0.12581
Vibrio_TGA70435.1	preprotein translocase subunit SecA [Aliivibrio fischeri]	0.0756433	0.212639
Vibrio_TGA70438.1	cell division protein FtsZ [Aliivibrio fischeri]	0.117769	0.166553
Vibrio_TGA70439.1	cell division protein FtsA [Aliivibrio fischeri]	0.309858	0.269002
Vibrio_TGA70441.1	UDP-N-acetylmuramate--L-alanine ligase [Aliivibrio fischeri]	-0.0962424	0.114589
Vibrio_TGA70442.1	undecaprenyldiphospho-muramoylpentapeptide beta-N-acetylglucosaminyltransferase [Aliivibrio fischeri]	2.98565	0.967987
Vibrio_TGA70445.1	UDP-N-acetylmuramoyl-tripeptide--D-alanyl-D-alanine ligase [Aliivibrio fischeri]	0.135154	0.0960711
Vibrio_TGA70449.1	16S rRNA (cytosine(1402)-N(4))-methyltransferase [Aliivibrio fischeri]	0.119121	0.12804
Vibrio_TGA70450.1	16S rRNA (cytidine(1402)-2'-O)-methyltransferase [Aliivibrio fischeri]	0.398137	0.187826
Vibrio_TGA70451.1	YraN family protein [Aliivibrio fischeri]	0.38843	0.254309
Vibrio_TGA70453.1	phosphoheptose isomerase [Aliivibrio fischeri]	0.975768	0.475108
Vibrio_TGA70454.1	BON domain-containing protein [Aliivibrio fischeri]	-0.137328	0.10203
Vibrio_TGA70456.1	stringent starvation protein A [Aliivibrio fischeri]	-0.0786246	0.12384
Vibrio_TGA70457.1	cytochrome c1 [Aliivibrio fischeri]	-0.00656041	0.00442225
Vibrio_TGA70458.1	cytochrome bc complex cytochrome b subunit [Aliivibrio fischeri]	0.229356	0.122399
Vibrio_TGA70459.1	ubiquinol-cytochrome c reductase iron-sulfur subunit [Aliivibrio fischeri]	0.0217395	0.0215905
Vibrio_TGA70460.1	30S ribosomal protein S9 [Aliivibrio fischeri]	0.12052	0.263864
Vibrio_TGA70461.1	50S ribosomal protein L13 [Aliivibrio fischeri]	0.141691	0.230637
Vibrio_TGA70463.1	DUF1043 family protein [Aliivibrio fischeri]	-0.13175	0.165721
Vibrio_TGA70464.1	Do family serine endopeptidase [Aliivibrio fischeri]	0.338974	0.527447
Vibrio_TGA70465.1	outer membrane-stress sensor serine endopeptidase DegS [Aliivibrio fischeri]	-0.0194659	0.0057485
Vibrio_TGA70466.1	DNA topoisomerase IV subunit A [Aliivibrio fischeri]	0.0624446	0.102313
Vibrio_TGA70467.1	DNA topoisomerase IV subunit B [Aliivibrio fischeri]	-0.551389	0.659727
Vibrio_TGA70469.1	3',5'-cyclic-AMP phosphodiesterase [Aliivibrio fischeri]	0.0235177	0.00945591
Vibrio_TGA70471.1	ADP-ribose diphosphatase [Aliivibrio fischeri]	0.199903	0.131583
Vibrio_TGA70472.1	outer membrane channel protein TolC [Aliivibrio fischeri]	0.0348506	0.0490516
Vibrio_TGA70473.1	bifunctional D-glycero-beta-D-manno-heptose-7-phosphate kinase/D-glycero-beta-D-manno-heptose 1-phosphate adenylyltransferase HldE [Aliivibrio fischeri]	0.141545	0.268324
Vibrio_TGA70474.1	bifunctional [glutamate--ammonia ligase]-adenylyl-L-tyrosine phosphorylase/[glutamate--ammonia-ligase] adenylyltransferase [Aliivibrio fischeri]	0.29762	0.10564
Vibrio_TGA70475.1	methyl-accepting chemotaxis protein [Aliivibrio fischeri]	-0.0886164	0.113899
Vibrio_TGA70477.1	inorganic triphosphatase [Aliivibrio fischeri]	0.538874	0.248317
Vibrio_TGA70478.1	TIGR00153 family protein [Aliivibrio fischeri]	0.207182	0.17399
Vibrio_TGA70480.1	SH3 domain-containing protein [Aliivibrio fischeri]	0.11807	0.355967
Vibrio_TGA70488.1	tRNA (adenosine(37)-N6)-threonylcarbamoyltransferase complex transferase subunit TsaD [Aliivibrio fischeri]	0.272	0.236612
Vibrio_TGA70489.1	30S ribosomal protein S21 [Aliivibrio fischeri]	0.0746612	0.102928
Vibrio_TGA70490.1	GatB/YqeY domain-containing protein [Aliivibrio fischeri]	0.337206	0.228171
Vibrio_TGA70493.1	porin family protein [Aliivibrio fischeri]	0.0227002	0.008912
Vibrio_TGA70494.1	long-chain fatty acid--CoA ligase [Aliivibrio fischeri]	0.209451	0.289933
Vibrio_TGA70496.1	pyruvate kinase PykF [Aliivibrio fischeri]	0.0096307	0.0208903
Vibrio_TGA70500.1	acetolactate synthase small subunit [Aliivibrio fischeri]	0.139323	0.120142
Vibrio_TGA70501.1	acetolactate synthase 3 large subunit [Aliivibrio fischeri]	0.0712413	0.143474
Vibrio_TGA70502.1	long-chain fatty acid--CoA ligase [Aliivibrio fischeri]	-0.291195	0.12271
Vibrio_TGA70503.1	transcriptional regulator LeuO [Aliivibrio fischeri]	-0.0513987	0.0260342
Vibrio_TGA70504.1	bifunctional aspartate kinase/homoserine dehydrogenase II [Aliivibrio fischeri]	0.222195	0.20823
Vibrio_TGA70505.1	O-succinylhomoserine (thiol)-lyase [Aliivibrio fischeri]	0.287997	0.175163
Vibrio_TGA70509.1	malate dehydrogenase [Aliivibrio fischeri]	0.143918	0.222542
Vibrio_TGA70510.1	50S ribosomal protein L31 [Aliivibrio fischeri]	0.0690707	0.0863807
Vibrio_TGA70512.1	DNA-binding transcriptional regulator CytR [Aliivibrio fischeri]	0.117637	0.188757
Vibrio_TGA70513.1	cell division protein FtsN [Aliivibrio fischeri]	0.245214	0.0964748
Vibrio_TGA70514.1	ATP-dependent protease subunit HslV [Aliivibrio fischeri]	0.385736	0.193904
Vibrio_TGA70515.1	HslU--HslV peptidase ATPase subunit [Aliivibrio fischeri]	0.0347145	0.0368691
Vibrio_TGA70517.1	cAMP-activated global transcriptional regulator CRP [Aliivibrio fischeri]	0.122242	0.182929
Vibrio_TGA70518.1	DUF1338 domain-containing protein [Aliivibrio fischeri]	-0.0431077	0.0423785
Vibrio_TGA70519.1	succinylglutamate-semialdehyde dehydrogenase [Aliivibrio fischeri]	-0.116907	0.228902
Vibrio_TGA70520.1	arginine N-succinyltransferase [Aliivibrio fischeri]	0.00230004	0.00202045
Vibrio_TGA70521.1	aspartate aminotransferase family protein [Aliivibrio fischeri]	-0.0833677	0.108147
Vibrio_TGA70523.1	tryptophan--tRNA ligase [Aliivibrio fischeri]	-0.000996976	0.000947932
Vibrio_TGA70524.1	phosphoglycolate phosphatase [Aliivibrio fischeri]	-0.0774663	0.0359825
Vibrio_TGA70525.1	ribulose-phosphate 3-epimerase [Aliivibrio fischeri]	0.583186	0.178002
Vibrio_TGA70527.1	cell division protein [Aliivibrio fischeri]	0.0576717	0.129125
Vibrio_TGA70528.1	3-dehydroquinate synthase [Aliivibrio fischeri]	-0.37674	0.547785
Vibrio_TGA70529.1	shikimate kinase AroK [Aliivibrio fischeri]	0.143412	0.24604
Vibrio_TGA70535.1	penicillin-binding protein 1A [Aliivibrio fischeri]	0.117957	0.109184
Vibrio_TGA70536.1	DNA-binding transcriptional regulator OxyR [Aliivibrio fischeri]	1.00018	0.532584
Vibrio_TGA70537.1	redoxin domain-containing protein [Aliivibrio fischeri]	-0.135649	0.498028
Vibrio_TGA70538.1	dihydrolipoyl dehydrogenase [Aliivibrio fischeri]	0.169605	0.110992
Vibrio_TGA70540.1	argininosuccinate lyase [Aliivibrio fischeri]	0.331783	0.25063
Vibrio_TGA70541.1	argininosuccinate synthase [Aliivibrio fischeri]	-0.0552555	0.0193662
Vibrio_TGA70544.1	acetylornithine deacetylase [Aliivibrio fischeri]	0.454422	0.600176
Vibrio_TGA70545.1	phosphoenolpyruvate carboxylase [Aliivibrio fischeri]	0.162711	0.753093
Vibrio_TGA70546.1	methylenetetrahydrofolate reductase [Aliivibrio fischeri]	-0.396074	0.116792
Vibrio_TGA70547.1	50S ribosomal protein L9 [Aliivibrio fischeri]	-0.0282453	0.134696
Vibrio_TGA70548.1	30S ribosomal protein S18 [Aliivibrio fischeri]	0.0541015	0.0951356
Vibrio_TGA70550.1	30S ribosomal protein S6 [Aliivibrio fischeri]	0.101054	0.442015
Vibrio_TGA70551.1	23S rRNA (guanosine(2251)-2'-O)-methyltransferase RlmB [Aliivibrio fischeri]	-0.111127	0.109646
Vibrio_TGA70552.1	ribonuclease R [Aliivibrio fischeri]	0.0921039	0.172398
Vibrio_TGA70556.1	adenylosuccinate synthase [Aliivibrio fischeri]	-0.0575051	0.0789692
Vibrio_TGA70558.1	protease modulator HflC [Aliivibrio fischeri]	0.15634	0.316384
Vibrio_TGA70559.1	FtsH protease activity modulator HflK [Aliivibrio fischeri]	-0.0330212	0.04681
Vibrio_TGA70560.1	GTPase HflX [Aliivibrio fischeri]	-0.310185	0.42159
Vibrio_TGA70561.1	RNA chaperone Hfq [Aliivibrio fischeri]	0.0542948	0.111747
Vibrio_TGA70562.1	tRNA (adenosine(37)-N6)-dimethylallyltransferase MiaA [Aliivibrio fischeri]	0.0509768	0.0626433
Vibrio_TGA70563.1	DNA mismatch repair endonuclease MutL [Aliivibrio fischeri]	0.0548342	0.0434067
Vibrio_TGA70564.1	LysM peptidoglycan-binding domain-containing protein [Aliivibrio fischeri]	0.708461	0.244317
Vibrio_TGA70567.1	oligoribonuclease [Aliivibrio fischeri]	0.148778	0.103727
Vibrio_TGA70569.1	phosphatidylserine decarboxylase [Aliivibrio fischeri]	-0.175898	0.113563
Vibrio_TGA70572.1	fumarate reductase (quinol) flavoprotein subunit [Aliivibrio fischeri]	0.0689812	0.145601
Vibrio_TGA70573.1	succinate dehydrogenase/fumarate reductase iron-sulfur subunit [Aliivibrio fischeri]	0.0622419	0.0495591
Vibrio_TGA70576.1	elongation factor P [Aliivibrio fischeri]	-0.470468	0.230126
Vibrio_TGA70578.1	ATP-dependent 6-phosphofructokinase [Aliivibrio fischeri]	0.0679641	0.0435098
Vibrio_TGA70580.1	periplasmic repressor CpxP [Aliivibrio fischeri]	0.498882	0.354649
Vibrio_TGA70585.1	NAD(P)H-dependent glycerol-3-phosphate dehydrogenase [Aliivibrio fischeri]	-0.137313	0.117791
Vibrio_TGA70586.1	protein-export chaperone SecB [Aliivibrio fischeri]	-0.0352936	0.0681737
Vibrio_TGA70587.1	peptidase M23 [Aliivibrio fischeri]	0.166463	0.0430644
Vibrio_TGA70589.1	aspartate ammonia-lyase [Aliivibrio fischeri]	0.24772	0.303883
Vibrio_TGA70591.1	universal stress global response regulator UspA [Aliivibrio fischeri]	0.144126	0.291565
Vibrio_TGA70592.1	protein-disulfide reductase DsbD [Aliivibrio fischeri]	0.632181	0.275417
Vibrio_TGA70593.1	glucosamine-6-phosphate deaminase [Aliivibrio fischeri]	0.272408	0.694575
Vibrio_TGA70595.1	phosphatase [Aliivibrio fischeri]	-1.74597	1.47076
Vibrio_TGA70596.1	ArsJ-associated glyceraldehyde-3-phosphate dehydrogenase [Aliivibrio fischeri]	-0.224372	0.370117
Vibrio_TGA70599.1	DUF1254 domain-containing protein [Aliivibrio fischeri]	-0.0666215	0.0694524
Vibrio_TGA70606.1	glutamine--fructose-6-phosphate transaminase (isomerizing) [Aliivibrio fischeri]	0.148833	0.314602
Vibrio_TGA70607.1	DeoR family transcriptional regulator [Aliivibrio fischeri]	-0.032357	0.0454901
Vibrio_TGA70608.1	response regulator transcription factor [Aliivibrio fischeri]	0.363155	0.336574
Vibrio_TGA70612.1	hybrid sensor histidine kinase/response regulator [Aliivibrio fischeri]	-0.477433	0.141856
Vibrio_TGA70616.1	acetate--CoA ligase [Aliivibrio fischeri]	0.0711253	0.0335276
Vibrio_TGA70618.1	acetyl-CoA carboxylase biotin carboxyl carrier protein [Aliivibrio fischeri]	-0.035866	0.0717512
Vibrio_TGA70619.1	acetyl-CoA carboxylase biotin carboxylase subunit [Aliivibrio fischeri]	0.0444051	0.0899358
Vibrio_TGA70620.1	50S ribosomal protein L11 methyltransferase [Aliivibrio fischeri]	-0.284098	0.681631
Vibrio_TGA70625.1	bifunctional phosphoribosylaminoimidazolecarboxamide formyltransferase/IMP cyclohydrolase [Aliivibrio fischeri]	-0.0733234	0.0614091
Vibrio_TGA70626.1	phosphoribosylamine--glycine ligase [Aliivibrio fischeri]	-0.24955	0.889076
Vibrio_TGA70628.1	HU family DNA-binding protein [Aliivibrio fischeri]	-0.00554494	0.0114528
Vibrio_TGA70630.1	D-2-hydroxyacid dehydrogenase [Aliivibrio fischeri]	0.119219	0.0619426
Vibrio_TGA70632.1	uroporphyrinogen decarboxylase [Aliivibrio fischeri]	0.157589	0.272498
Vibrio_TGA70633.1	Rsd/AlgQ family anti-sigma factor [Aliivibrio fischeri]	-0.0104687	0.00667602
Vibrio_TGA70640.1	DNA-directed RNA polymerase subunit beta' [Aliivibrio fischeri]	0.00350517	0.00804211
Vibrio_TGA70641.1	DNA-directed RNA polymerase subunit beta [Aliivibrio fischeri]	-0.0155297	0.036439
Vibrio_TGA70642.1	50S ribosomal protein L7/L12 [Aliivibrio fischeri]	-0.0221467	0.0557425
Vibrio_TGA70643.1	50S ribosomal protein L10 [Aliivibrio fischeri]	-0.00729917	0.0143934
Vibrio_TGA70644.1	50S ribosomal protein L1 [Aliivibrio fischeri]	0.0096245	0.0322149
Vibrio_TGA70645.1	50S ribosomal protein L11 [Aliivibrio fischeri]	0.020703	0.025431
Vibrio_TGA70646.1	transcription termination/antitermination protein NusG [Aliivibrio fischeri]	0.0821561	0.385652
Vibrio_TGA70649.1	elongation factor Tu [Aliivibrio fischeri] elongation factor Tu [Aliivibrio fischeri]	-0.0597783	0.236675
Vibrio_TGA70652.1	UDP-N-acetylmuramate dehydrogenase [Aliivibrio fischeri]	-0.621939	0.520279
Vibrio_TGA70654.1	CDP-diacylglycerol--serine O-phosphatidyltransferase [Aliivibrio fischeri]	0.0773488	0.254824
Vibrio_TGA70656.1	SpoVR family protein [Aliivibrio fischeri]	0.249665	0.400113
Vibrio_TGA70657.1	chemotaxis protein CheY [Aliivibrio fischeri]	-0.377982	0.203245
Vibrio_TGA70662.1	5'/3'-nucleotidase SurE [Aliivibrio fischeri]	0.552978	0.383712
Vibrio_TGA70663.1	RNA polymerase sigma factor RpoE [Aliivibrio fischeri]	0.0392449	0.0244645
Vibrio_TGA70665.1	glutamate synthase large subunit [Aliivibrio fischeri]	-0.109863	0.199447
Vibrio_TGA70666.1	polynucleotide adenylyltransferase PcnB [Aliivibrio fischeri]	0.162416	0.0941564
Vibrio_TGA70669.1	RNA polymerase sigma factor RpoD [Aliivibrio fischeri]	0.0965409	0.284176
Vibrio_TGA70671.1	rhodanese-like domain-containing protein [Aliivibrio fischeri]	0.252098	0.291653
Vibrio_TGA70672.1	DUF416 family protein [Aliivibrio fischeri]	-0.410877	0.204216
Vibrio_TGA71297.1	methionine synthase [Aliivibrio fischeri]	0.128247	0.100068
Vibrio_TGA71298.1	lysine-sensitive aspartokinase 3 [Aliivibrio fischeri]	-2.04736	1.26204
Vibrio_TGA71299.1	alanine--glyoxylate aminotransferase family protein [Aliivibrio fischeri]	1.02135	0.404896
Vibrio_TGA71301.1	excinuclease ABC subunit UvrA [Aliivibrio fischeri]	0.27289	0.327938
Vibrio_TGA71302.1	UTP--glucose-1-phosphate uridylyltransferase GalU [Aliivibrio fischeri]	0.0726373	0.10717
Vibrio_TGA71304.1	glycosyltransferase family 1 protein [Aliivibrio fischeri]	-0.0441454	0.0167083
Vibrio_TGA71309.1	chain-length determining protein [Aliivibrio fischeri]	-0.466172	0.211775
Vibrio_TGA71314.1	single-stranded DNA-binding protein [Aliivibrio fischeri]	-0.173537	0.320255
Vibrio_TGA71315.1	RNase E specificity factor CsrD [Aliivibrio fischeri]	-0.577746	0.142201
Vibrio_TGA71316.1	MSHA biogenesis protein MshI [Aliivibrio fischeri]	-0.616154	0.30337
Vibrio_TGA71319.1	pilus (MSHA type) biogenesis protein MshL [Aliivibrio fischeri]	0.0361348	0.0215775
Vibrio_TGA71322.1	GspE/PulE family protein [Aliivibrio fischeri]	-0.0245598	0.0107125
Vibrio_TGA71325.1	prepilin-type N-terminal cleavage/methylation domain-containing protein [Aliivibrio fischeri]	0.262319	0.306885
Vibrio_TGA71326.1	type II secretion system protein [Aliivibrio fischeri]	0.150607	0.146213
Vibrio_TGA71331.1	rod shape-determining protein [Aliivibrio fischeri]	-0.0473089	0.0783969
Vibrio_TGA71332.1	rod shape-determining protein MreC [Aliivibrio fischeri]	6.60323	0.618395
Vibrio_TGA71335.1	ribonuclease G [Aliivibrio fischeri]	0.357341	0.403999
Vibrio_TGA71336.1	TIGR02099 family protein [Aliivibrio fischeri]	1.27289	0.302546
Vibrio_TGA71337.1	carbon-nitrogen hydrolase family protein [Aliivibrio fischeri]	-0.283576	0.150459
Vibrio_TGA71338.1	metalloprotease TldD [Aliivibrio fischeri]	0.378717	0.19789
Vibrio_TGA71339.1	ribosome-associated protein [Aliivibrio fischeri]	0.445638	0.456809
Vibrio_TGA71340.1	metalloprotease PmbA [Aliivibrio fischeri]	0.222042	0.727718
Vibrio_TGA71344.1	PTS IIA-like nitrogen regulatory protein PtsN [Aliivibrio fischeri]	-5.08129	0.544256
Vibrio_TGA71345.1	ribosome hibernation promoting factor [Aliivibrio fischeri]	1.54427	0.309619
Vibrio_TGA71346.1	RNA polymerase factor sigma-54 [Aliivibrio fischeri]	-0.0887347	0.03532
Vibrio_TGA71347.1	lipopolysaccharide ABC transporter ATP-binding protein [Aliivibrio fischeri]	-0.630187	0.374519
Vibrio_TGA71348.1	lipopolysaccharide transport periplasmic protein LptA [Aliivibrio fischeri]	0.321836	0.306523
Vibrio_TGA71350.1	3-deoxy-manno-octulosonate-8-phosphatase KdsC [Aliivibrio fischeri]	0.244988	0.169793
Vibrio_TGA71351.1	arabinose-5-phosphate isomerase KdsD [Aliivibrio fischeri]	-0.00623589	0.0112885
Vibrio_TGA71358.1	BolA family transcriptional regulator [Aliivibrio fischeri]	0.341	0.24834
Vibrio_TGA71359.1	UDP-N-acetylglucosamine 1-carboxyvinyltransferase [Aliivibrio fischeri]	-0.236256	0.270869
Vibrio_TGA71362.1	RidA family protein [Aliivibrio fischeri]	-0.18333	0.246578
Vibrio_TGA71363.1	aspartate carbamoyltransferase regulatory subunit [Aliivibrio fischeri]	0.319914	0.197029
Vibrio_TGA71364.1	aspartate carbamoyltransferase [Aliivibrio fischeri]	0.244088	0.268227
Vibrio_TGA71366.1	ornithine carbamoyltransferase [Aliivibrio fischeri]	-0.326319	0.121955
Vibrio_TGA71368.1	ribonuclease E inhibitor RraB [Aliivibrio fischeri]	-0.507984	0.283324
Vibrio_TGA71371.1	leucyl aminopeptidase [Aliivibrio fischeri]	-0.11765	0.322276
Vibrio_TGA71373.1	lipopolysaccharide ABC transporter permease LptG [Aliivibrio fischeri]	0.0642966	0.0483316
Vibrio_TGA71377.1	oxidative damage protection protein [Aliivibrio fischeri]	-0.172735	0.229386
Vibrio_TGA71379.1	tRNA (guanosine(46)-N7)-methyltransferase TrmB [Aliivibrio fischeri]	0.107719	0.0788557
Vibrio_TGA71387.1	YggS family pyridoxal phosphate-dependent enzyme [Aliivibrio fischeri]	0.216251	0.161464
Vibrio_TGA71388.1	type IV pilus twitching motility protein PilT [Aliivibrio fischeri]	0.218123	0.106918
Vibrio_TGA71392.1	glutathione synthase [Aliivibrio fischeri]	-0.113933	0.0996027
Vibrio_TGA71393.1	16S rRNA (uracil(1498)-N(3))-methyltransferase [Aliivibrio fischeri]	-0.281333	0.175357
Vibrio_TGA71396.1	methionine adenosyltransferase [Aliivibrio fischeri]	0.0331018	0.0421648
Vibrio_TGA71397.1	transketolase [Aliivibrio fischeri]	0.0769398	0.155023
Vibrio_TGA71398.1	erythrose-4-phosphate dehydrogenase [Aliivibrio fischeri]	0.0952451	0.0994719
Vibrio_TGA71399.1	phosphoglycerate kinase [Aliivibrio fischeri]	0.0499266	0.100922
Vibrio_TGA71400.1	class II fructose-bisphosphate aldolase [Aliivibrio fischeri]	0.0198045	0.0867961
Vibrio_TGA71401.1	ATP-dependent RNA helicase SrmB [Aliivibrio fischeri]	0.251673	0.183549
Vibrio_TGA71406.1	bifunctional protein-disulfide isomerase/oxidoreductase DsbC [Aliivibrio fischeri]	0.0946838	0.430482
Vibrio_TGA71407.1	single-stranded-DNA-specific exonuclease RecJ [Aliivibrio fischeri]	0.168816	0.10815
Vibrio_TGA71408.1	peptide chain release factor 2 [Aliivibrio fischeri]	0.0794562	0.0951326
Vibrio_TGA71409.1	lysine--tRNA ligase [Aliivibrio fischeri]	-0.140423	0.189973
Vibrio_TGA71410.1	sigma-54-dependent Fis family transcriptional regulator [Aliivibrio fischeri]	-0.106805	0.158092
Vibrio_TGA71413.1	phosphoenolpyruvate--protein phosphotransferase [Aliivibrio fischeri]	0.174052	0.121033
Vibrio_TGA71416.1	thymidylate synthase [Aliivibrio fischeri]	-0.143379	0.0777972
Vibrio_TGA71420.1	30S ribosomal protein S20 [Aliivibrio fischeri]	0.0784853	0.0611787
Vibrio_TGA71423.1	isoleucine--tRNA ligase [Aliivibrio fischeri]	-0.0484184	0.386441
Vibrio_TGA71426.1	4-hydroxy-3-methylbut-2-enyl diphosphate reductase [Aliivibrio fischeri]	0.28719	0.166325
Vibrio_TGA71427.1	4-hydroxy-tetrahydrodipicolinate reductase [Aliivibrio fischeri]	-0.166939	0.193044
Vibrio_TGA71428.1	glutamine-hydrolyzing carbamoyl-phosphate synthase small subunit [Aliivibrio fischeri]	0.0288573	0.0413673
Vibrio_TGA71429.1	carbamoyl-phosphate synthase large subunit [Aliivibrio fischeri]	0.147195	0.179772
Vibrio_TGA71431.1	porin [Aliivibrio fischeri]	0.00306904	0.00596262
Vibrio_TGA71432.1	transcription elongation factor GreA [Aliivibrio fischeri]	0.03177	0.0506581
Vibrio_TGA71433.1	ribosome assembly RNA-binding protein YhbY [Aliivibrio fischeri]	-0.299922	0.30788
Vibrio_TGA71434.1	23S rRNA (uridine(2552)-2'-O)-methyltransferase RlmE [Aliivibrio fischeri]	-0.42119	0.235011
Vibrio_TGA71435.1	ATP-dependent zinc metalloprotease FtsH [Aliivibrio fischeri]	-0.052343	0.113995
Vibrio_TGA71436.1	dihydropteroate synthase [Aliivibrio fischeri]	-0.195226	0.147429
Vibrio_TGA71437.1	phosphoglucosamine mutase [Aliivibrio fischeri]	-0.167975	0.246601
Vibrio_TGA71439.1	ribosome maturation factor RimP [Aliivibrio fischeri]	-0.111153	0.107882
Vibrio_TGA71440.1	transcription termination/antitermination protein NusA [Aliivibrio fischeri]	-0.016833	0.0246095
Vibrio_TGA71441.1	translation initiation factor IF-2 [Aliivibrio fischeri]	0.0900004	0.410975
Vibrio_TGA71442.1	30S ribosome-binding factor RbfA [Aliivibrio fischeri]	-0.00079751	0.000773603
Vibrio_TGA71444.1	30S ribosomal protein S15 [Aliivibrio fischeri]	0.18851	0.0904342
Vibrio_TGA71445.1	polyribonucleotide nucleotidyltransferase [Aliivibrio fischeri]	-0.0296236	0.0620804
Vibrio_TGA71446.1	lipoprotein NlpI [Aliivibrio fischeri]	0.234685	0.234513
Vibrio_TGA71451.1	N-acetyltransferase [Aliivibrio fischeri]	0.252238	0.250134
Vibrio_TGA71455.1	peptide chain release factor 3 [Aliivibrio fischeri]	0.543477	0.411333
Vibrio_TGA71458.1	NupC/NupG family nucleoside CNT transporter [Aliivibrio fischeri]	-0.158806	0.101804
Vibrio_TGA71460.1	deoxyribose-phosphate aldolase [Aliivibrio fischeri]	0.124964	0.368159
Vibrio_TGA71461.1	thymidine phosphorylase [Aliivibrio fischeri]	0.0808185	0.113515
Vibrio_TGA71462.1	phosphopentomutase [Aliivibrio fischeri]	0.223228	0.431702
Vibrio_TGA71463.1	purine-nucleoside phosphorylase [Aliivibrio fischeri]	0.0826359	0.0999813
Vibrio_TGA71465.1	phosphoserine phosphatase [Aliivibrio fischeri]	-0.406814	0.331747
Vibrio_TGA71484.1	DNA repair protein RadA [Aliivibrio fischeri]	-1.2736	0.747324
Vibrio_TGA71485.1	elongation factor G [Aliivibrio fischeri]	-0.0673933	0.0929219
Vibrio_TGA71489.1	AMP-dependent synthetase [Aliivibrio fischeri]	0.33483	0.326468
Vibrio_TGA71490.1	DNA mismatch repair protein MutS [Aliivibrio fischeri]	0.0952696	0.0813286
Vibrio_TGA71492.1	recombinase RecA [Aliivibrio fischeri]	0.137247	0.355528
Vibrio_TGA71493.1	alanine--tRNA ligase [Aliivibrio fischeri]	0.0586753	0.179238
Vibrio_TGA71495.1	carbon storage regulator [Aliivibrio fischeri]	-0.504445	0.281301
Vibrio_TGA71497.1	oxaloacetate decarboxylase subunit alpha [Aliivibrio fischeri]	0.124009	0.148666
Vibrio_TGA71500.1	insulinase family protein [Aliivibrio fischeri]	0.0589069	0.102163
Vibrio_TGA71501.1	glutamate--cysteine ligase [Aliivibrio fischeri]	0.215395	0.483445
Vibrio_TGA71503.1	S-ribosylhomocysteine lyase [Aliivibrio fischeri]	-0.0645584	0.043732
Vibrio_TGA71506.1	signal recognition particle protein [Aliivibrio fischeri]	0.030484	0.0285795
Vibrio_TGA71507.1	30S ribosomal protein S16 [Aliivibrio fischeri]	0.0996153	0.3357
Vibrio_TGA71508.1	ribosome maturation factor RimM [Aliivibrio fischeri]	-0.0240757	0.0264248
Vibrio_TGA71510.1	50S ribosomal protein L19 [Aliivibrio fischeri]	-0.0882817	0.1769
Vibrio_TGA71512.1	bifunctional chorismate mutase/prephenate dehydrogenase [Aliivibrio fischeri]	0.723705	0.565235
Vibrio_TGA71515.1	energy-dependent translational throttle protein EttA [Aliivibrio fischeri]	0.131175	0.253512
Vibrio_TGA71519.1	prephenate dehydratase [Aliivibrio fischeri]	-0.653029	0.372877
Vibrio_TGA71520.1	ribosome-associated translation inhibitor RaiA [Aliivibrio fischeri]	0.0355762	0.0485161
Vibrio_TGA71521.1	outer membrane protein assembly factor BamD [Aliivibrio fischeri]	0.181741	0.224589
Vibrio_TGA71522.1	23S rRNA pseudouridine(1911/1915/1917) synthase RluD [Aliivibrio fischeri]	0.0309658	0.0295242
Vibrio_TGA71524.1	ATP-dependent chaperone ClpB [Aliivibrio fischeri]	0.13781	0.2311
Vibrio_TGA71533.1	2,3,4,5-tetrahydropyridine-2,6-dicarboxylate N-succinyltransferase [Aliivibrio fischeri]	0.242855	0.27524
Vibrio_TGA71538.1	exodeoxyribonuclease V subunit gamma [Aliivibrio fischeri]	-0.35986	0.184209
Vibrio_TGA71539.1	exodeoxyribonuclease V subunit beta [Aliivibrio fischeri]	0.0152714	0.00500347
Vibrio_TGA71545.1	tRNA cyclic N6-threonylcarbamoyladenosine(37) synthase TcdA [Aliivibrio fischeri]	-0.183727	0.0791483
Vibrio_TGA71548.1	transcriptional regulator GcvA [Aliivibrio fischeri]	-0.391231	0.254559
Vibrio_TGA71549.1	23S rRNA (cytidine(2498)-2'-O)-methyltransferase RlmM [Aliivibrio fischeri]	0.160236	0.49768
Vibrio_TGA71550.1	flap endonuclease Xni [Aliivibrio fischeri]	0.54183	0.248264
Vibrio_TGA71551.1	LOG family protein [Aliivibrio fischeri]	0.0338856	0.116057
Vibrio_TGA71554.1	NADPH-dependent 7-cyano-7-deazaguanine reductase QueF [Aliivibrio fischeri]	0.00627907	0.0046079
Vibrio_TGA71557.1	YaiI/YqxD family protein [Aliivibrio fischeri]	-1.07176	0.481994
Vibrio_TGA71566.1	DUF3549 family protein [Aliivibrio fischeri]	-0.0681028	0.0193345
Vibrio_TGA71569.1	inositol-1-monophosphatase [Aliivibrio fischeri]	0.273289	0.327556
Vibrio_TGA71570.1	tRNA (cytosine(32)/uridine(32)-2'-O)-methyltransferase TrmJ [Aliivibrio fischeri]	0.149025	0.0996074
Vibrio_TGA71571.1	Fe-S cluster assembly transcriptional regulator IscR [Aliivibrio fischeri]	0.709905	0.442883
Vibrio_TGA71572.1	IscS subfamily cysteine desulfurase [Aliivibrio fischeri]	0.0526866	0.110606
Vibrio_TGA71573.1	Fe-S cluster assembly scaffold IscU [Aliivibrio fischeri]	0.061607	0.093878
Vibrio_TGA71576.1	Fe-S protein assembly chaperone HscA [Aliivibrio fischeri]	0.487363	0.330457
Vibrio_TGA71577.1	ISC system 2Fe-2S type ferredoxin [Aliivibrio fischeri]	-0.335565	0.285722
Vibrio_TGA71579.1	aminopeptidase PepB [Aliivibrio fischeri]	0.201848	0.181989
Vibrio_TGA71580.1	nucleoside-diphosphate kinase [Aliivibrio fischeri]	0.0647423	0.0923531
Vibrio_TGA71581.1	bifunctional tRNA (adenosine(37)-C2)-methyltransferase TrmG/ribosomal RNA large subunit methyltransferase RlmN [Aliivibrio fischeri]	0.691146	0.478826
Vibrio_TGA71583.1	DUF4115 domain-containing protein [Aliivibrio fischeri]	0.11069	0.241288
Vibrio_TGA71584.1	flavodoxin-dependent (E)-4-hydroxy-3-methylbut-2-enyl-diphosphate synthase [Aliivibrio fischeri]	0.090572	0.205829
Vibrio_TGA71585.1	histidine--tRNA ligase [Aliivibrio fischeri]	0.042678	0.0346489
Vibrio_TGA71586.1	tetratricopeptide repeat protein [Aliivibrio fischeri]	0.056055	0.0680958
Vibrio_TGA71587.1	outer membrane protein assembly factor BamB [Aliivibrio fischeri]	-0.016735	0.0102679
Vibrio_TGA71588.1	ribosome biogenesis GTPase Der [Aliivibrio fischeri]	0.312636	0.217166
Vibrio_TGA71590.1	DNA ligase [Aliivibrio fischeri]	6.6027	1.54021
Vibrio_TGA71591.1	exodeoxyribonuclease VII large subunit [Aliivibrio fischeri]	1.45981	0.639681
Vibrio_TGA71592.1	IMP dehydrogenase [Aliivibrio fischeri]	-0.102442	0.100984
Vibrio_TGA71593.1	glutamine-hydrolyzing GMP synthase [Aliivibrio fischeri]	-0.0382468	0.0691802
Vibrio_TGA71599.1	S-formylglutathione hydrolase [Aliivibrio fischeri]	0.109419	0.0406728
Vibrio_TGA71600.1	S-(hydroxymethyl)glutathione dehydrogenase/class III alcohol dehydrogenase [Aliivibrio fischeri]	-0.10747	0.27359
Vibrio_TGA71604.1	S-(hydroxymethyl)glutathione dehydrogenase/class III alcohol dehydrogenase [Aliivibrio fischeri]	-0.121812	0.266589
Vibrio_TGA71605.1	LysR family transcriptional regulator [Aliivibrio fischeri]	-0.070103	0.0678157
Vibrio_TGA71607.1	membrane-bound lytic murein transglycosylase MltF [Aliivibrio fischeri]	-3.20891	1.17989
Vibrio_TGA71608.1	phosphoribosylformylglycinamidine synthase [Aliivibrio fischeri]	-0.0161617	0.0134958
Vibrio_TGA71610.1	DUF3622 domain-containing protein [Aliivibrio fischeri]	0.0575744	0.0510022
Vibrio_TGA71612.1	succinylglutamate desuccinylase/aspartoacylase family protein [Aliivibrio fischeri]	0.0520812	0.170194
Vibrio_TGA71613.1	30S ribosomal protein S6--L-glutamate ligase [Aliivibrio fischeri]	0.111756	0.258973
Vibrio_TGA71614.1	ATP-dependent zinc protease [Aliivibrio fischeri]	0.0589637	0.100335
Vibrio_TGA71615.1	DUF4250 domain-containing protein [Aliivibrio fischeri]	0.626254	0.454895
Vibrio_TGA71616.1	YaeP family protein [Aliivibrio fischeri]	0.753269	0.295911
Vibrio_TGA71617.1	N-acetylneuraminate lyase [Aliivibrio fischeri]	0.187405	0.155001
Vibrio_TGA71618.1	MurR/RpiR family transcriptional regulator [Aliivibrio fischeri]	-0.0438104	0.00905403
Vibrio_TGA71619.1	N-acetylglucosamine-6-phosphate deacetylase [Aliivibrio fischeri]	0.638159	0.247682
Vibrio_TGA71620.1	putative N-acetylmannosamine-6-phosphate 2-epimerase [Aliivibrio fischeri]	-0.908895	0.538959
Vibrio_TGA71623.1	YhcH/YjgK/YiaL family protein [Aliivibrio fischeri]	0.665813	0.589094
Vibrio_TGA71635.1	proline--tRNA ligase [Aliivibrio fischeri]	0.0324688	0.0335392
Vibrio_TGA71639.1	MetQ/NlpA family lipoprotein [Aliivibrio fischeri]	-0.0785416	0.110012
Vibrio_TGA71641.1	methionine ABC transporter ATP-binding protein MetN [Aliivibrio fischeri]	0.0741786	0.128316
Vibrio_TGA71642.1	D-glycero-beta-D-manno-heptose 1,7-bisphosphate 7-phosphatase [Aliivibrio fischeri]	-0.00977754	0.00432268
Vibrio_TGA71651.1	serine hydroxymethyltransferase [Aliivibrio fischeri]	-0.00512335	0.0154579
Vibrio_TGA71652.1	DUF4092 domain-containing protein [Aliivibrio fischeri]	0.75026	0.249857
Vibrio_TGA71653.1	lipoprotein [Aliivibrio fischeri]	-0.00992027	0.0165961
Vibrio_TGA71656.1	bifunctional diaminohydroxyphosphoribosylaminopyrimidine deaminase/5-amino-6-(5-phosphoribosylamino)uracil reductase RibD [Aliivibrio fischeri]	0.105094	0.0599368
Vibrio_TGA71657.1	riboflavin synthase [Aliivibrio fischeri]	-0.328622	0.326194
Vibrio_TGA71658.1	bifunctional 3,4-dihydroxy-2-butanone-4-phosphate synthase/GTP cyclohydrolase II [Aliivibrio fischeri]	0.176101	0.346721
Vibrio_TGA71659.1	6,7-dimethyl-8-ribityllumazine synthase [Aliivibrio fischeri]	0.0508376	0.0729026
Vibrio_TGA71660.1	transcription antitermination factor NusB [Aliivibrio fischeri]	0.348626	0.636096
Vibrio_TGA71667.1	1-deoxy-D-xylulose-5-phosphate synthase [Aliivibrio fischeri]	-0.307457	0.259747
Vibrio_TGA71672.1	tRNA 4-thiouridine(8) synthase ThiI [Aliivibrio fischeri]	-0.133675	0.0935945
Vibrio_TGA71673.1	DJ-1 family protein [Aliivibrio fischeri]	-0.504285	0.352844
Vibrio_TGA71674.1	hypothetical protein VFES401_04010 [Aliivibrio fischeri]	-0.0138573	0.0163645
Vibrio_TGA71676.1	peptidyl-prolyl cis-trans isomerase [Aliivibrio fischeri]	0.0997279	0.0595451
Vibrio_TGA71677.1	hypothetical protein VFES401_04025 [Aliivibrio fischeri]	0.0816021	0.129153
Vibrio_TGA71678.1	methyltransferase domain-containing protein [Aliivibrio fischeri]	-0.0271483	0.0124964
Vibrio_TGA71679.1	transcriptional regulator BolA [Aliivibrio fischeri]	0.354678	0.110076
Vibrio_TGA71680.1	Na(+)-translocating NADH-quinone reductase subunit A [Aliivibrio fischeri]	-0.119665	0.970852
Vibrio_TGA71682.1	Na(+)-translocating NADH-quinone reductase subunit C [Aliivibrio fischeri]	0.00768546	0.0194406
Vibrio_TGA71685.1	NADH:ubiquinone reductase (Na(+)-transporting) subunit F [Aliivibrio fischeri]	-0.0751522	0.0994935
Vibrio_TGA71686.1	FAD:protein FMN transferase [Aliivibrio fischeri]	0.614372	0.41453
Vibrio_TGA71689.1	aminoacyl-histidine dipeptidase [Aliivibrio fischeri]	0.0592634	0.148315
Vibrio_TGA71691.1	xanthine phosphoribosyltransferase [Aliivibrio fischeri]	0.502723	0.704632
Vibrio_TGA71692.1	esterase FrsA [Aliivibrio fischeri]	-0.0723509	0.0281191
Vibrio_TGA71693.1	glutamate 5-kinase [Aliivibrio fischeri]	0.463017	0.38949
Vibrio_TGA71694.1	lipoyl synthase [Aliivibrio fischeri]	0.497406	0.484575
Vibrio_TGA71696.1	DUF493 family protein [Aliivibrio fischeri]	0.284504	0.324212
Vibrio_TGA71697.1	D-alanyl-D-alanine carboxypeptidase [Aliivibrio fischeri]	-0.511188	0.625296
Vibrio_TGA71701.1	23S rRNA (pseudouridine(1915)-N(3))-methyltransferase RlmH [Aliivibrio fischeri]	0.302782	0.231552
Vibrio_TGA71704.1	hypothetical protein VFES401_04170 [Aliivibrio fischeri]	0.193255	0.169292
Vibrio_TGA71705.1	leucine--tRNA ligase [Aliivibrio fischeri]	0.0600613	0.202758
Vibrio_TGA71706.1	zinc ribbon-containing protein [Aliivibrio fischeri]	-0.0332841	0.0564109
Vibrio_TGA71708.1	magnesium/cobalt transporter CorC [Aliivibrio fischeri]	-0.177106	0.115739
Vibrio_TGA71710.1	PhoH family protein [Aliivibrio fischeri]	-0.0129162	0.0112618
Vibrio_TGA71711.1	tRNA (N6-isopentenyl adenosine(37)-C2)-methylthiotransferase MiaB [Aliivibrio fischeri]	0.336421	0.835133
Vibrio_TGA71712.1	2-octaprenyl-3-methyl-6-methoxy-1,4-benzoquinol hydroxylase [Aliivibrio fischeri]	0.494281	0.122638
Vibrio_TGA71713.1	redox-regulated ATPase YchF [Aliivibrio fischeri]	-0.105502	0.0803177
Vibrio_TGA71714.1	aminoacyl-tRNA hydrolase [Aliivibrio fischeri]	0.320701	0.184544
Vibrio_TGA71716.1	glutamyl-tRNA reductase [Aliivibrio fischeri]	-0.548469	0.361637
Vibrio_TGA71717.1	peptide chain release factor 1 [Aliivibrio fischeri]	0.230417	0.378139
Vibrio_TGA71721.1	3-deoxy-8-phosphooctulonate synthase [Aliivibrio fischeri]	-0.0820519	0.069387
Vibrio_TGA71722.1	uroporphyrinogen-III C-methyltransferase [Aliivibrio fischeri]	-2.58987	0.732469
Vibrio_TGA71725.1	nitrite reductase large subunit [Aliivibrio fischeri]	0.620222	0.277709
Vibrio_TGA71726.1	methyl-accepting chemotaxis protein [Aliivibrio fischeri]	-0.319479	0.312747
Vibrio_TGA71729.1	cadmium-translocating P-type ATPase [Aliivibrio fischeri]	-0.00314435	0.00119428
Vibrio_TGA71731.1	co-chaperone YbbN [Aliivibrio fischeri]	-0.0095696	0.00417688
Vibrio_TGA71737.1	phosphodiesterase [Aliivibrio fischeri]	5.94658	0.629057
Vibrio_TGA71739.1	transcriptional regulator [Aliivibrio fischeri]	0.414262	0.204618
Vibrio_TGA71740.1	molecular chaperone HtpG [Aliivibrio fischeri]	0.0646216	0.164654
Vibrio_TGA71741.1	adenylate kinase [Aliivibrio fischeri]	-0.0763651	0.172777
Vibrio_TGA71742.1	ferrochelatase [Aliivibrio fischeri]	0.595558	0.204146
Vibrio_TGA71743.1	trigger factor [Aliivibrio fischeri]	-0.140287	0.175639
Vibrio_TGA71744.1	ATP-dependent Clp protease proteolytic subunit [Aliivibrio fischeri]	0.262788	0.195143
Vibrio_TGA71745.1	ATP-dependent Clp protease ATP-binding subunit ClpX [Aliivibrio fischeri]	0.0807465	0.432519
Vibrio_TGA71746.1	endopeptidase La [Aliivibrio fischeri]	0.0398403	0.113926
Vibrio_TGA71747.1	HU family DNA-binding protein [Aliivibrio fischeri]	-0.0638425	0.0762898
Vibrio_TGA71748.1	peptidylprolyl isomerase [Aliivibrio fischeri]	0.0382775	0.069491
Vibrio_TGA71752.1	asparagine synthase B [Aliivibrio fischeri]	-0.23921	0.128358
Vibrio_TGA71754.1	ROK family protein [Aliivibrio fischeri]	0.0180347	0.0190377
Vibrio_TGA71755.1	N-acetylglucosamine-6-phosphate deacetylase [Aliivibrio fischeri]	-2.89588	1.13369
Vibrio_TGA71756.1	PTS glucose transporter subunit IIBC [Aliivibrio fischeri]	-0.0270594	0.046387
Vibrio_TGA71757.1	glutamine--tRNA ligase [Aliivibrio fischeri]	0.0297063	0.0498193
Vibrio_TGA71758.1	ferric iron uptake transcriptional regulator [Aliivibrio fischeri]	0.368375	0.964177
Vibrio_TGA71760.1	flavodoxin FldA [Aliivibrio fischeri]	0.142035	0.113119
Vibrio_TGA71763.1	replication initiation negative regulator SeqA [Aliivibrio fischeri]	0.378155	0.431291
Vibrio_TGA71764.1	alpha-D-glucose phosphate-specific phosphoglucomutase [Aliivibrio fischeri]	0.0117064	0.0229347
Vibrio_TGA71765.1	Nif3-like dinuclear metal center hexameric protein [Aliivibrio fischeri]	0.726585	0.433798
Vibrio_TGA71766.1	citrate synthase [Aliivibrio fischeri]	-0.110461	0.1227
Vibrio_TGA71769.1	succinate dehydrogenase flavoprotein subunit [Aliivibrio fischeri]	0.0184454	0.031135
Vibrio_TGA71770.1	succinate dehydrogenase iron-sulfur subunit [Aliivibrio fischeri]	0.130585	0.186433
Vibrio_TGA71771.1	2-oxoglutarate dehydrogenase E1 component [Aliivibrio fischeri]	0.0344159	0.129042
Vibrio_TGA71772.1	2-oxoglutarate dehydrogenase complex dihydrolipoyllysine-residue succinyltransferase [Aliivibrio fischeri]	0.0603181	0.334121
Vibrio_TGA71773.1	ADP-forming succinate--CoA ligase subunit beta [Aliivibrio fischeri]	-0.0352516	0.129112
Vibrio_TGA71774.1	succinate--CoA ligase subunit alpha [Aliivibrio fischeri]	0.0165431	0.0381055
Vibrio_TGA71784.1	phosphate acetyltransferase [Aliivibrio fischeri]	-0.0394139	0.106833
Vibrio_TGA71785.1	acetate kinase [Aliivibrio fischeri]	0.0113761	0.0209615
Vibrio_TGA71787.1	arginine--tRNA ligase [Aliivibrio fischeri]	0.0283845	0.0547556
Vibrio_TGA71790.1	SAM-dependent methyltransferase [Aliivibrio fischeri]	0.629292	0.467659
Vibrio_TGA71791.1	hypothetical protein VFES401_04720 [Aliivibrio fischeri]	0.434009	0.609403
Vibrio_TGA71795.1	acyl carrier protein [Aliivibrio fischeri]	-0.170145	0.135476
Vibrio_TGA71799.1	glycosyltransferase family 2 protein [Aliivibrio fischeri]	0.0216629	0.0151022
Vibrio_TGA71800.1	aromatic amino acid lyase [Aliivibrio fischeri]	0.223083	0.148232
Vibrio_TGA71807.1	3-oxoacyl-ACP reductase FabG [Aliivibrio fischeri]	0.257579	0.619913
Vibrio_TGA71808.1	beta-ketoacyl-ACP synthase [Aliivibrio fischeri]	0.110821	0.13639
Vibrio_TGA71809.1	META domain-containing protein [Aliivibrio fischeri]	0.238819	0.385639
Vibrio_TGA71810.1	50S ribosomal protein L25 [Aliivibrio fischeri]	0.110777	0.199329
Vibrio_TGA71819.1	TetR/AcrR family transcriptional regulator [Aliivibrio fischeri]	-0.373899	0.200939
Vibrio_TGA71832.1	16S rRNA pseudouridine(516) synthase RsuA [Aliivibrio fischeri]	-2.0765	0.906019
Vibrio_TGA71840.1	trans-2-enoyl-CoA reductase family protein [Aliivibrio fischeri]	-0.120474	0.495571
Vibrio_TGA71842.1	GrxA family glutaredoxin [Aliivibrio fischeri]	0.554802	0.555665
Vibrio_TGA71843.1	MurR/RpiR family transcriptional regulator [Aliivibrio fischeri]	0.0679636	0.0716391
Vibrio_TGA71844.1	putative pyridoxal-dependent aspartate 1-decarboxylase [Aliivibrio fischeri]	0.0723962	0.0702559
Vibrio_TGA71845.1	hypothetical protein VFES401_04995 [Aliivibrio fischeri]	0.217771	0.16264
Vibrio_TGA71847.1	HDOD domain-containing protein [Aliivibrio fischeri]	0.0161644	0.0124105
Vibrio_TGA71849.1	hypothetical protein VFES401_05015 [Aliivibrio fischeri]	-0.507517	0.624758
Vibrio_TGA71850.1	DUF945 family protein [Aliivibrio fischeri]	-0.0983267	0.11783
Vibrio_TGA71851.1	3-phosphoserine/phosphohydroxythreonine transaminase [Aliivibrio fischeri]	-0.145554	0.164188
Vibrio_TGA71852.1	cysteine/glutathione ABC transporter ATP-binding protein/permease CydC [Aliivibrio fischeri]	-1.91611	0.488839
Vibrio_TGA71854.1	thioredoxin-disulfide reductase [Aliivibrio fischeri]	-0.208369	0.248209
Vibrio_TGA71855.1	alanine dehydrogenase [Aliivibrio fischeri]	-0.0441554	0.1327
Vibrio_TGA71856.1	leucine-responsive transcriptional regulator Lrp [Aliivibrio fischeri]	0.0488285	0.0738551
Vibrio_TGA71857.1	DNA translocase FtsK [Aliivibrio fischeri]	-0.0985748	0.0475761
Vibrio_TGA71858.1	outer membrane lipoprotein chaperone LolA [Aliivibrio fischeri]	0.447406	0.137944
Vibrio_TGA71859.1	replication-associated recombination protein A [Aliivibrio fischeri]	0.280505	0.200497
Vibrio_TGA71860.1	serine--tRNA ligase [Aliivibrio fischeri]	0.123598	0.112053
Vibrio_TGA71861.1	thioredoxin TrxC [Aliivibrio fischeri]	0.312144	0.112857
Vibrio_TGA71863.1	inosine/guanosine kinase [Aliivibrio fischeri]	0.150928	0.117422
Vibrio_TGA71864.1	D-hexose-6-phosphate mutarotase [Aliivibrio fischeri]	0.369593	0.191526
Vibrio_TGA71865.1	type I glyceraldehyde-3-phosphate dehydrogenase [Aliivibrio fischeri]	0.0282852	0.137329
Vibrio_TGA71866.1	peptide-methionine (R)-S-oxide reductase [Aliivibrio fischeri]	-1.03026	0.484902
Vibrio_TGA71871.1	bifunctional acetaldehyde-CoA/alcohol dehydrogenase [Aliivibrio fischeri]	0.193811	0.631423
Vibrio_TGA71872.1	SDR family oxidoreductase [Aliivibrio fischeri]	0.491951	0.160047
Vibrio_TGA71874.1	superoxide dismutase [Fe] [Aliivibrio fischeri]	-0.0898421	0.300575
Vibrio_TGA71875.1	Grx4 family monothiol glutaredoxin [Aliivibrio fischeri]	0.256056	0.1452
Vibrio_TGA71886.1	electron transport complex subunit RsxC [Aliivibrio fischeri]	0.684053	0.330754
Vibrio_TGA71889.1	excinuclease ABC subunit UvrB [Aliivibrio fischeri]	-0.396406	0.214881
Vibrio_TGA71892.1	uridine diphosphate-N-acetylglucosamine-binding protein YvcK [Aliivibrio fischeri]	-0.461198	0.13214
Vibrio_TGA71893.1	GTP 3',8-cyclase MoaA [Aliivibrio fischeri]	0.760162	0.23121
Vibrio_TGA71897.1	alpha-L-glutamate ligase-like protein [Aliivibrio fischeri]	0.180315	0.217049
Vibrio_TGA71898.1	gonadoliberin III [Aliivibrio fischeri]	0.0731482	0.105486
Vibrio_TGA71899.1	ATP-dependent zinc protease [Aliivibrio fischeri]	0.00911904	0.00965557
Vibrio_TGA71900.1	tRNA 5-methoxyuridine(34)/uridine 5-oxyacetic acid(34) synthase CmoB [Aliivibrio fischeri]	0.878468	0.512982
Vibrio_TGA71902.1	aspartate--tRNA ligase [Aliivibrio fischeri]	0.067846	0.352028
Vibrio_TGA71905.1	Holliday junction branch migration DNA helicase RuvB [Aliivibrio fischeri]	2.05023	1.32846
Vibrio_TGA71906.1	cytochrome bd-I ubiquinol oxidase subunit CydA [Aliivibrio fischeri]	0.163087	0.11725
Vibrio_TGA71911.1	protein TolQ [Aliivibrio fischeri]	0.320533	0.133595
Vibrio_TGA71914.1	Tol-Pal system protein TolB [Aliivibrio fischeri]	-0.0106675	0.0115964
Vibrio_TGA71915.1	peptidoglycan-associated lipoprotein Pal [Aliivibrio fischeri]	-0.0224315	0.0250027
Vibrio_TGA71916.1	tol-pal system protein YbgF [Aliivibrio fischeri]	-0.0163171	0.0082366
Vibrio_TGA71917.1	quinolinate synthase NadA [Aliivibrio fischeri]	0.0894075	0.0681878
Vibrio_TGA71946.1	DUF333 domain-containing protein [Aliivibrio fischeri]	0.273966	0.229767
Vibrio_TGA71964.1	type VI secretion system baseplate subunit TssF [Aliivibrio fischeri]	0.870205	0.367879
Vibrio_TGA71966.1	type VI secretion system contractile sheath large subunit [Aliivibrio fischeri]	-6.40638	3.45429
Vibrio_TGA71974.1	porin [Aliivibrio fischeri]	0.814159	0.343714
Vibrio_TGA71975.1	ATP phosphoribosyltransferase [Aliivibrio fischeri]	-0.0496882	0.0576816
Vibrio_TGA71976.1	histidinol dehydrogenase [Aliivibrio fischeri]	0.651726	0.335751
Vibrio_TGA71977.1	histidinol-phosphate transaminase [Aliivibrio fischeri]	0.236295	0.324122
Vibrio_TGA71978.1	bifunctional histidinol-phosphatase/imidazoleglycerol-phosphate dehydratase HisB [Aliivibrio fischeri]	0.168186	0.123632
Vibrio_TGA71979.1	imidazole glycerol phosphate synthase subunit HisH [Aliivibrio fischeri]	-0.436814	0.190577
Vibrio_TGA71980.1	1-(5-phosphoribosyl)-5-((5-phosphoribosylamino)methylideneamino)imidazole-4-carboxamide isomerase [Aliivibrio fischeri]	0.136454	0.187649
Vibrio_TGA71981.1	imidazole glycerol phosphate synthase subunit HisF [Aliivibrio fischeri]	-0.319743	0.137313
Vibrio_TGA71982.1	bifunctional phosphoribosyl-AMP cyclohydrolase/phosphoribosyl-ATP diphosphatase HisIE [Aliivibrio fischeri]	-0.310125	0.336552
Vibrio_TGA71989.1	tryptophan synthase subunit alpha [Aliivibrio fischeri]	0.312559	0.449644
Vibrio_TGA71990.1	tryptophan synthase subunit beta [Aliivibrio fischeri]	0.072862	0.0498426
Vibrio_TGA71992.1	anthranilate phosphoribosyltransferase [Aliivibrio fischeri]	0.0957739	0.0169257
Vibrio_TGA71995.1	threonylcarbamoyl-AMP synthase [Aliivibrio fischeri]	0.0615694	0.0455883
Vibrio_TGA71998.1	23S rRNA pseudouridine(2605) synthase RluB [Aliivibrio fischeri]	-0.143271	0.380977
Vibrio_TGA71999.1	YciK family oxidoreductase [Aliivibrio fischeri]	-0.215126	0.0797506
Vibrio_TGA72000.1	protease SohB [Aliivibrio fischeri]	-0.153963	0.0599262
Vibrio_TGA72002.1	hypothetical protein VFES401_05845 [Aliivibrio fischeri]	-0.0972163	0.0464125
Vibrio_TGA72007.1	hypothetical protein VFES401_05870 [Aliivibrio fischeri]	-0.0188131	0.0102585
Vibrio_TGA72041.1	type I DNA topoisomerase [Aliivibrio fischeri]	0.0295059	0.028312
Vibrio_TGA72044.1	response regulator [Aliivibrio fischeri]	0.614096	0.255547
Vibrio_TGA72045.1	2-hydroxyacid dehydrogenase [Aliivibrio fischeri]	0.964078	0.335826
Vibrio_TGA72046.1	phospho-sugar mutase [Aliivibrio fischeri]	-0.0490369	0.0365761
Vibrio_TGA72052.1	adenylosuccinate synthetase [Aliivibrio fischeri]	0.540361	0.355504
Vibrio_TGA72054.1	glutamate decarboxylase [Aliivibrio fischeri]	-0.104348	0.169764
Vibrio_TGA72055.1	transporter [Aliivibrio fischeri]	-0.0309764	0.0224374
Vibrio_TGA72074.1	porin family protein [Aliivibrio fischeri]	-0.240711	0.248892
Vibrio_TGA72079.1	methyl-accepting chemotaxis protein [Aliivibrio fischeri]	-0.931321	0.823291
Vibrio_TGA72092.1	outer membrane lipoprotein-sorting protein [Aliivibrio fischeri]	-0.106438	0.113441
Vibrio_TGA72100.1	haloacid dehalogenase-like hydrolase [Aliivibrio fischeri]	0.154358	0.104935
Vibrio_TGA72107.1	S9 family peptidase [Aliivibrio fischeri]	0.135844	0.0984213
Vibrio_TGA72109.1	sugar isomerase domain-containing protein [Aliivibrio fischeri]	-3.51362	0.784083
Vibrio_TGA72110.1	SIR2 family protein [Aliivibrio fischeri]	0.279162	0.290021
Vibrio_TGA72111.1	ATP-binding protein [Aliivibrio fischeri]	0.321937	0.293448
Vibrio_TGA72117.1	methyl-accepting chemotaxis protein [Aliivibrio fischeri]	-0.289723	0.228124
Vibrio_TGA72118.1	purine nucleoside phosphoramidase [Aliivibrio fischeri]	-0.264246	0.271368
Vibrio_TGA72119.1	hypothetical protein VFES401_06475 [Aliivibrio fischeri]	0.283913	0.164632
Vibrio_TGA72120.1	DUF1425 domain-containing protein [Aliivibrio fischeri]	0.030067	0.0213407
Vibrio_TGA72121.1	penicillin-binding protein activator LpoB [Aliivibrio fischeri]	-0.0999071	0.0707668
Vibrio_TGA72123.1	DUF469 family protein [Aliivibrio fischeri]	0.00246801	0.00238695
Vibrio_TGA72126.1	alpha/beta hydrolase [Aliivibrio fischeri]	0.413299	0.422891
Vibrio_TGA72127.1	NAD(P)/FAD-dependent oxidoreductase [Aliivibrio fischeri]	0.361364	0.146833
Vibrio_TGA72128.1	DEAD/DEAH box helicase [Aliivibrio fischeri]	0.136395	0.0447898
Vibrio_TGA72136.1	protease HtpX [Aliivibrio fischeri]	-1.16119	0.419147
Vibrio_TGA72137.1	DUF1456 family protein [Aliivibrio fischeri]	-0.462676	0.193101
Vibrio_TGA72157.1	L-serine ammonia-lyase [Aliivibrio fischeri]	0.291984	0.176216
Vibrio_TGA72161.1	fumarate hydratase [Aliivibrio fischeri]	-0.154727	0.25928
Vibrio_TGA72162.1	DUF2799 domain-containing protein [Aliivibrio fischeri]	0.0982845	0.0726903
Vibrio_TGA72163.1	efflux RND transporter periplasmic adaptor subunit [Aliivibrio fischeri]	-0.757621	0.569071
Vibrio_TGA72164.1	efflux RND transporter periplasmic adaptor subunit [Aliivibrio fischeri]	-0.269902	0.430523
Vibrio_TGA72165.1	efflux RND transporter permease subunit [Aliivibrio fischeri]	-0.000995845	0.00138265
Vibrio_TGA72167.1	cystathionine beta-lyase [Aliivibrio fischeri]	0.16121	0.126462
Vibrio_TGA72168.1	hypothetical protein VFES401_06730 [Aliivibrio fischeri]	0.0555795	0.0332923
Vibrio_TGA72169.1	L-threonine dehydrogenase [Aliivibrio fischeri]	0.318735	0.313012
Vibrio_TGA72175.1	MBL fold metallo-hydrolase [Aliivibrio fischeri]	1.24222	0.404843
Vibrio_TGA72176.1	hypothetical protein VFES401_06770 [Aliivibrio fischeri]	-0.158689	0.197208
Vibrio_TGA72179.1	CinA family nicotinamide mononucleotide deamidase-related protein [Aliivibrio fischeri]	-0.596065	0.665358
Vibrio_TGA72181.1	GGDEF domain-containing protein [Aliivibrio fischeri]	0.130146	0.0812027
Vibrio_TGA72183.1	ribonucleotide-diphosphate reductase subunit beta [Aliivibrio fischeri]	0.0339607	0.0357025
Vibrio_TGA72184.1	ribonucleoside-diphosphate reductase subunit alpha [Aliivibrio fischeri]	0.172169	0.243242
Vibrio_TGA72185.1	bifunctional 2-polyprenyl-6-hydroxyphenol methylase/3-demethylubiquinol 3-O-methyltransferase UbiG [Aliivibrio fischeri]	1.56402	0.342763
Vibrio_TGA72186.1	DNA topoisomerase (ATP-hydrolyzing) subunit A [Aliivibrio fischeri]	-0.0158827	0.0309601
Vibrio_TGA72188.1	DUF3581 family protein [Aliivibrio fischeri]	0.229146	0.279163
Vibrio_TGA72190.1	molecular chaperone [Aliivibrio fischeri]	-0.325924	0.251597
Vibrio_TGA72193.1	sporulation protein [Aliivibrio fischeri]	-0.396105	0.269446
Vibrio_TGA72197.1	threonine--tRNA ligase [Aliivibrio fischeri]	0.0545373	0.0936323
Vibrio_TGA72198.1	translation initiation factor IF-3 [Aliivibrio fischeri]	-0.0176133	0.0319378
Vibrio_TGA72200.1	50S ribosomal protein L20 [Aliivibrio fischeri]	0.0194962	0.0421717
Vibrio_TGA72216.1	phenylalanine--tRNA ligase subunit alpha [Aliivibrio fischeri]	-0.0940461	0.104242
Vibrio_TGA72217.1	phenylalanine--tRNA ligase subunit beta [Aliivibrio fischeri]	0.0556957	0.220082
Vibrio_TGA72218.1	integration host factor subunit alpha [Aliivibrio fischeri]	0.0332711	0.0854258
Vibrio_TGA72219.1	succinylglutamate desuccinylase [Aliivibrio fischeri]	0.297141	0.20354
Vibrio_TGA72220.1	M3 family oligoendopeptidase [Aliivibrio fischeri]	-0.391864	0.342967
Vibrio_TGA72221.1	YajQ family cyclic di-GMP-binding protein [Aliivibrio fischeri]	0.058173	0.119477
Vibrio_TGA72222.1	3-deoxy-7-phosphoheptulonate synthase [Aliivibrio fischeri]	-0.245518	0.237146
Vibrio_TGA72223.1	phosphoenolpyruvate synthase [Aliivibrio fischeri]	-0.0715802	0.11529
Vibrio_TGA72224.1	hypothetical protein VFES401_07020 [Aliivibrio fischeri]	-1.80675	0.734656
Vibrio_TGA72225.1	GntR family transcriptional regulator [Aliivibrio fischeri]	0.0481246	0.0276653
Vibrio_TGA72228.1	hypothetical protein VFES401_07050 [Aliivibrio fischeri]	-2.07153	0.55687
Vibrio_TGA72231.1	DNA methyltransferase [Aliivibrio fischeri]	-0.918666	0.314675
Vibrio_TGA72236.1	LysM peptidoglycan-binding domain-containing protein [Aliivibrio fischeri]	0.222672	0.183795
Vibrio_TGA72243.1	glutaredoxin [Aliivibrio fischeri]	0.414155	0.208663
Vibrio_TGA72253.1	16S rRNA (cytosine(1407)-C(5))-methyltransferase RsmF [Aliivibrio fischeri]	0.0875261	0.0711293
Vibrio_TGA72254.1	MCE family protein [Aliivibrio fischeri]	-0.00501476	0.00320481
Vibrio_TGA72257.1	GAF domain-containing protein [Aliivibrio fischeri]	0.13609	0.0693334
Vibrio_TGA72258.1	RNA chaperone ProQ [Aliivibrio fischeri]	0.0436553	0.0897358
Vibrio_TGA72259.1	carboxy terminal-processing peptidase [Aliivibrio fischeri]	0.138621	0.280284
Vibrio_TGA72261.1	aminopeptidase N [Aliivibrio fischeri]	0.137598	0.158347
Vibrio_TGA72263.1	NAD-glutamate dehydrogenase [Aliivibrio fischeri]	0.0149936	0.0202957
Vibrio_TGA72264.1	quinone-dependent dihydroorotate dehydrogenase [Aliivibrio fischeri]	-0.0897008	0.174348
Vibrio_TGA72266.1	bifunctional 23S rRNA (guanine(2069)-N(7))-methyltransferase RlmK/23S rRNA (guanine(2445)-N(2))-methyltransferase RlmL [Aliivibrio fischeri]	-0.120856	0.499836
Vibrio_TGA72268.1	ABC transporter ATP-binding protein [Aliivibrio fischeri]	0.572426	0.385277
Vibrio_TGA72269.1	DUF3466 family protein [Aliivibrio fischeri]	-0.338704	0.313315
Vibrio_TGA72271.1	bifunctional 3-hydroxydecanoyl-ACP dehydratase/trans-2-decenoyl-ACP isomerase [Aliivibrio fischeri]	-0.110579	0.325869
Vibrio_TGA72272.1	Lon protease family protein [Aliivibrio fischeri]	-0.0759081	0.0212088
Vibrio_TGA72273.1	macrodomain Ter protein MatP [Aliivibrio fischeri]	-0.457821	0.165582
Vibrio_TGA72279.1	cytochrome-c oxidase, cbb3-type subunit II [Aliivibrio fischeri]	0.568793	0.360561
Vibrio_TGA72281.1	cytochrome-c oxidase, cbb3-type subunit III [Aliivibrio fischeri]	0.0538135	0.0576269
Vibrio_TGA72286.1	fumarate/nitrate reduction transcriptional regulator Fnr [Aliivibrio fischeri]	0.575586	0.354963
Vibrio_TGA72287.1	universal stress protein UspE [Aliivibrio fischeri]	-0.0860068	0.280804
Vibrio_TGA72288.1	tRNA 2-thiocytidine(32) synthetase TtcA [Aliivibrio fischeri]	0.421165	0.137667
Vibrio_TGA72290.1	glucosaminidase [Aliivibrio fischeri]	-1.05683	0.414029
Vibrio_TGA72292.1	spermidine/putrescine ABC transporter ATP-binding protein PotA [Aliivibrio fischeri]	-0.0383184	0.0356514
Vibrio_TGA72293.1	spermidine/putrescine ABC transporter permease PotB [Aliivibrio fischeri]	0.000885519	0.000479705
Vibrio_TGA72295.1	extracellular solute-binding protein [Aliivibrio fischeri]	0.325865	0.358262
Vibrio_TGA72296.1	extracellular solute-binding protein [Aliivibrio fischeri]	0.489825	0.231645
Vibrio_TGA72299.1	antibiotic biosynthesis monooxygenase [Aliivibrio fischeri]	0.492727	0.299471
Vibrio_TGA72300.1	Qnr family pentapeptide repeat protein [Aliivibrio fischeri]	-0.132654	0.118819
Vibrio_TGA72301.1	hypothetical protein VFES401_07445 [Aliivibrio fischeri]	0.250387	0.0956145
Vibrio_TGA72309.1	oxalate:formate antiporter [Aliivibrio fischeri]	-0.139492	0.0619199
Vibrio_TGA72329.1	DUF2158 domain-containing protein [Aliivibrio fischeri]	0.284564	0.69479
Vibrio_TGA72332.1	hypothetical protein VFES401_07610 [Aliivibrio fischeri]	-0.83873	0.336395
Vibrio_TGA72334.1	4Fe-4S dicluster domain-containing protein [Aliivibrio fischeri]	-0.858668	0.384352
Vibrio_TGA72335.1	formate dehydrogenase [Aliivibrio fischeri]	-0.208614	0.409897
Vibrio_TGA72337.1	molecular chaperone [Aliivibrio fischeri]	0.176583	0.331191
Vibrio_TGA72338.1	4Fe-4S dicluster domain-containing protein [Aliivibrio fischeri]	0.368681	0.570916
Vibrio_TGA72340.1	DUF3305 domain-containing protein [Aliivibrio fischeri]	-0.107444	0.062755
Vibrio_TGA72341.1	sulfurtransferase FdhD [Aliivibrio fischeri]	0.213667	0.178954
Vibrio_TGA72343.1	methyl-accepting chemotaxis protein [Aliivibrio fischeri]	0.020165	0.0290851
Vibrio_TGA72344.1	pyroglutamyl-peptidase I [Aliivibrio fischeri]	0.205263	0.218925
Vibrio_TGA72354.1	N-acetyltransferase [Aliivibrio fischeri]	-0.143253	0.0959793
Vibrio_TGA72355.1	U32 family peptidase [Aliivibrio fischeri]	-0.205782	0.0820189
Vibrio_TGA72360.1	sulfurtransferase [Aliivibrio fischeri]	0.00695991	0.00208738
Vibrio_TGA72367.1	hypothetical protein VFES401_07810 [Aliivibrio fischeri]	0.0284772	0.00592595
Vibrio_TGA72370.1	response regulator transcription factor [Aliivibrio fischeri]	0.168349	0.227598
Vibrio_TGA72371.1	ATP-binding protein [Aliivibrio fischeri]	0.115887	0.0333626
Vibrio_TGA72373.1	glycosyltransferase [Aliivibrio fischeri]	0.0144159	0.00806855
Vibrio_TGA72377.1	tungsten ABC transporter substrate-binding protein [Aliivibrio fischeri]	0.0252839	0.0283338
Vibrio_TGA72381.1	bifunctional molybdopterin-guanine dinucleotide biosynthesis adaptor protein MobB/molybdopterin molybdotransferase MoeA [Aliivibrio fischeri]	0.0774628	0.042519
Vibrio_TGA72382.1	hypothetical protein VFES401_07885 [Aliivibrio fischeri]	0.274807	0.199032
Vibrio_TGA72383.1	LysM domain-containing protein [Aliivibrio fischeri]	-1.83413	0.53464
Vibrio_TGA72384.1	hypothetical protein VFES401_07900 [Aliivibrio fischeri]	-0.742733	0.526069
Vibrio_TGA72387.1	hypothetical protein VFES401_07925 [Aliivibrio fischeri]	-0.0846696	0.0602981
Vibrio_TGA72388.1	hypothetical protein VFES401_07930 [Aliivibrio fischeri]	0.399792	0.323299
Vibrio_TGA72389.1	LysM peptidoglycan-binding domain-containing protein [Aliivibrio fischeri]	-3.18867	1.04919
Vibrio_TGA72391.1	type VI secretion system tip protein VgrG [Aliivibrio fischeri]	-6.38087	5.23696
Vibrio_TGA72393.1	zinc chelation protein SecC [Aliivibrio fischeri]	0.0748039	0.0404108
Vibrio_TGA72394.1	N-acetylglucosamine kinase [Aliivibrio fischeri]	-0.161852	0.0956787
Vibrio_TGA72398.1	DUF3802 family protein [Aliivibrio fischeri]	0.206825	0.286079
Vibrio_TGA72399.1	fructosamine kinase family protein [Aliivibrio fischeri]	-0.144481	0.351466
Vibrio_TGA72401.1	riboflavin synthase [Aliivibrio fischeri]	-0.111594	0.143484
Vibrio_TGA72403.1	hypothetical protein VFES401_08010 [Aliivibrio fischeri]	6.11868	1.07783
Vibrio_TGA72404.1	anaerobic sulfatase maturase [Aliivibrio fischeri]	0.0264545	0.0215935
Vibrio_TGA72406.1	LysR family transcriptional regulator [Aliivibrio fischeri]	0.430544	0.188369
Vibrio_TGA72412.1	MoxR family ATPase [Aliivibrio fischeri]	-0.400058	0.354197
Vibrio_TGA72414.1	arylsulfatase [Aliivibrio fischeri]	-0.036676	0.131811
Vibrio_TGA72418.1	hypothetical protein VFES401_08090 [Aliivibrio fischeri]	-0.361978	0.243386
Vibrio_TGA72427.1	DEAD/DEAH box helicase [Aliivibrio fischeri]	0.715365	0.381903
Vibrio_TGA72431.1	D-ribose pyranase [Aliivibrio fischeri]	0.596277	0.241741
Vibrio_TGA72432.1	ribose ABC transporter ATP-binding protein RbsA [Aliivibrio fischeri]	6.04662	0.359928
Vibrio_TGA72434.1	ribose ABC transporter substrate-binding protein RbsB [Aliivibrio fischeri]	0.0996488	0.0964113
Vibrio_TGA72436.1	LacI family DNA-binding transcriptional regulator [Aliivibrio fischeri]	0.15346	0.0747478
Vibrio_TGA72438.1	ExeM/NucH family extracellular endonuclease [Aliivibrio fischeri]	-0.195079	0.262814
Vibrio_TGA72440.1	hypothetical protein VFES401_08200 [Aliivibrio fischeri]	-1.02692	1.08198
Vibrio_TGA72444.1	mechanosensitive ion channel [Aliivibrio fischeri]	-0.261253	0.0894501
Vibrio_TGA72447.1	carboxypeptidase M32 [Aliivibrio fischeri]	0.144527	0.205157
Vibrio_TGA72451.1	hypothetical protein VFES401_08255 [Aliivibrio fischeri]	-6.61969	1.0955
Vibrio_TGA72462.1	YceI family protein [Aliivibrio fischeri]	0.06689	0.105446
Vibrio_TGA72464.1	hypothetical protein VFES401_08325 [Aliivibrio fischeri]	0.76848	0.32293
Vibrio_TGA72465.1	exodeoxyribonuclease I [Aliivibrio fischeri]	0.542149	0.386328
Vibrio_TGA72468.1	cytidine deaminase [Aliivibrio fischeri]	0.0905139	0.184254
Vibrio_TGA72471.1	aspartate/tyrosine/aromatic aminotransferase [Aliivibrio fischeri]	-0.0701761	0.136853
Vibrio_TGA72473.1	HTH-type transcriptional regulator CysB [Aliivibrio fischeri]	0.557786	0.37274
Vibrio_TGA72474.1	DNA repair protein [Aliivibrio fischeri]	-0.236779	0.135107
Vibrio_TGA72478.1	DUF342 domain-containing protein [Aliivibrio fischeri]	-0.238843	0.144092
Vibrio_TGA72479.1	glutaredoxin [Aliivibrio fischeri]	-1.36604	0.503426
Vibrio_TGA72481.1	phosphoribosylaminoimidazolesuccinocarboxamide synthase [Aliivibrio fischeri]	-0.626269	0.511943
Vibrio_TGA72483.1	ATP-dependent RNA helicase HrpA [Aliivibrio fischeri]	0.256314	0.160831
Vibrio_TGA72486.1	methyl-accepting chemotaxis protein [Aliivibrio fischeri]	-0.0633237	0.0850173
Vibrio_TGA72488.1	methyltransferase domain-containing protein [Aliivibrio fischeri]	0.0891518	0.111103
Vibrio_TGA72489.1	retention module-containing protein [Aliivibrio fischeri]	-0.194692	0.239944
Vibrio_TGA72491.1	thiopurine S-methyltransferase [Aliivibrio fischeri]	-0.0756848	0.0847324
Vibrio_TGA72494.1	DUF2760 domain-containing protein [Aliivibrio fischeri]	0.217557	0.18136
Vibrio_TGA72495.1	Hsp70 family protein [Aliivibrio fischeri]	-0.588705	0.202991
Vibrio_TGA72496.1	molecular chaperone DnaK [Aliivibrio fischeri]	0.458934	0.295916
Vibrio_TGA72499.1	DUF1887 family protein [Aliivibrio fischeri]	0.252778	0.375327
Vibrio_TGA72500.1	uridine phosphorylase [Aliivibrio fischeri]	-0.226135	0.362769
Vibrio_TGA72502.1	CBS domain-containing protein [Aliivibrio fischeri]	-0.029926	0.0343372
Vibrio_TGA72504.1	FAD-binding oxidoreductase [Aliivibrio fischeri]	-0.627743	0.191724
Vibrio_TGA72505.1	DUF3334 family protein [Aliivibrio fischeri]	0.190265	0.111612
Vibrio_TGA72519.1	sel1 repeat family protein [Aliivibrio fischeri]	-0.482038	0.17046
Vibrio_TGA72529.1	cytochrome c nitrite reductase Fe-S protein [Aliivibrio fischeri]	-0.514564	0.4332
Vibrio_TGA72531.1	ammonia-forming nitrite reductase cytochrome c552 subunit [Aliivibrio fischeri]	-0.227597	0.310219
Vibrio_TGA72532.1	heme lyase [Aliivibrio fischeri]	0.153284	0.329165
Vibrio_TGA72534.1	NAD-dependent malic enzyme [Aliivibrio fischeri]	0.126786	0.608426
Vibrio_TGA72543.1	hypothetical protein VFES401_08765 [Aliivibrio fischeri]	-0.0446389	0.0342269
Vibrio_TGA72547.1	ABC transporter ATP-binding protein [Aliivibrio fischeri]	0.0189372	0.0142091
Vibrio_TGA72550.1	23S rRNA pseudouridine(2604) synthase RluF [Aliivibrio fischeri]	-0.686692	0.748502
Vibrio_TGA72551.1	hypothetical protein VFES401_08850 [Aliivibrio fischeri]	0.514867	0.470256
Vibrio_TGA72552.1	two-component system response regulator TorR [Aliivibrio fischeri]	0.0708626	0.10247
Vibrio_TGA72554.1	HTH-type transcriptional repressor PurR [Aliivibrio fischeri]	0.359477	0.156691
Vibrio_TGA72558.1	hypothetical protein VFES401_08885 [Aliivibrio fischeri]	0.778438	0.519371
Vibrio_TGA72559.1	acyl-CoA thioesterase II [Aliivibrio fischeri]	-0.253821	0.0933553
Vibrio_TGA72563.1	vibriobactin export RND transporter permease subunit VexH [Aliivibrio fischeri]	-1.30388	0.355706
Vibrio_TGA72564.1	efflux RND transporter periplasmic adaptor subunit [Aliivibrio fischeri]	-0.750497	0.41165
Vibrio_TGA72566.1	exodeoxyribonuclease III [Aliivibrio fischeri]	-0.041998	0.0391977
Vibrio_TGA72570.1	ABC transporter substrate-binding protein [Aliivibrio fischeri]	-0.265727	0.626334
Vibrio_TGA72571.1	ATP-binding cassette domain-containing protein [Aliivibrio fischeri]	0.548447	0.204964
Vibrio_TGA72572.1	DUF3360 family protein [Aliivibrio fischeri]	0.134404	0.216708
Vibrio_TGA72573.1	formate C-acetyltransferase [Aliivibrio fischeri]	-0.0421379	0.0696009
Vibrio_TGA72574.1	pyruvate formate lyase 1-activating protein [Aliivibrio fischeri]	0.151373	0.147281
Vibrio_TGA72576.1	ABC transporter ATP-binding protein [Aliivibrio fischeri]	-0.15672	0.133928
Vibrio_TGA72577.1	ABC transporter ATP-binding protein [Aliivibrio fischeri]	0.0646146	0.0812007
Vibrio_TGA72578.1	oligopeptide ABC transporter permease OppC [Aliivibrio fischeri]	0.139369	0.0790409
Vibrio_TGA72580.1	oligopeptide ABC transporter substrate-binding protein OppA [Aliivibrio fischeri]	-0.0715264	0.173306
Vibrio_TGA72583.1	cysteine--tRNA ligase [Aliivibrio fischeri]	0.125099	0.43089
Vibrio_TGA72584.1	peptidylprolyl isomerase [Aliivibrio fischeri]	-0.079184	0.0975955
Vibrio_TGA72586.1	EAL domain-containing protein [Aliivibrio fischeri]	-1.30992	0.347224
Vibrio_TGA72590.1	GTP cyclohydrolase I FolE [Aliivibrio fischeri]	0.130653	0.0780589
Vibrio_TGA72591.1	molybdopterin molybdotransferase MoeA [Aliivibrio fischeri]	0.390429	0.314674
Vibrio_TGA72592.1	molybdopterin-synthase adenylyltransferase MoeB [Aliivibrio fischeri]	-0.168823	0.109343
Vibrio_TGA72599.1	DUF2057 domain-containing protein [Aliivibrio fischeri]	-0.480312	0.158956
Vibrio_TGA72600.1	methyl-accepting chemotaxis protein [Aliivibrio fischeri]	-0.636594	0.532701
Vibrio_TGA72601.1	TMAO reductase system sensor histidine kinase/response regulator TorS [Aliivibrio fischeri]	0.590963	0.585295
Vibrio_TGA72603.1	methylglyoxal synthase [Aliivibrio fischeri]	0.0767066	0.046442
Vibrio_TGA72606.1	transcriptional regulator [Aliivibrio fischeri]	-0.0171422	0.0357193
Vibrio_TGA72609.1	two-component system response regulator UvrY [Aliivibrio fischeri]	0.125119	0.0922388
Vibrio_TGA72613.1	transcriptional regulator [Aliivibrio fischeri]	-0.00485977	0.00417541
Vibrio_TGA72615.1	fatty acid metabolism transcriptional regulator FadR [Aliivibrio fischeri]	0.839212	0.375239
Vibrio_TGA72616.1	Na(+)/H(+) antiporter NhaB [Aliivibrio fischeri]	0.663226	0.192466
Vibrio_TGA72622.1	hypothetical protein VFES401_09260 [Aliivibrio fischeri]	0.158589	0.153445
Vibrio_TGA72624.1	NADPH-dependent 2,4-dienoyl-CoA reductase [Aliivibrio fischeri]	0.0575078	0.0275328
Vibrio_TGA72625.1	signal peptide peptidase SppA [Aliivibrio fischeri]	0.538682	0.402805
Vibrio_TGA72627.1	aspartate-semialdehyde dehydrogenase [Aliivibrio fischeri]	-0.0043944	0.00355186
Vibrio_TGA72629.1	chemotaxis protein [Aliivibrio fischeri]	1.06555	0.334139
Vibrio_TGA72630.1	nucleoid-associated protein YejK [Aliivibrio fischeri]	0.364349	0.291754
Vibrio_TGA72631.1	DUF1414 domain-containing protein [Aliivibrio fischeri]	-0.967428	1.05572
Vibrio_TGA72632.1	DUF3413 domain-containing protein [Aliivibrio fischeri]	-1.08321	0.622259
Vibrio_TGA72633.1	carbonic anhydrase family protein [Aliivibrio fischeri]	0.346415	0.114588
Vibrio_TGA72636.1	GNAT family N-acetyltransferase [Aliivibrio fischeri]	0.184834	0.0880943
Vibrio_TGA72639.1	isopenicillin N synthase family oxygenase [Aliivibrio fischeri]	0.130638	0.0746047
Vibrio_TGA72644.1	TIGR02647 family protein [Aliivibrio fischeri]	0.0997207	0.0702992
Vibrio_TGA72645.1	hypothetical protein VFES401_09405 [Aliivibrio fischeri]	-0.317879	0.321961
Vibrio_TGA72650.1	1,4-dihydroxy-2-naphthoyl-CoA synthase [Aliivibrio fischeri]	-0.164616	0.183499
Vibrio_TGA72652.1	2-succinyl-5-enolpyruvyl-6-hydroxy-3-cyclohexene-1-carboxylic-acid synthase [Aliivibrio fischeri]	0.441638	0.474632
Vibrio_TGA72654.1	pyridoxal phosphate-dependent aminotransferase [Aliivibrio fischeri]	0.00207806	0.000729255
Vibrio_TGA72659.1	iron-containing alcohol dehydrogenase [Aliivibrio fischeri]	-0.0561277	0.073189
Vibrio_TGA72662.1	deoxyguanosinetriphosphate triphosphohydrolase family protein [Aliivibrio fischeri]	-1.3365	0.517542
Vibrio_TGA72666.1	YbaB/EbfC family nucleoid-associated protein [Aliivibrio fischeri]	-0.0428634	0.0250406
Vibrio_TGA72667.1	DNA polymerase III subunit gamma/tau [Aliivibrio fischeri]	-0.325943	0.101962
Vibrio_TGA72668.1	adenine phosphoribosyltransferase [Aliivibrio fischeri]	-0.0486529	0.0336475
Vibrio_TGA72671.1	LysR family transcriptional regulator [Aliivibrio fischeri]	0.00350009	0.00212225
Vibrio_TGA72672.1	amidophosphoribosyltransferase [Aliivibrio fischeri]	-0.150203	0.0840323
Vibrio_TGA72675.1	bifunctional tetrahydrofolate synthase/dihydrofolate synthase [Aliivibrio fischeri]	0.0839589	0.040723
Vibrio_TGA72676.1	acetyl-CoA carboxylase, carboxyltransferase subunit beta [Aliivibrio fischeri]	0.210829	0.620237
Vibrio_TGA72678.1	tRNA pseudouridine(38-40) synthase TruA [Aliivibrio fischeri]	-0.778886	0.270904
Vibrio_TGA72679.1	hypothetical protein VFES401_09585 [Aliivibrio fischeri]	0.700765	0.379649
Vibrio_TGA72680.1	aspartate-semialdehyde dehydrogenase [Aliivibrio fischeri]	-0.00998464	0.0119755
Vibrio_TGA72681.1	4-phosphoerythronate dehydrogenase [Aliivibrio fischeri]	-0.096589	0.0385823
Vibrio_TGA72682.1	beta-ketoacyl-ACP synthase I [Aliivibrio fischeri]	-0.138435	0.346547
Vibrio_TGA72684.1	lytic murein transglycosylase [Aliivibrio fischeri]	-0.217405	0.137384
Vibrio_TGA72687.1	septum site-determining protein MinD [Aliivibrio fischeri]	0.546485	0.523714
Vibrio_TGA72689.1	ribonuclease D [Aliivibrio fischeri]	-0.203981	0.158082
Vibrio_TGA72690.1	long-chain-fatty-acid--CoA ligase FadD [Aliivibrio fischeri]	0.209662	0.244705
Vibrio_TGA72694.1	tRNA (adenosine(37)-N6)-threonylcarbamoyltransferase complex dimerization subunit type 1 TsaB [Aliivibrio fischeri]	-0.142922	0.106839
Vibrio_TGA72695.1	ATP-dependent DNA helicase [Aliivibrio fischeri]	0.0514784	0.0352437
Vibrio_TGA72696.1	formyltetrahydrofolate deformylase [Aliivibrio fischeri]	0.170855	0.102882
Vibrio_TGA72699.1	BspA family leucine-rich repeat surface protein [Aliivibrio fischeri] BspA family leucine-rich repeat surface protein [Aliivibrio fischeri]	-0.0549275	0.0635907
Vibrio_TGA72703.1	valine--tRNA ligase [Aliivibrio fischeri]	0.153692	0.222503
Vibrio_TGA72707.1	glutamate-5-semialdehyde dehydrogenase [Aliivibrio fischeri]	0.119711	0.357685
Vibrio_TGA72708.1	ribose-phosphate pyrophosphokinase [Aliivibrio fischeri]	0.0128316	0.0324335
Vibrio_TGA72710.1	bifunctional UDP-sugar hydrolase/5'-nucleotidase [Aliivibrio fischeri]	0.054947	0.0850178
Vibrio_TGA72723.1	asparagine--tRNA ligase [Aliivibrio fischeri]	0.0954533	0.392166
Vibrio_TGA72727.1	NAD-dependent protein deacylase [Aliivibrio fischeri]	2.15105	0.442529
Vibrio_TGA72728.1	VRR-NUC domain-containing protein [Aliivibrio fischeri]	0.0536533	0.0305121
Vibrio_TGA72738.1	BspA family leucine-rich repeat surface protein [Aliivibrio fischeri]	0.208396	0.153598
Vibrio_TGA72739.1	coniferyl aldehyde dehydrogenase [Aliivibrio fischeri]	0.256668	0.504576
Vibrio_TGA73141.1	peptide deformylase [Aliivibrio fischeri]	0.0283768	0.0206299
Vibrio_TGA73142.1	methionyl-tRNA formyltransferase [Aliivibrio fischeri]	-0.390724	0.23808
Vibrio_TGA73143.1	Trk system potassium transporter TrkA [Aliivibrio fischeri]	-0.397869	0.204311
Vibrio_TGA73146.1	sporulation control protein Spo0M [Aliivibrio fischeri]	0.987308	0.228595
Vibrio_TGA73148.1	DUF1040 family protein [Aliivibrio fischeri]	-0.126237	0.0667788
Vibrio_TGA73149.1	cytochrome c oxidase accessory protein CcoG [Aliivibrio fischeri]	-0.0187744	0.0215429
Vibrio_TGA73150.1	thiol:disulfide interchange protein DsbA/DsbL [Aliivibrio fischeri]	0.0262903	0.0336315
Vibrio_TGA73154.1	acetolactate synthase 2 catalytic subunit [Aliivibrio fischeri]	-0.090894	0.1137
Vibrio_TGA73156.1	branched-chain amino acid transaminase [Aliivibrio fischeri]	-0.0706169	0.0619777
Vibrio_TGA73157.1	dihydroxy-acid dehydratase [Aliivibrio fischeri]	0.0790133	0.0972273
Vibrio_TGA73158.1	threonine ammonia-lyase, biosynthetic [Aliivibrio fischeri]	-0.10928	0.0839348
Vibrio_TGA73159.1	cold-shock protein [Aliivibrio fischeri]	-0.0446542	0.0685891
Vibrio_TGA73160.1	bifunctional UDP-N-acetylglucosamine diphosphorylase/glucosamine-1-phosphate N-acetyltransferase GlmU [Aliivibrio fischeri]	0.155087	0.2873
Vibrio_TGA73161.1	F0F1 ATP synthase subunit epsilon [Aliivibrio fischeri]	0.14198	0.126442
Vibrio_TGA73162.1	F0F1 ATP synthase subunit beta [Aliivibrio fischeri]	-0.0480533	0.121524
Vibrio_TGA73163.1	F0F1 ATP synthase subunit gamma [Aliivibrio fischeri]	0.196593	1.02766
Vibrio_TGA73164.1	F0F1 ATP synthase subunit alpha [Aliivibrio fischeri]	-0.045064	0.126252
Vibrio_TGA73165.1	F0F1 ATP synthase subunit delta [Aliivibrio fischeri]	0.0188738	0.0179491
Vibrio_TGA73169.1	ParB/RepB/Spo0J family partition protein [Aliivibrio fischeri]	-0.00186944	0.00238096
Vibrio_TGA73170.1	ParA family protein [Aliivibrio fischeri]	-0.450262	0.138322
Vibrio_TGA73171.1	16S rRNA (guanine(527)-N(7))-methyltransferase RsmG [Aliivibrio fischeri]	-0.0603283	0.06282
Vibrio_TGA73172.1	tRNA uridine-5-carboxymethylaminomethyl(34) synthesis enzyme MnmG [Aliivibrio fischeri]	-0.186473	0.153758
Vibrio_TGA73174.1	tRNA uridine-5-carboxymethylaminomethyl(34) synthesis GTPase MnmE [Aliivibrio fischeri]	0.570149	0.67805
Vibrio_TGA73175.1	membrane protein insertase YidC [Aliivibrio fischeri]	0.144799	0.400978
Vibrio_TGA73179.1	amino acid ABC transporter ATP-binding protein [Aliivibrio fischeri]	-1.72758	0.330506
Vibrio_TGA73181.1	amino acid ABC transporter substrate-binding protein [Aliivibrio fischeri]	-0.47116	0.125181
Vibrio_TGA73182.1	chromosomal replication initiator protein DnaA [Aliivibrio fischeri]	0.231599	0.546095
Vibrio_TGA73183.1	DNA polymerase III subunit beta [Aliivibrio fischeri]	0.252967	0.186879
Vibrio_TGA73185.1	DNA topoisomerase (ATP-hydrolyzing) subunit B [Aliivibrio fischeri]	0.198434	1.13686
Vibrio_TGA73186.1	heat shock chaperone IbpA [Aliivibrio fischeri]	-1.21891	0.366749
Vibrio_TGA73188.1	glycine--tRNA ligase subunit alpha [Aliivibrio fischeri]	-0.212952	0.301654
Vibrio_TGA73189.1	glycine--tRNA ligase subunit beta [Aliivibrio fischeri]	0.0459201	0.110673
Vibrio_TGA73190.1	alpha-amylase [Aliivibrio fischeri]	-0.112898	0.0613957
Vibrio_TGA73194.1	LysR family transcriptional regulator [Aliivibrio fischeri]	0.532499	0.181536
Vibrio_TGA73195.1	oxidoreductase [Aliivibrio fischeri]	0.218362	0.317429
Vibrio_TGA73196.1	acetyl-CoA C-acyltransferase FadA [Aliivibrio fischeri]	0.0469591	0.0293707
Vibrio_TGA73197.1	fatty acid oxidation complex subunit alpha FadB [Aliivibrio fischeri]	0.0353517	0.0158695
Vibrio_TGA73209.1	beta-N-acetylhexosaminidase [Aliivibrio fischeri]	0.0758322	0.0272579
Vibrio_TGA73210.1	aminopeptidase P family protein [Aliivibrio fischeri]	-0.169463	0.328557
Vibrio_TGA73213.1	hypothetical protein VFES401_00435 [Aliivibrio fischeri]	-0.285771	0.276333
Vibrio_TGA73216.1	bifunctional demethylmenaquinone methyltransferase/2-methoxy-6-polyprenyl-1,4-benzoquinol methylase UbiE [Aliivibrio fischeri]	-0.092066	0.106036
Vibrio_TGA73217.1	SCP2 domain-containing protein [Aliivibrio fischeri]	-6.19731	2.99103
Vibrio_TGA73219.1	twin-arginine translocase subunit TatA [Aliivibrio fischeri]	2.18235	0.693977
Vibrio_TGA73222.1	TatD family deoxyribonuclease [Aliivibrio fischeri]	-0.720908	0.220256
Vibrio_TGA73223.1	porphobilinogen synthase [Aliivibrio fischeri]	-0.0777193	0.189727
Vibrio_TGA73224.1	guanosine-5'-triphosphate,3'-diphosphate diphosphatase [Aliivibrio fischeri]	-0.0209353	0.0196379
Vibrio_TGA73225.1	ATP-dependent RNA helicase RhlB [Aliivibrio fischeri]	-0.0103544	0.0146937
Vibrio_TGA73226.1	thioredoxin TrxA [Aliivibrio fischeri]	0.0843808	0.100634
Vibrio_TGA73228.1	4-hydroxy-3-polyprenylbenzoate decarboxylase [Aliivibrio fischeri]	3.90787	1.14115
Vibrio_TGA73230.1	NAD(P)H-flavin reductase [Aliivibrio fischeri]	0.25847	0.110406
Vibrio_TGA73231.1	heme biosynthesis protein HemY [Aliivibrio fischeri]	0.102974	0.0368894
Vibrio_TGA73232.1	heme biosynthesis operon protein HemX [Aliivibrio fischeri]	-0.0192653	0.0355155
Vibrio_TGA73234.1	hydroxymethylbilane synthase [Aliivibrio fischeri]	-0.131683	0.295983
Vibrio_TGA73236.1	DNA helicase II [Aliivibrio fischeri]	-0.0712316	0.0435536
Vibrio_TGA73238.1	ATP-dependent DNA helicase RecQ [Aliivibrio fischeri]	2.06592	0.418613
Vibrio_TGA73240.1	glycerol-3-phosphate transporter [Aliivibrio fischeri]	-0.514112	0.275104
Vibrio_TGA73243.1	DNA polymerase I [Aliivibrio fischeri]	-0.161674	0.524713
Vibrio_TGA73244.1	YihA family ribosome biogenesis GTP-binding protein [Aliivibrio fischeri]	-0.0251091	0.0179052
Vibrio_TGA73245.1	cytochrome c4 [Aliivibrio fischeri]	-0.145415	0.155184
Vibrio_TGA73247.1	Der GTPase-activating protein YihI [Aliivibrio fischeri]	-0.608974	0.278874
Vibrio_TGA73249.1	oxygen-independent coproporphyrinogen III oxidase [Aliivibrio fischeri]	-0.0201605	0.0181167
Vibrio_TGA73257.1	NAD(P)/FAD-dependent oxidoreductase [Aliivibrio fischeri]	0.0494098	0.0270976
Vibrio_TGA73258.1	hypothetical protein VFES401_00665 [Aliivibrio fischeri]	-1.45491	0.630471
Vibrio_TGA73262.1	type I restriction-modification system subunit M [Aliivibrio fischeri]	-0.111784	0.0501623
Vibrio_TGA73264.1	type I restriction endonuclease subunit R [Aliivibrio fischeri]	-0.882808	0.294459
Vibrio_TGA73266.1	HD domain-containing protein [Aliivibrio fischeri]	0.155728	0.128469
Vibrio_TGA73267.1	radical SAM protein [Aliivibrio fischeri]	-1.07694	0.656447
Vibrio_TGA73268.1	3'-5' exonuclease [Aliivibrio fischeri]	3.05064	1.31468
Vibrio_TGA73269.1	hypothetical protein VFES401_00720 [Aliivibrio fischeri]	0.36172	0.203602
Vibrio_TGA73275.1	bifunctional 4-hydroxy-2-oxoglutarate aldolase/2-dehydro-3-deoxy-phosphogluconate aldolase [Aliivibrio fischeri]	0.447548	1.2866
Vibrio_TGA73277.1	adenosine deaminase [Aliivibrio fischeri]	-0.0206734	0.0413914
Vibrio_TGA73282.1	glutamate--ammonia ligase [Aliivibrio fischeri]	-0.0773071	0.258352
Vibrio_TGA73283.1	translational GTPase TypA [Aliivibrio fischeri]	-0.0184015	0.027828
Vibrio_TGA73285.1	GNAT family N-acetyltransferase [Aliivibrio fischeri]	0.221036	0.0944927
Vibrio_TGA73287.1	bifunctional GTP diphosphokinase/guanosine-3',5'-bis pyrophosphate 3'-pyrophosphohydrolase [Aliivibrio fischeri]	0.25856	0.324038
Vibrio_TGA73288.1	DNA-directed RNA polymerase subunit omega [Aliivibrio fischeri]	0.18908	0.282419
Vibrio_TGA73289.1	guanylate kinase [Aliivibrio fischeri]	-0.151894	0.145174
Vibrio_TGA73292.1	YicC family protein [Aliivibrio fischeri]	0.0883221	0.129284
Vibrio_TGA73293.1	ribonuclease PH [Aliivibrio fischeri]	-0.600191	0.730468
Vibrio_TGA73294.1	two-component system response regulator OmpR [Aliivibrio fischeri]	-0.0717865	0.0539545
Vibrio_TGA73300.1	RNA-binding transcriptional accessory protein [Aliivibrio fischeri]	0.128974	0.202472
Vibrio_TGA73304.1	bifunctional phosphopantothenoylcysteine decarboxylase/phosphopantothenate--cysteine ligase CoaBC [Aliivibrio fischeri]	0.265164	0.137112
Vibrio_TGA73306.1	50S ribosomal protein L28 [Aliivibrio fischeri]	-0.0804125	0.148101
Vibrio_TGA73307.1	50S ribosomal protein L33 [Aliivibrio fischeri]	0.0940214	0.0561094
Vibrio_TGA73313.1	glycosyltransferase [Aliivibrio fischeri]	0.25086	0.144044
Vibrio_TGA73314.1	glycosyltransferase family 2 protein [Aliivibrio fischeri]	0.125322	0.0437461
Vibrio_TGA73319.1	lipopolysaccharide heptosyltransferase II [Aliivibrio fischeri]	0.541906	0.244709
Vibrio_TGA73321.1	ADP-glyceromanno-heptose 6-epimerase [Aliivibrio fischeri]	0.230305	0.329419
Vibrio_TGA73329.1	polysaccharide export protein [Aliivibrio fischeri]	1.67926	0.405999
Vibrio_TGA73331.1	low molecular weight phosphotyrosine protein phosphatase [Aliivibrio fischeri]	0.964854	1.39531
Vibrio_TGA73332.1	polysaccharide biosynthesis tyrosine autokinase [Aliivibrio fischeri]	1.27745	0.454122
Vibrio_TGA73333.1	dTDP-glucose 4,6-dehydratase [Aliivibrio fischeri]	-0.172886	0.269294
Vibrio_TGA73334.1	glucose-1-phosphate thymidylyltransferase RfbA [Aliivibrio fischeri]	0.238281	0.15655
Vibrio_TGA73336.1	dTDP-4-dehydrorhamnose 3,5-epimerase [Aliivibrio fischeri]	0.416507	0.216205
Vibrio_TGA73340.1	DUF616 domain-containing protein [Aliivibrio fischeri]	-0.018019	0.00842335
Vibrio_TGA73341.1	glycosyltransferase family 2 protein [Aliivibrio fischeri]	-0.188476	0.239185
Vibrio_TGA73342.1	CapA family protein [Aliivibrio fischeri]	1.29754	0.476903
Vibrio_TGA73346.1	NAD-dependent epimerase [Aliivibrio fischeri]	0.0386415	0.10237
Vibrio_TGA73347.1	nucleotide sugar dehydrogenase [Aliivibrio fischeri]	0.280891	0.270825
Vibrio_TGA73349.1	UDP-N-acetylglucosamine 4,6-dehydratase (inverting) [Aliivibrio fischeri]	0.119534	0.130894
Vibrio_TGA73350.1	UDP-4-amino-4,6-dideoxy-N-acetyl-beta-L-altrosamine transaminase [Aliivibrio fischeri]	-0.192941	0.0988755
Vibrio_TGA73351.1	pseudaminic acid cytidylyltransferase [Aliivibrio fischeri]	-0.00111841	0.000367553
Vibrio_TGA73353.1	UDP-4-amino-4,6-dideoxy-N-acetyl-beta-L-altrosamine N-acetyltransferase [Aliivibrio fischeri]	-0.0831828	0.0672823
Vibrio_TGA73354.1	pseudaminic acid synthase [Aliivibrio fischeri]	-0.27438	0.248455
Vibrio_TGA73357.1	acylneuraminate cytidylyltransferase family protein [Aliivibrio fischeri]	0.049839	0.100587
Vibrio_TGA73358.1	inositol monophosphatase [Aliivibrio fischeri]	0.131452	0.315563
Vibrio_TGA73359.1	N-acetylneuraminate synthase [Aliivibrio fischeri]	-0.112069	0.08791
Vibrio_TGA73362.1	glucose-1-phosphate cytidylyltransferase [Aliivibrio fischeri]	0.0278121	0.0201285
Vibrio_TGA73363.1	CDP-glucose 4,6-dehydratase [Aliivibrio fischeri]	0.101235	0.0676449
Vibrio_TGA73365.1	DegT/DnrJ/EryC1/StrS family aminotransferase [Aliivibrio fischeri]	0.0409554	0.0470835
Vibrio_TGA73367.1	glycosyltransferase [Aliivibrio fischeri]	0.282812	0.137414
Vibrio_TGA73368.1	glycosyltransferase family 1 protein [Aliivibrio fischeri]	0.0331814	0.0147218
Vibrio_TGA73372.1	nucleotide sugar dehydrogenase [Aliivibrio fischeri]	0.038178	0.055638
Vibrio_TGA73373.1	DHH family phosphoesterase [Aliivibrio fischeri]	-0.337245	0.243394
Vibrio_TGA73374.1	UDP-glucose 4-epimerase GalE [Aliivibrio fischeri]	-0.141765	0.197091
Vibrio_TGA73375.1	2,3-bisphosphoglycerate-independent phosphoglycerate mutase [Aliivibrio fischeri]	0.01718	0.0399895
Vibrio_TGA73377.1	co-chaperone GroES [Aliivibrio fischeri]	0.279048	0.269813
Vibrio_TGA73378.1	chaperonin GroEL [Aliivibrio fischeri]	0.073881	0.121195
Vibrio_TGA73379.1	triose-phosphate isomerase [Aliivibrio fischeri]	0.113683	0.181792
Vibrio_TGA73382.1	class II fructose-bisphosphatase [Aliivibrio fischeri]	0.0614249	0.0880229
Vibrio_TGA73383.1	cell division protein ZapB [Aliivibrio fischeri]	1.42928	0.633941
Vibrio_TGA73384.1	ribonuclease E activity regulator RraA [Aliivibrio fischeri]	-0.131587	0.328761
Vibrio_TGA73386.1	phosphoribulokinase [Aliivibrio fischeri]	0.119633	0.0590445
Vibrio_TGA73390.1	ABC transporter ATP-binding protein [Aliivibrio fischeri]	0.34748	0.250492
Vibrio_TGA73392.1	glutathione-regulated potassium-efflux system protein KefB [Aliivibrio fischeri]	2.01853	0.516695
Vibrio_TGA73394.1	peptidylprolyl isomerase [Aliivibrio fischeri]	-0.263497	0.29364
Vibrio_TGA73397.1	FKBP-type peptidyl-prolyl cis-trans isomerase [Aliivibrio fischeri]	0.0124714	0.0262987
Vibrio_TGA73402.1	30S ribosomal protein S12 [Aliivibrio fischeri]	0.104268	0.0754525
Vibrio_TGA73403.1	30S ribosomal protein S7 [Aliivibrio fischeri]	-0.118149	0.160139
Vibrio_TGA73405.1	elongation factor G [Aliivibrio fischeri]	-0.0629061	0.167745
Vibrio_TGA73407.1	30S ribosomal protein S10 [Aliivibrio fischeri]	-0.0326394	0.0607849
Vibrio_TGA73408.1	50S ribosomal protein L3 [Aliivibrio fischeri]	0.14192	0.556701
Vibrio_TGA73409.1	50S ribosomal protein L4 [Aliivibrio fischeri]	0.0559543	0.23058
Vibrio_TGA73410.1	50S ribosomal protein L23 [Aliivibrio fischeri]	0.0747836	0.280434
Vibrio_TGA73411.1	50S ribosomal protein L2 [Aliivibrio fischeri]	0.0340231	0.0577695
Vibrio_TGA73412.1	30S ribosomal protein S19 [Aliivibrio fischeri]	0.138862	0.454124
Vibrio_TGA73413.1	50S ribosomal protein L22 [Aliivibrio fischeri]	0.0435698	0.103269
Vibrio_TGA73414.1	30S ribosomal protein S3 [Aliivibrio fischeri]	0.0485595	0.0504536
Vibrio_TGA73415.1	50S ribosomal protein L16 [Aliivibrio fischeri]	0.0615409	0.148431
Vibrio_TGA73416.1	50S ribosomal protein L29 [Aliivibrio fischeri]	0.10609	0.0749347
Vibrio_TGA73417.1	30S ribosomal protein S17 [Aliivibrio fischeri]	-0.161612	0.506705
Vibrio_TGA73418.1	50S ribosomal protein L14 [Aliivibrio fischeri]	0.0850023	0.188465
Vibrio_TGA73419.1	50S ribosomal protein L24 [Aliivibrio fischeri]	-0.0189747	0.0303018
Vibrio_TGA73420.1	50S ribosomal protein L5 [Aliivibrio fischeri]	0.0543342	0.0754267
Vibrio_TGA73421.1	30S ribosomal protein S14 [Aliivibrio fischeri]	0.158337	0.213979
Vibrio_TGA73422.1	30S ribosomal protein S8 [Aliivibrio fischeri]	0.285697	0.354344
Vibrio_TGA73423.1	50S ribosomal protein L6 [Aliivibrio fischeri]	0.0108137	0.0300285
Vibrio_TGA73424.1	50S ribosomal protein L18 [Aliivibrio fischeri]	-0.0588544	0.148591
Vibrio_TGA73425.1	30S ribosomal protein S5 [Aliivibrio fischeri]	0.0191966	0.0645569
Vibrio_TGA73426.1	50S ribosomal protein L30 [Aliivibrio fischeri]	0.204521	0.319565
Vibrio_TGA73427.1	50S ribosomal protein L15 [Aliivibrio fischeri]	0.197977	0.329336
Vibrio_TGA73428.1	preprotein translocase subunit SecY [Aliivibrio fischeri]	3.20263	1.90362
Vibrio_TGA73430.1	30S ribosomal protein S13 [Aliivibrio fischeri]	0.12133	0.246305
Vibrio_TGA73431.1	30S ribosomal protein S11 [Aliivibrio fischeri]	0.0227117	0.0450973
Vibrio_TGA73432.1	30S ribosomal protein S4 [Aliivibrio fischeri]	0.0387799	0.114633
Vibrio_TGA73433.1	DNA-directed RNA polymerase subunit alpha [Aliivibrio fischeri]	0.0733814	0.236551
Vibrio_TGA73434.1	50S ribosomal protein L17 [Aliivibrio fischeri]	0.100244	0.262002
Vibrio_TGA73435.1	class 1 fructose-bisphosphatase [Aliivibrio fischeri]	-0.0892082	0.22333
Vibrio_TGA73436.1	UDP-N-acetylmuramate:L-alanyl-gamma-D-glutamyl-meso-diaminopimelate ligase [Aliivibrio fischeri]	0.188047	0.0650758
Vibrio_TGA73437.1	UbiX family flavin prenyltransferase [Aliivibrio fischeri]	-1.86155	0.885758
Vibrio_TGA73441.1	RNA polymerase-associated protein RapA [Aliivibrio fischeri]	0.0142572	0.0125381
Vibrio_TGA73443.1	universal stress protein [Aliivibrio fischeri]	-0.435722	0.162129
Vibrio_TGA73444.1	TRAP transporter fused permease subunit [Aliivibrio fischeri]	-0.060202	0.0480611
Vibrio_TGA73445.1	TAXI family TRAP transporter solute-binding subunit [Aliivibrio fischeri]	-0.133505	0.222576
Vibrio_TGA73446.1	transcriptional regulator ArgR [Aliivibrio fischeri]	-0.0573274	0.0263972
Vibrio_TGA73447.1	malate dehydrogenase [Aliivibrio fischeri]	0.0218134	0.07673
Vibrio_TGA73448.1	octaprenyl diphosphate synthase [Aliivibrio fischeri]	-0.0403691	0.0292956
Vibrio_TGA73449.1	50S ribosomal protein L21 [Aliivibrio fischeri]	0.210791	0.323453
Vibrio_TGA73450.1	50S ribosomal protein L27 [Aliivibrio fischeri]	-0.044006	0.0698889
Vibrio_TGA73451.1	GTPase ObgE [Aliivibrio fischeri]	-0.0233848	0.0317293
Vibrio_TGA73455.1	16S rRNA (adenine(1518)-N(6)/adenine(1519)-N(6))-dimethyltransferase RsmA [Aliivibrio fischeri]	0.0166983	0.010688
Vibrio_TGA73456.1	4-hydroxythreonine-4-phosphate dehydrogenase PdxA [Aliivibrio fischeri]	0.380926	0.174575
Vibrio_TGA73457.1	peptidylprolyl isomerase SurA [Aliivibrio fischeri]	-0.171099	0.266771
Vibrio_TGA73458.1	LPS assembly protein LptD [Aliivibrio fischeri]	-0.0608299	0.135891
Vibrio_TGA73459.1	co-chaperone DjlA [Aliivibrio fischeri]	0.893971	0.1529
Vibrio_TGA73460.1	DUF547 domain-containing protein [Aliivibrio fischeri]	0.110066	0.108703
Vibrio_TGA73461.1	3-isopropylmalate dehydratase small subunit [Aliivibrio fischeri]	0.525717	0.800018
Vibrio_TGA73462.1	3-isopropylmalate dehydratase large subunit [Aliivibrio fischeri]	0.0364447	0.053141
Vibrio_TGA73463.1	3-isopropylmalate dehydrogenase [Aliivibrio fischeri]	-0.0804285	0.0976443
Vibrio_TGA73464.1	2-isopropylmalate synthase [Aliivibrio fischeri]	0.0191152	0.0174691
Vibrio_TGA73465.1	HlyD family secretion protein [Aliivibrio fischeri]	0.646362	0.274599
Vibrio_TGA73468.1	replicative DNA helicase [Aliivibrio fischeri]	-0.251514	0.299249
Vibrio_TGA73469.1	alanine racemase [Aliivibrio fischeri]	-0.127118	0.0597626
Vibrio_TGA73471.1	glucose-6-phosphate isomerase [Aliivibrio fischeri]	0.212185	0.162015
Vibrio_TGA73474.1	tRNA dihydrouridine(20/20a) synthase DusA [Aliivibrio fischeri]	0.176204	0.189832
Vibrio_TGA73475.1	TIGR04219 family outer membrane beta-barrel protein [Aliivibrio fischeri]	0.375825	0.233595
Vibrio_TGA73477.1	assimilatory sulfite reductase (NADPH) flavoprotein subunit [Aliivibrio fischeri]	-8.34858	1.17471
Vibrio_TGA73478.1	assimilatory sulfite reductase (NADPH) hemoprotein subunit [Aliivibrio fischeri]	-1.44221	0.300822
Vibrio_TGA73479.1	phosphoadenylyl-sulfate reductase [Aliivibrio fischeri]	0	#DIV/0!
Vibrio_TGA73481.1	FKBP-type peptidyl-prolyl cis-trans isomerase [Aliivibrio fischeri]	0.0681584	0.15761
Vibrio_TGA73482.1	acetylglucosamine transferase [Aliivibrio fischeri]	0.20873	0.186837
Vibrio_TGA73486.1	bifunctional 2',3'-cyclic-nucleotide 2'-phosphodiesterase/3'-nucleotidase [Aliivibrio fischeri]	0.171037	0.414627
Vibrio_TGA73487.1	sulfate adenylyltransferase subunit CysD [Aliivibrio fischeri]	0	#DIV/0!
Vibrio_TGA73497.1	YtfJ family protein [Aliivibrio fischeri]	0.00229834	0.0021648
Vibrio_TGA73499.1	peptide-methionine (S)-S-oxide reductase MsrA [Aliivibrio fischeri]	-0.0286425	0.0161104
Vibrio_TGA73502.1	16S rRNA (cytosine(967)-C(5))-methyltransferase RsmB [Aliivibrio fischeri]	0.315206	0.362251
Vibrio_TGA73503.1	serine/threonine protein kinase [Aliivibrio fischeri]	1.02823	0.700519
Vibrio_TGA73504.1	F0F1 ATP synthase subunit B [Aliivibrio fischeri]	-0.180215	0.610454
Vibrio_TGA73505.1	transcription termination factor Rho [Aliivibrio fischeri]	0.0635726	0.0759915
Vibrio_TGA73510.1	orotate phosphoribosyltransferase [Aliivibrio fischeri]	-0.13739	0.0663036
