# Supplementary material for: Activation of the Type VI Secretion System in the Squid Symbiont Vibrio fischeri Requires the Transcriptional Regulator TasR and the Structural Proteins TssM and TssA
Source: J Bacteriol. 2021 Oct 12;203(21):e00399-21. doi: 10.1128/JB.00399-21 (PMC8508121; doi:10.1128/JB.00399-21)
Supplement: Supplemental file 4 — Table S4. Download JB.00399-21-s0004.xlsx, XLSX file, 0.09 MB [file jb.00399-21-s0004.xlsx]

## Sheet: Sheet1
Table S4	Log2-fold change (tasR mutant/WT)
Accession	Description	(X) Log2fold change	(Y) (-log(p))
Vibrio_TGA67998.1	hypothetical protein VFES401_13880 [Aliivibrio fischeri]	-2.21307	1.67041
Vibrio_TGA68013.1	manganese-dependent inorganic pyrophosphatase [Aliivibrio fischeri]	-0.075499	0.11422
Vibrio_TGA68017.1	lipid A ABC transporter ATP-binding protein/permease MsbA [Aliivibrio fischeri]	-0.180176	0.148576
Vibrio_TGA68019.1	Trm112 family protein [Aliivibrio fischeri]	-1.47318	0.548393
Vibrio_TGA68020.1	3-deoxy-manno-octulosonate cytidylyltransferase [Aliivibrio fischeri]	0.200945	0.182957
Vibrio_TGA68023.1	chromosome partition protein MukF [Aliivibrio fischeri]	-0.471309	0.279864
Vibrio_TGA68024.1	chromosome partition protein MukE [Aliivibrio fischeri]	-0.14446	0.130447
Vibrio_TGA68038.1	methyl-accepting chemotaxis protein [Aliivibrio fischeri]	-0.134879	0.0898529
Vibrio_TGA68040.1	histidine ammonia-lyase [Aliivibrio fischeri]	0.232898	0.104809
Vibrio_TGA68041.1	urocanate hydratase [Aliivibrio fischeri]	-0.103422	0.090701
Vibrio_TGA68043.1	imidazolonepropionase [Aliivibrio fischeri]	0.496377	0.439784
Vibrio_TGA68046.1	FKBP-type peptidyl-prolyl cis-trans isomerase [Aliivibrio fischeri]	-0.0395282	0.0326377
Vibrio_TGA68047.1	thiol:disulfide interchange protein DsbA/DsbL [Aliivibrio fischeri]	-0.0981877	0.132685
Vibrio_TGA68049.1	transcription-repair coupling factor [Aliivibrio fischeri]	0.551956	0.796634
Vibrio_TGA68050.1	PilZ domain-containing protein [Aliivibrio fischeri]	0.523168	0.228314
Vibrio_TGA68052.1	lipoprotein-releasing ABC transporter ATP-binding protein LolD [Aliivibrio fischeri]	4.59953	0.633813
Vibrio_TGA68056.1	glucose-6-phosphate dehydrogenase [Aliivibrio fischeri]	-0.226305	0.0819259
Vibrio_TGA68057.1	6-phosphogluconolactonase [Aliivibrio fischeri]	0.417115	0.180243
Vibrio_TGA68058.1	decarboxylating NADP(+)-dependent phosphogluconate dehydrogenase [Aliivibrio fischeri]	-0.0125938	0.00713195
Vibrio_TGA68079.1	anhydro-N-acetylmuramic acid kinase [Aliivibrio fischeri]	-0.0392407	0.0471322
Vibrio_TGA68080.1	beta-N-acetylhexosaminidase [Aliivibrio fischeri]	-0.0492384	0.0461734
Vibrio_TGA68081.1	pyruvate kinase [Aliivibrio fischeri]	-0.117484	0.310156
Vibrio_TGA68084.1	low-specificity L-threonine aldolase [Aliivibrio fischeri]	0.616001	0.807971
Vibrio_TGA68085.1	DUF3763 domain-containing protein [Aliivibrio fischeri]	0.48868	0.162356
Vibrio_TGA68088.1	DUF3069 domain-containing protein [Aliivibrio fischeri]	-0.171553	0.188065
Vibrio_TGA68091.1	DUF3010 family protein [Aliivibrio fischeri]	0.184901	0.428857
Vibrio_TGA68096.1	ABC transporter ATP-binding protein [Aliivibrio fischeri]	0.201336	0.260742
Vibrio_TGA68097.1	GTP-binding protein [Aliivibrio fischeri]	0.790609	1.62114
Vibrio_TGA68098.1	ribosome biogenesis GTPase YlqF [Aliivibrio fischeri]	-0.0518437	0.0553097
Vibrio_TGA68101.1	DUF2797 domain-containing protein [Aliivibrio fischeri]	-0.267725	0.229748
Vibrio_TGA68102.1	DEAD/DEAH box helicase [Aliivibrio fischeri]	-0.252637	0.150988
Vibrio_TGA68110.1	response regulator transcription factor [Aliivibrio fischeri]	0.0505471	0.0718983
Vibrio_TGA68114.1	molybdopterin adenylyltransferase [Aliivibrio fischeri]	0.0184487	0.0219277
Vibrio_TGA68117.1	bifunctional acyl-CoA synthetase/GNAT family N-acetyltransferase [Aliivibrio fischeri]	0.0557862	0.0268738
Vibrio_TGA68118.1	SPOR domain-containing protein [Aliivibrio fischeri]	-0.274972	0.249213
Vibrio_TGA68119.1	D-alanine--D-alanine ligase [Aliivibrio fischeri]	0.0929756	0.0399515
Vibrio_TGA68125.1	alkylphosphonate utilization protein [Aliivibrio fischeri]	-0.194373	0.256656
Vibrio_TGA68127.1	Re/Si-specific NAD(P)(+) transhydrogenase subunit beta [Aliivibrio fischeri]	-0.0781306	0.0546758
Vibrio_TGA68128.1	Re/Si-specific NAD(P)(+) transhydrogenase subunit alpha [Aliivibrio fischeri]	-0.0367625	0.19929
Vibrio_TGA68129.1	transcriptional regulator [Aliivibrio fischeri]	-0.038817	0.0397374
Vibrio_TGA68133.1	biotin/lipoyl-binding protein [Aliivibrio fischeri]	-0.174147	0.0517902
Vibrio_TGA68135.1	TetR/AcrR family transcriptional regulator [Aliivibrio fischeri]	0.418603	0.223277
Vibrio_TGA68136.1	DUF406 family protein [Aliivibrio fischeri]	-0.555439	0.78994
Vibrio_TGA68137.1	cold-shock protein [Aliivibrio fischeri]	-0.284431	0.29408
Vibrio_TGA68140.1	1-acyl-sn-glycerol-3-phosphate acyltransferase [Aliivibrio fischeri]	-0.0376614	0.0320445
Vibrio_TGA68144.1	ammonia-dependent NAD(+) synthetase [Aliivibrio fischeri]	0.153861	0.27556
Vibrio_TGA68146.1	DUF480 domain-containing protein [Aliivibrio fischeri]	0.0869714	0.0884947
Vibrio_TGA68148.1	DUF496 family protein [Aliivibrio fischeri]	-0.171885	0.240113
Vibrio_TGA68152.1	DUF3332 domain-containing protein [Aliivibrio fischeri]	1.18471	0.406171
Vibrio_TGA68154.1	9-hexadecenoic acid cis-trans isomerase [Aliivibrio fischeri]	0.208526	0.276954
Vibrio_TGA68158.1	isopentenyl-diphosphate delta-isomerase [Aliivibrio fischeri]	-0.0986888	0.0501536
Vibrio_TGA68160.1	DUF3297 family protein [Aliivibrio fischeri]	0.405833	0.305165
Vibrio_TGA68161.1	hypothetical protein VFES401_14745 [Aliivibrio fischeri]	0.542774	0.739339
Vibrio_TGA68175.1	hypothetical protein VFES401_14840 [Aliivibrio fischeri]	0.17964	0.153221
Vibrio_TGA68183.1	nucleotide-binding protein [Aliivibrio fischeri]	-0.0127805	0.00534049
Vibrio_TGA68194.1	caspase family protein [Aliivibrio fischeri]	-0.023012	0.0507505
Vibrio_TGA68198.1	DUF2200 domain-containing protein [Aliivibrio fischeri]	0.0649309	0.0280818
Vibrio_TGA68210.1	hypothetical protein VFES401_15075 [Aliivibrio fischeri]	4.21698	0.635216
Vibrio_TGA68211.1	hypothetical protein VFES401_15080 [Aliivibrio fischeri]	-0.161112	0.13065
Vibrio_TGA68225.1	NYN domain-containing protein [Aliivibrio fischeri]	-0.337814	0.17646
Vibrio_TGA68231.1	hypothetical protein VFES401_15210 [Aliivibrio fischeri] hypothetical protein VFES401_14850 [Aliivibrio fischeri]	-0.121381	0.158048
Vibrio_TGA68235.1	HDOD domain-containing protein [Aliivibrio fischeri]	-0.0427327	0.0386296
Vibrio_TGA68239.1	methyl-accepting chemotaxis protein [Aliivibrio fischeri]	-0.538041	0.478101
Vibrio_TGA68240.1	MoxR family ATPase [Aliivibrio fischeri]	0.029046	0.0437562
Vibrio_TGA68244.1	VWA domain-containing protein [Aliivibrio fischeri]	1.03782	0.291285
Vibrio_TGA68245.1	hypothetical protein VFES401_15285 [Aliivibrio fischeri]	0.0537289	0.0376367
Vibrio_TGA68246.1	transaldolase [Aliivibrio fischeri]	-0.0586052	0.111924
Vibrio_TGA68247.1	transketolase [Aliivibrio fischeri]	-0.034487	0.0498891
Vibrio_TGA68249.1	XRE family transcriptional regulator [Aliivibrio fischeri]	0.225785	0.339991
Vibrio_TGA68252.1	NAD(P)H-dependent oxidoreductase [Aliivibrio fischeri]	-0.0263326	0.0134532
Vibrio_TGA68253.1	hypothetical protein VFES401_15335 [Aliivibrio fischeri]	-0.0968251	0.0945676
Vibrio_TGA68286.1	hypothetical protein VFES401_15520 [Aliivibrio fischeri]	0.861451	0.265818
Vibrio_TGA68293.1	transcriptional regulator [Aliivibrio fischeri]	-0.295073	0.137511
Vibrio_TGA68295.1	hypothetical protein VFES401_15565 [Aliivibrio fischeri]	0.306037	0.341445
Vibrio_TGA68297.1	hypothetical protein VFES401_15575 [Aliivibrio fischeri]	1.00309	0.655479
Vibrio_TGA68299.1	GMP reductase [Aliivibrio fischeri]	0.218555	0.308128
Vibrio_TGA68300.1	inosine/guanosine kinase [Aliivibrio fischeri]	-0.613403	0.540318
Vibrio_TGA68304.1	glycine cleavage system aminomethyltransferase GcvT [Aliivibrio fischeri]	0.0618459	0.110732
Vibrio_TGA68305.1	XRE family transcriptional regulator [Aliivibrio fischeri]	0.17968	0.118136
Vibrio_TGA68306.1	glycine cleavage system protein GcvH [Aliivibrio fischeri]	-0.399572	0.581799
Vibrio_TGA68307.1	aminomethyl-transferring glycine dehydrogenase [Aliivibrio fischeri]	0.124608	0.209451
Vibrio_TGA68312.1	PTS fructose transporter subunit IIC [Aliivibrio fischeri]	0.282869	0.493205
Vibrio_TGA68313.1	mannose-6-phosphate isomerase, class I [Aliivibrio fischeri]	-0.283323	0.337582
Vibrio_TGA68319.1	type VI secretion system-associated FHA domain protein TagH [Aliivibrio fischeri]	-6.60703	2.16197
Vibrio_TGA68320.1	type VI secretion system lipoprotein TssJ [Aliivibrio fischeri]	-6.63531	2.61422
Vibrio_TGA68321.1	type VI secretion system baseplate subunit TssK [Aliivibrio fischeri]	-4.87203	3.97358
Vibrio_TGA68324.1	hypothetical protein VFES401_15715 [Aliivibrio fischeri]	-6.26034	2.11805
Vibrio_TGA68331.1	tandem large repeat [Aliivibrio fischeri]	-0.615807	0.370825
Vibrio_TGA68333.1	hypothetical protein VFES401_15760 [Aliivibrio fischeri]	-0.0478111	0.0350023
Vibrio_TGA68334.1	type VI secretion system membrane subunit TssM [Aliivibrio fischeri]	-0.020811	0.0326646
Vibrio_TGA68337.1	type VI secretion system baseplate subunit TssF [Aliivibrio fischeri]	-6.36805	5.08218
Vibrio_TGA68339.1	type VI secretion system contractile sheath large subunit [Aliivibrio fischeri]	-1.39696	1.05876
Vibrio_TGA68340.1	type VI secretion system contractile sheath small subunit [Aliivibrio fischeri]	-5.72568	3.91617
Vibrio_TGA68341.1	type VI secretion system protein TssA [Aliivibrio fischeri]	-1.64569	0.917599
Vibrio_TGA68342.1	protein kinase family protein [Aliivibrio fischeri]	-1.26072	0.707867
Vibrio_TGA68347.1	type VI secretion system tip protein VgrG [Aliivibrio fischeri]	-1.31602	0.645237
Vibrio_TGA68348.1	Hcp family type VI secretion system effector [Aliivibrio fischeri] Hcp family type VI secretion system effector [Aliivibrio fischeri]	-3.00617	1.98485
Vibrio_TGA68349.1	type VI secretion system ATPase TssH [Aliivibrio fischeri]	-2.63116	2.18093
Vibrio_TGA68352.1	OmpA family protein [Aliivibrio fischeri]	0.11061	0.0292007
Vibrio_TGA68353.1	WD40 repeat domain-containing protein [Aliivibrio fischeri]	0.422299	0.430157
Vibrio_TGA68362.1	N-acetyltransferase [Aliivibrio fischeri]	-0.488552	0.488064
Vibrio_TGA68373.1	GNAT family N-acetyltransferase [Aliivibrio fischeri]	-0.0686887	0.0531504
Vibrio_TGA68379.1	ATP-dependent dethiobiotin synthetase BioD [Aliivibrio fischeri]	0.724049	0.616391
Vibrio_TGA68387.1	DUF1722 domain-containing protein [Aliivibrio fischeri]	0.447872	0.174135
Vibrio_TGA68397.1	FAD-dependent oxidoreductase [Aliivibrio fischeri]	0.261906	0.338327
Vibrio_TGA68403.1	cysteine desulfurase-like protein [Aliivibrio fischeri]	-0.0317834	0.0153817
Vibrio_TGA68404.1	agglutination protein [Aliivibrio fischeri]	-0.317125	0.26905
Vibrio_TGA68409.1	phosphatase [Aliivibrio fischeri]	0.973654	0.414286
Vibrio_TGA68422.1	ABC-F family ATPase [Aliivibrio fischeri]	-0.280954	0.525397
Vibrio_TGA68427.1	acetate/propionate family kinase [Aliivibrio fischeri]	-0.223442	0.486118
Vibrio_TGA68432.1	maltose/maltodextrin ABC transporter substrate-binding protein MalE [Aliivibrio fischeri]	-0.773243	0.919325
Vibrio_TGA68434.1	glycogen debranching protein GlgX [Aliivibrio fischeri]	0.083633	0.0209867
Vibrio_TGA68436.1	serine/threonine transporter SstT [Aliivibrio fischeri]	-0.0509781	0.0375522
Vibrio_TGA68438.1	glycogen synthase GlgA [Aliivibrio fischeri]	0.310265	0.486295
Vibrio_TGA68439.1	glucose-1-phosphate adenylyltransferase [Aliivibrio fischeri]	0.205768	0.938993
Vibrio_TGA68440.1	YdcF family protein [Aliivibrio fischeri]	0.246658	0.131036
Vibrio_TGA68441.1	1,4-alpha-glucan branching protein GlgB [Aliivibrio fischeri]	-0.122768	0.0615708
Vibrio_TGA68442.1	4-alpha-glucanotransferase [Aliivibrio fischeri]	0.710173	0.433323
Vibrio_TGA68443.1	glycogen/starch/alpha-glucan phosphorylase [Aliivibrio fischeri]	-0.179825	0.118252
Vibrio_TGA68444.1	HTH-type transcriptional regulator MalT [Aliivibrio fischeri]	-0.846053	0.251592
Vibrio_TGA68451.1	copper chaperone PCu(A)C [Aliivibrio fischeri]	0.481829	0.292334
Vibrio_TGA68455.1	DUF465 domain-containing protein [Aliivibrio fischeri]	-0.284964	0.638581
Vibrio_TGA68461.1	glutaredoxin [Aliivibrio fischeri]	-2.05188	0.589798
Vibrio_TGA68462.1	sodium/proline symporter PutP [Aliivibrio fischeri]	-0.265525	0.334959
Vibrio_TGA68463.1	aldehyde dehydrogenase family protein [Aliivibrio fischeri]	-0.341902	0.616776
Vibrio_TGA68464.1	bifunctional proline dehydrogenase/L-glutamate gamma-semialdehyde dehydrogenase PutA [Aliivibrio fischeri]	-0.103223	0.339684
Vibrio_TGA68466.1	PEGA domain-containing protein [Aliivibrio fischeri]	-0.209805	0.243149
Vibrio_TGA68468.1	aldo/keto reductase [Aliivibrio fischeri]	-0.26641	0.393304
Vibrio_TGA68469.1	DUF748 domain-containing protein [Aliivibrio fischeri]	0.624292	0.515041
Vibrio_TGA68472.1	arginine decarboxylase [Aliivibrio fischeri]	-0.729418	1.56562
Vibrio_TGA68474.1	lipocalin [Aliivibrio fischeri]	0.429966	1.00333
Vibrio_TGA68479.1	N-succinylarginine dihydrolase [Aliivibrio fischeri]	0.119389	0.158361
Vibrio_TGA68481.1	glutathione-dependent disulfide-bond oxidoreductase [Aliivibrio fischeri]	0.0968437	0.0404106
Vibrio_TGA68484.1	PLP-dependent aminotransferase family protein [Aliivibrio fischeri]	-0.264769	0.0814548
Vibrio_TGA68485.1	hypothetical protein VFES401_16535 [Aliivibrio fischeri]	-0.0519321	0.0285656
Vibrio_TGA68528.1	sugar O-acetyltransferase [Aliivibrio fischeri]	0.104471	0.0926168
Vibrio_TGA68530.1	cell division protein DedD [Aliivibrio fischeri]	0.352901	0.227715
Vibrio_TGA68541.1	M20 family peptidase [Aliivibrio fischeri]	-0.0622971	0.0883873
Vibrio_TGA68548.1	HAD family phosphatase [Aliivibrio fischeri]	0.0327051	0.0773128
Vibrio_TGA68551.1	PTS fructose transporter subunit IIBC [Aliivibrio fischeri]	0.0609732	0.0844642
Vibrio_TGA68552.1	1-phosphofructokinase [Aliivibrio fischeri]	-0.749228	0.482199
Vibrio_TGA68553.1	fused PTS fructose transporter subunit IIA/HPr protein [Aliivibrio fischeri]	-0.101931	0.113049
Vibrio_TGA68563.1	glycerophosphoryl diester phosphodiesterase [Aliivibrio fischeri]	-0.26116	0.295547
Vibrio_TGA68566.1	YjjI family glycine radical enzyme [Aliivibrio fischeri]	-0.303392	0.132452
Vibrio_TGA68599.1	2-dehydro-3-deoxy-D-gluconate 5-dehydrogenase KduD [Aliivibrio fischeri]	2.74022	0.63182
Vibrio_TGA68600.1	5-dehydro-4-deoxy-D-glucuronate isomerase [Aliivibrio fischeri]	0.307727	0.460895
Vibrio_TGA68608.1	DeoR family transcriptional regulator [Aliivibrio fischeri]	-0.0570814	0.0494849
Vibrio_TGA68611.1	beta-N-acetylhexosaminidase [Aliivibrio fischeri]	0.222991	0.0718521
Vibrio_TGA68613.1	diguanylate cyclase [Aliivibrio fischeri]	3.00108	1.35068
Vibrio_TGA68614.1	Hpt domain-containing protein [Aliivibrio fischeri]	-2.13406	1.07059
Vibrio_TGA68615.1	GGDEF domain-containing protein [Aliivibrio fischeri]	-0.0646425	0.0234281
Vibrio_TGA68617.1	response regulator [Aliivibrio fischeri]	0.00462869	0.00454098
Vibrio_TGA68618.1	response regulator [Aliivibrio fischeri]	-0.266862	0.432167
Vibrio_TGA68627.1	sigma-54-dependent Fis family transcriptional regulator [Aliivibrio fischeri]	-0.0398136	0.023789
Vibrio_TGA68643.1	FtsX-like permease family protein [Aliivibrio fischeri]	-0.429093	0.171811
Vibrio_TGA68644.1	ABC transporter ATP-binding protein [Aliivibrio fischeri]	-0.518792	0.209608
Vibrio_TGA68647.1	HTH-type transcriptional regulator HdfR [Aliivibrio fischeri]	0.586936	0.160324
Vibrio_TGA68668.1	dipeptidase PepE [Aliivibrio fischeri]	0.0318365	0.0333948
Vibrio_TGA68672.1	methyl-accepting chemotaxis protein [Aliivibrio fischeri]	-0.380023	0.453919
Vibrio_TGA68682.1	cold-shock protein [Aliivibrio fischeri]	-0.135347	0.153884
Vibrio_TGA68692.1	mechanosensitive ion channel family protein [Aliivibrio fischeri]	0.0266493	0.0354868
Vibrio_TGA68693.1	NADPH-dependent oxidoreductase [Aliivibrio fischeri]	-0.345011	0.637332
Vibrio_TGA68715.1	hypothetical protein VFES401_17765 [Aliivibrio fischeri]	-1.06615	0.512308
Vibrio_TGA68736.1	efflux RND transporter permease subunit [Aliivibrio fischeri]	-1.80875	0.357916
Vibrio_TGA68737.1	efflux RND transporter periplasmic adaptor subunit [Aliivibrio fischeri]	0.639578	0.407891
Vibrio_TGA68738.1	23S rRNA (adenine(1618)-N(6))-methyltransferase RlmF [Aliivibrio fischeri]	0.644117	0.251913
Vibrio_TGA68741.1	RecQ family ATP-dependent DNA helicase [Aliivibrio fischeri]	0.305244	0.0851304
Vibrio_TGA68742.1	DUF342 domain-containing protein [Aliivibrio fischeri]	-0.164751	0.108351
Vibrio_TGA68746.1	agglutination protein [Aliivibrio fischeri]	-0.0880779	0.128473
Vibrio_TGA68747.1	OmpA family protein [Aliivibrio fischeri]	0.0653319	0.0797091
Vibrio_TGA68748.1	type I secretion system permease/ATPase [Aliivibrio fischeri]	0.259072	0.285629
Vibrio_TGA68749.1	EAL domain-containing protein [Aliivibrio fischeri]	-0.194808	0.297594
Vibrio_TGA68751.1	HlyD family type I secretion periplasmic adaptor subunit [Aliivibrio fischeri]	0.26653	0.29501
Vibrio_TGA68753.1	SAM-dependent methyltransferase [Aliivibrio fischeri]	0.825604	0.423171
Vibrio_TGA68754.1	ParB/RepB/Spo0J family partition protein [Aliivibrio fischeri]	-0.0421164	0.0537755
Vibrio_TGA68755.1	ParA family protein [Aliivibrio fischeri]	-0.00488201	0.00416854
Vibrio_TGA68756.1	DUF3346 domain-containing protein [Aliivibrio fischeri]	0.584892	0.325657
Vibrio_TGA68759.1	M20/M25/M40 family metallo-hydrolase [Aliivibrio fischeri]	0.268757	0.355483
Vibrio_TGA68760.1	peptide-methionine (R)-S-oxide reductase MsrB [Aliivibrio fischeri]	-0.279907	0.413695
Vibrio_TGA68764.1	catalase [Aliivibrio fischeri]	-0.155911	0.364877
Vibrio_TGA68772.1	ribosome small subunit-dependent GTPase A [Aliivibrio fischeri]	-0.843257	0.393549
Vibrio_TGA68789.1	modification methylase [Aliivibrio fischeri]	0.530614	0.188889
Vibrio_TGA68792.1	LysR family transcriptional regulator [Aliivibrio fischeri]	-0.334089	0.124119
Vibrio_TGA68799.1	efflux RND transporter periplasmic adaptor subunit [Aliivibrio fischeri]	-5.20293	0.72153
Vibrio_TGA68800.1	efflux RND transporter permease subunit [Aliivibrio fischeri]	-1.56268	0.414337
Vibrio_TGA68801.1	DNA-binding protein VF530 [Aliivibrio fischeri]	2.73214	0.66759
Vibrio_TGA68803.1	SDR family oxidoreductase [Aliivibrio fischeri]	-0.158522	0.0810041
Vibrio_TGA68819.1	guanylate cyclase [Aliivibrio fischeri]	0.672139	0.216863
Vibrio_TGA68820.1	response regulator [Aliivibrio fischeri]	0.210968	0.0703443
Vibrio_TGA68822.1	peptidase [Aliivibrio fischeri]	0.462077	0.334278
Vibrio_TGA68824.1	MSHA biogenesis protein MshO [Aliivibrio fischeri]	-0.0370398	0.0115766
Vibrio_TGA68829.1	dimethyl sulfoxide reductase subunit A [Aliivibrio fischeri]	0.318653	0.0918409
Vibrio_TGA68832.1	transporter [Aliivibrio fischeri]	0.107854	0.17215
Vibrio_TGA68833.1	gamma-glutamyltransferase [Aliivibrio fischeri]	0.324105	0.320424
Vibrio_TGA68839.1	peptidase M3 [Aliivibrio fischeri]	-0.316824	0.348271
Vibrio_TGA68845.1	ABC transporter substrate-binding protein [Aliivibrio fischeri]	-0.687446	0.368276
Vibrio_TGA68853.1	glycoside hydrolase family 2 protein [Aliivibrio fischeri]	-0.23779	0.497375
Vibrio_TGA68856.1	HlyD family efflux transporter periplasmic adaptor subunit [Aliivibrio fischeri]	0.0466298	0.0269807
Vibrio_TGA68860.1	NAD(P)H-dependent oxidoreductase [Aliivibrio fischeri]	0.493862	0.307742
Vibrio_TGA68863.1	Gfo/Idh/MocA family oxidoreductase [Aliivibrio fischeri]	1.03339	0.426913
Vibrio_TGA68865.1	alkene reductase [Aliivibrio fischeri]	0.0683294	0.0234348
Vibrio_TGA68877.1	PTS sugar transporter subunit IIA [Aliivibrio fischeri]	0.86829	0.38274
Vibrio_TGA68888.1	formate C-acetyltransferase [Aliivibrio fischeri]	-0.223251	0.277972
Vibrio_TGA68893.1	hypothetical protein VFES401_18705 [Aliivibrio fischeri]	-2.45696	0.784678
Vibrio_TGA68896.1	YebC/PmpR family DNA-binding transcriptional regulator [Aliivibrio fischeri]	0.0417879	0.0994983
Vibrio_TGA68900.1	ATP-dependent RNA helicase DbpA [Aliivibrio fischeri]	-0.332587	0.526317
Vibrio_TGA68911.1	SPFH/Band 7/PHB domain protein [Aliivibrio fischeri]	-0.234727	0.387909
Vibrio_TGA68912.1	NfeD family protein [Aliivibrio fischeri]	-0.275134	0.22698
Vibrio_TGA68916.1	NAD(P)-dependent oxidoreductase [Aliivibrio fischeri]	0.0506256	0.0399113
Vibrio_TGA68920.1	methylated-DNA--[protein]-cysteine S-methyltransferase [Aliivibrio fischeri]	0.711999	0.311558
Vibrio_TGA68926.1	molybdopterin guanine dinucleotide-containing S/N-oxide reductase [Aliivibrio fischeri]	-0.202829	0.530196
Vibrio_TGA68927.1	cytochrome C [Aliivibrio fischeri]	0.0864763	0.0579423
Vibrio_TGA68959.1	chromosome partitioning protein ParA [Aliivibrio fischeri]	-6.685	0.680392
Vibrio_TGA68960.1	CpaF family protein [Aliivibrio fischeri]	-5.88943	1.17483
Vibrio_TGA68972.1	glycerol kinase [Aliivibrio fischeri]	-0.267152	0.470771
Vibrio_TGA68974.1	DeoR/GlpR family transcriptional regulator [Aliivibrio fischeri]	-0.0185335	0.0104429
Vibrio_TGA68975.1	glycerol-3-phosphate dehydrogenase [Aliivibrio fischeri]	-0.0836943	0.186625
Vibrio_TGA68978.1	choloylglycine hydrolase family protein [Aliivibrio fischeri]	-0.954735	0.320506
Vibrio_TGA68982.1	anaerobic glycerol-3-phosphate dehydrogenase subunit C [Aliivibrio fischeri]	0.13334	0.114537
Vibrio_TGA68983.1	glycerol-3-phosphate dehydrogenase subunit GlpB [Aliivibrio fischeri]	-0.0830486	0.0517867
Vibrio_TGA68984.1	anaerobic glycerol-3-phosphate dehydrogenase subunit A [Aliivibrio fischeri]	0.327679	0.748684
Vibrio_TGA68985.1	formate dehydrogenase subunit alpha [Aliivibrio fischeri]	0.98468	0.296788
Vibrio_TGA68986.1	peptidase T [Aliivibrio fischeri]	0.376861	0.212383
Vibrio_TGA68994.1	flavodoxin family protein [Aliivibrio fischeri]	0.135169	0.163159
Vibrio_TGA68997.1	MOSC domain-containing protein [Aliivibrio fischeri]	-0.0738612	0.0638654
Vibrio_TGA69013.1	anaerobic ribonucleoside-triphosphate reductase [Aliivibrio fischeri]	0.335583	0.36557
Vibrio_TGA69015.1	aspartate/tyrosine/aromatic aminotransferase [Aliivibrio fischeri]	0.144612	0.127927
Vibrio_TGA69016.1	hypothetical protein VFES401_19355 [Aliivibrio fischeri]	-0.190707	0.35259
Vibrio_TGA69020.1	cobyric acid synthase [Aliivibrio fischeri]	0.624035	0.109401
Vibrio_TGA69024.1	pyrimidine 5'-nucleotidase [Aliivibrio fischeri]	-0.953702	0.285673
Vibrio_TGA69026.1	DUF2058 domain-containing protein [Aliivibrio fischeri]	1.20817	0.360509
Vibrio_TGA69029.1	pentaheme c-type cytochrome TorC [Aliivibrio fischeri]	-0.152249	0.319023
Vibrio_TGA69030.1	trimethylamine-N-oxide reductase TorA [Aliivibrio fischeri]	0.00930357	0.0251429
Vibrio_TGA69031.1	methyl-accepting chemotaxis protein [Aliivibrio fischeri]	0.162521	0.114064
Vibrio_TGA69032.1	glycosyl hydrolase [Aliivibrio fischeri]	1.00119	0.745741
Vibrio_TGA69041.1	phage shock protein PspA [Aliivibrio fischeri]	0.546515	0.207273
Vibrio_TGA69044.1	YcjX family protein [Aliivibrio fischeri]	0.307732	0.435416
Vibrio_TGA69045.1	TIGR01620 family protein [Aliivibrio fischeri]	0.337048	0.32759
Vibrio_TGA69055.1	methyl-accepting chemotaxis protein [Aliivibrio fischeri]	-0.508732	0.463545
Vibrio_TGA69076.1	transcriptional regulator EbgR [Aliivibrio fischeri]	0.262257	0.193557
Vibrio_TGA69082.1	galactokinase [Aliivibrio fischeri]	0.659836	0.248473
Vibrio_TGA69087.1	response regulator [Aliivibrio fischeri]	0.282613	0.13874
Vibrio_TGA69092.1	RidA family protein [Aliivibrio fischeri]	0.709539	0.361485
Vibrio_TGA69096.1	PTS sugar transporter subunit IIA [Aliivibrio fischeri]	-0.33076	0.72027
Vibrio_TGA69097.1	PTS fructose transporter subunit IIC [Aliivibrio fischeri]	-0.745004	0.546993
Vibrio_TGA69101.1	porin [Aliivibrio fischeri]	-0.712733	0.260854
Vibrio_TGA69107.1	HlyD family secretion protein [Aliivibrio fischeri]	0.163764	0.153423
Vibrio_TGA69108.1	DUF3302 domain-containing protein [Aliivibrio fischeri]	-0.00648765	0.00364508
Vibrio_TGA69112.1	exoribonuclease II [Aliivibrio fischeri]	1.00475	0.701704
Vibrio_TGA69113.1	DEAD/DEAH box helicase [Aliivibrio fischeri]	0.235904	0.393454
Vibrio_TGA69115.1	formate transporter FocA [Aliivibrio fischeri]	5.01362	0.563748
Vibrio_TGA69118.1	methyl-accepting chemotaxis protein [Aliivibrio fischeri]	0.365146	0.185466
Vibrio_TGA69120.1	transporter substrate-binding domain-containing protein [Aliivibrio fischeri]	-0.185853	0.432532
Vibrio_TGA69123.1	3-deoxy-7-phosphoheptulonate synthase AroG [Aliivibrio fischeri]	-0.0761737	0.0647288
Vibrio_TGA69124.1	ATP-dependent endonuclease [Aliivibrio fischeri]	-0.474952	0.267453
Vibrio_TGA69128.1	sugar-binding transcriptional regulator [Aliivibrio fischeri]	-0.730458	0.591966
Vibrio_TGA69129.1	IS1 family transposase [Aliivibrio fischeri]	-0.183908	0.0607731
Vibrio_TGA69130.1	purine-nucleoside phosphorylase [Aliivibrio fischeri]	0.235983	0.274629
Vibrio_TGA69135.1	cytochrome c [Aliivibrio fischeri]	0.132404	0.110192
Vibrio_TGA69136.1	NUDIX domain-containing protein [Aliivibrio fischeri]	0.142279	0.07577
Vibrio_TGA69139.1	aldo/keto reductase family oxidoreductase [Aliivibrio fischeri]	0.51578	0.14829
Vibrio_TGA69140.1	dihydroorotase [Aliivibrio fischeri]	-0.196667	0.234598
Vibrio_TGA69142.1	ATP-binding protein [Aliivibrio fischeri]	0.203487	0.379504
Vibrio_TGA69143.1	hypothetical protein VFES401_20015 [Aliivibrio fischeri]	0.0938415	0.101136
Vibrio_TGA69145.1	L-threonine 3-dehydrogenase [Aliivibrio fischeri]	0.225627	0.178928
Vibrio_TGA69146.1	glycine C-acetyltransferase [Aliivibrio fischeri]	0.323029	0.200568
Vibrio_TGA69150.1	chromosome partition protein MukB [Aliivibrio fischeri]	-0.00656471	0.00535503
Vibrio_TGA69171.1	hypothetical protein VFES401_16540 [Aliivibrio fischeri]	0.0328495	0.0288088
Vibrio_TGA69183.1	MSHA biogenesis protein MshQ [Aliivibrio fischeri]	-0.970677	0.344325
Vibrio_TGA69605.1	RNA-binding protein [Aliivibrio fischeri]	0.148986	0.111679
Vibrio_TGA69608.1	TonB-dependent receptor [Aliivibrio fischeri]	0.399462	0.26182
Vibrio_TGA69609.1	tRNA (uridine(54)-C5)-methyltransferase TrmA [Aliivibrio fischeri]	-0.247387	0.188146
Vibrio_TGA69611.1	HTH-type transcriptional repressor FabR [Aliivibrio fischeri]	-0.509911	0.290397
Vibrio_TGA69612.1	Si-specific NAD(P)(+) transhydrogenase [Aliivibrio fischeri]	-0.0536458	0.102509
Vibrio_TGA69615.1	repressor LexA [Aliivibrio fischeri]	0.116861	0.100779
Vibrio_TGA69616.1	glycerol-3-phosphate 1-O-acyltransferase [Aliivibrio fischeri]	-0.259124	0.186602
Vibrio_TGA69619.1	flagellar basal body-associated protein FliL [Aliivibrio fischeri]	1.06375	0.666726
Vibrio_TGA69623.1	cell division protein FtsX [Aliivibrio fischeri]	0.245634	0.0674677
Vibrio_TGA69624.1	cell division ATP-binding protein FtsE [Aliivibrio fischeri]	-1.10414	0.562753
Vibrio_TGA69625.1	signal recognition particle-docking protein FtsY [Aliivibrio fischeri]	-0.70049	0.616413
Vibrio_TGA69630.1	DUF4145 domain-containing protein [Aliivibrio fischeri]	-0.293124	0.345693
Vibrio_TGA69631.1	ATP-dependent DNA helicase RecG [Aliivibrio fischeri]	2.78493	0.359928
Vibrio_TGA69632.1	iron-sulfur cluster biogenesis protein NfuA [Aliivibrio fischeri]	-0.163786	0.31683
Vibrio_TGA69633.1	3'(2'),5'-bisphosphate nucleotidase [Aliivibrio fischeri]	-0.392067	0.197568
Vibrio_TGA69634.1	ADP compounds hydrolase NudE [Aliivibrio fischeri]	-0.717857	0.796194
Vibrio_TGA69635.1	type II secretion system protein N [Aliivibrio fischeri]	0.0580778	0.021695
Vibrio_TGA69637.1	type II secretion system protein GspL [Aliivibrio fischeri]	0.398875	0.340699
Vibrio_TGA69642.1	type II secretion system protein GspG [Aliivibrio fischeri]	-0.477517	0.343763
Vibrio_TGA69643.1	type II secretion system protein GspF [Aliivibrio fischeri]	0.88858	0.804547
Vibrio_TGA69644.1	type II secretion system protein GspE [Aliivibrio fischeri]	0.360494	0.166807
Vibrio_TGA69645.1	type II secretion system protein GspC [Aliivibrio fischeri]	0.551828	0.231196
Vibrio_TGA69647.1	Hsp33 family molecular chaperone HslO [Aliivibrio fischeri]	-0.119813	0.205656
Vibrio_TGA69648.1	phosphoenolpyruvate carboxykinase (ATP) [Aliivibrio fischeri]	-0.170574	0.302073
Vibrio_TGA69652.1	Cof-type HAD-IIB family hydrolase [Aliivibrio fischeri]	-0.0336336	0.0446664
Vibrio_TGA69655.1	diaminopimelate epimerase [Aliivibrio fischeri]	-0.49682	0.306449
Vibrio_TGA69656.1	diaminopimelate decarboxylase [Aliivibrio fischeri]	0.307235	0.298873
Vibrio_TGA69658.1	iron donor protein CyaY [Aliivibrio fischeri]	-1.17541	0.446647
Vibrio_TGA69659.1	oligopeptidase A [Aliivibrio fischeri]	-0.0771811	0.0746339
Vibrio_TGA69660.1	23S rRNA (adenine(2030)-N(6))-methyltransferase RlmJ [Aliivibrio fischeri]	0.0914737	0.0816259
Vibrio_TGA69661.1	glutathione-disulfide reductase [Aliivibrio fischeri]	-0.199795	0.249669
Vibrio_TGA69667.1	hypothetical protein VFES401_13660 [Aliivibrio fischeri]	-0.287065	0.156957
Vibrio_TGA69683.1	hypothetical protein VFES401_13740 [Aliivibrio fischeri]	0.631281	0.228501
Vibrio_TGA69685.1	cyclic nucleotide-binding/CBS domain-containing protein [Aliivibrio fischeri]	0.435475	0.243086
Vibrio_TGA69689.1	ABC transporter substrate-binding protein [Aliivibrio fischeri]	0.104219	0.146315
Vibrio_TGA69690.1	ABC transporter ATP-binding protein [Aliivibrio fischeri]	-0.3121	0.102879
Vibrio_TGA69691.1	cytochrome c5 family protein [Aliivibrio fischeri]	0.0398327	0.0780826
Vibrio_TGA69692.1	DNA helicase Rep [Aliivibrio fischeri]	-0.482806	0.752396
Vibrio_TGA69694.1	efflux RND transporter periplasmic adaptor subunit [Aliivibrio fischeri]	0.2395	0.388016
Vibrio_TGA69695.1	multidrug efflux RND transporter permease subunit [Aliivibrio fischeri]	-0.0694687	0.0633646
Vibrio_TGA69697.1	ketol-acid reductoisomerase [Aliivibrio fischeri]	0.104823	0.0989558
Vibrio_TGA69701.1	type II secretion system protein GspD [Aliivibrio fischeri]	-0.0895863	0.140696
Vibrio_TGA70000.1	anaerobic C4-dicarboxylate transporter DcuC [Aliivibrio fischeri]	-0.32353	0.193934
Vibrio_TGA70002.1	YgiQ family radical SAM protein [Aliivibrio fischeri]	0.730444	0.710652
Vibrio_TGA70003.1	tyrosine--tRNA ligase [Aliivibrio fischeri]	-0.133747	0.0951052
Vibrio_TGA70010.1	PTS glucose transporter subunit IIBC [Aliivibrio fischeri]	-0.0449703	0.0498712
Vibrio_TGA70011.1	YchF/TatD family DNA exonuclease [Aliivibrio fischeri]	0.0609307	0.0204361
Vibrio_TGA70013.1	dTMP kinase [Aliivibrio fischeri]	0.286139	0.337127
Vibrio_TGA70016.1	beta-ketoacyl-ACP synthase II [Aliivibrio fischeri]	-0.000567847	0.000517047
Vibrio_TGA70017.1	acyl carrier protein [Aliivibrio fischeri]	0.587515	2.78959
Vibrio_TGA70018.1	3-oxoacyl-ACP reductase FabG [Aliivibrio fischeri]	-0.0554691	0.118431
Vibrio_TGA70019.1	ACP S-malonyltransferase [Aliivibrio fischeri]	-0.0084958	0.00904013
Vibrio_TGA70020.1	ketoacyl-ACP synthase III [Aliivibrio fischeri]	-0.11912	0.113037
Vibrio_TGA70022.1	50S ribosomal protein L32 [Aliivibrio fischeri]	-0.0150916	0.0133864
Vibrio_TGA70023.1	23S rRNA accumulation protein YceD [Aliivibrio fischeri]	-0.390157	0.331822
Vibrio_TGA70025.1	23S rRNA pseudouridine(955/2504/2580) synthase RluC [Aliivibrio fischeri]	0.251578	0.124067
Vibrio_TGA70026.1	ribonuclease E [Aliivibrio fischeri]	-0.0775345	0.183937
Vibrio_TGA70027.1	SulP family inorganic anion transporter [Aliivibrio fischeri]	0.918331	0.245228
Vibrio_TGA70029.1	AsmA family protein [Aliivibrio fischeri]	0.0492216	0.0659438
Vibrio_TGA70030.1	uridine kinase [Aliivibrio fischeri]	-0.62092	0.398436
Vibrio_TGA70032.1	methionine--tRNA ligase [Aliivibrio fischeri]	-0.00522622	0.00767791
Vibrio_TGA70033.1	orotidine-5'-phosphate decarboxylase [Aliivibrio fischeri]	-0.457638	0.445952
Vibrio_TGA70034.1	lipopolysaccharide assembly protein LapB [Aliivibrio fischeri]	1.54633	0.363143
Vibrio_TGA70035.1	integration host factor subunit beta [Aliivibrio fischeri]	0.0604415	0.184978
Vibrio_TGA70036.1	30S ribosomal protein S1 [Aliivibrio fischeri]	0.0731682	0.368642
Vibrio_TGA70037.1	(d)CMP kinase [Aliivibrio fischeri]	0.365971	0.629216
Vibrio_TGA70038.1	3-phosphoshikimate 1-carboxyvinyltransferase [Aliivibrio fischeri]	-0.555472	0.471283
Vibrio_TGA70041.1	translation initiation factor IF-1 [Aliivibrio fischeri]	-0.321517	0.322497
Vibrio_TGA70042.1	ATP-dependent Clp protease ATP-binding subunit ClpA [Aliivibrio fischeri]	0.0731513	0.11226
Vibrio_TGA70044.1	cold shock domain-containing protein CspD [Aliivibrio fischeri]	0.49564	0.141267
Vibrio_TGA70047.1	bifunctional methylenetetrahydrofolate dehydrogenase/methenyltetrahydrofolate cyclohydrolase FolD [Aliivibrio fischeri]	-0.121278	0.160981
Vibrio_TGA70048.1	PrkA family serine protein kinase [Aliivibrio fischeri]	0.0994715	0.235535
Vibrio_TGA70049.1	YeaH/YhbH family protein [Aliivibrio fischeri]	0.172255	0.0997843
Vibrio_TGA70050.1	NADP-dependent isocitrate dehydrogenase [Aliivibrio fischeri]	-0.11884	0.243593
Vibrio_TGA70060.1	tRNA 2-thiouridine(34) synthase MnmA [Aliivibrio fischeri]	0.413316	0.480433
Vibrio_TGA70061.1	high frequency lysogenization protein HflD [Aliivibrio fischeri]	0.0992226	0.0512167
Vibrio_TGA70062.1	adenylosuccinate lyase [Aliivibrio fischeri]	-0.0867053	0.134651
Vibrio_TGA70065.1	hypothetical protein VFES401_10110 [Aliivibrio fischeri]	-0.43372	0.613579
Vibrio_TGA70070.1	DEAD/DEAH box helicase [Aliivibrio fischeri]	-0.38308	0.437764
Vibrio_TGA70071.1	serine protease [Aliivibrio fischeri]	0.0125272	0.00632729
Vibrio_TGA70072.1	Cys-tRNA(Pro) deacylase [Aliivibrio fischeri]	-0.158791	0.108238
Vibrio_TGA70075.1	formate--tetrahydrofolate ligase [Aliivibrio fischeri]	-0.402247	0.16284
Vibrio_TGA70076.1	YfbU family protein [Aliivibrio fischeri]	-0.049042	0.0585169
Vibrio_TGA70077.1	porin [Aliivibrio fischeri]	0.0699687	0.0568615
Vibrio_TGA70078.1	23S rRNA (guanine(745)-N(1))-methyltransferase [Aliivibrio fischeri]	-0.554424	0.14285
Vibrio_TGA70081.1	lauroyl-Kdo(2)-lipid IV(A) myristoyltransferase [Aliivibrio fischeri]	-0.132393	0.0277736
Vibrio_TGA70082.1	HIT family protein [Aliivibrio fischeri]	0.0995236	0.114119
Vibrio_TGA70083.1	YfcL family protein [Aliivibrio fischeri]	-0.382751	0.183774
Vibrio_TGA70087.1	chorismate synthase [Aliivibrio fischeri]	-0.103897	0.0692318
Vibrio_TGA70089.1	50S ribosomal protein L3 N(5)-glutamine methyltransferase [Aliivibrio fischeri]	0.0617232	0.068268
Vibrio_TGA70091.1	phosphohistidine phosphatase SixA [Aliivibrio fischeri]	0.451899	0.187448
Vibrio_TGA70092.1	insulinase family protein [Aliivibrio fischeri]	0.414941	0.422336
Vibrio_TGA70093.1	fatty acid oxidation complex subunit alpha FadJ [Aliivibrio fischeri]	-0.206283	1.37588
Vibrio_TGA70094.1	acetyl-CoA C-acyltransferase FadI [Aliivibrio fischeri]	-0.209523	0.3125
Vibrio_TGA70095.1	transporter [Aliivibrio fischeri]	-0.0266519	0.0670817
Vibrio_TGA70099.1	c-type cytochrome biogenesis protein CcmI [Aliivibrio fischeri]	-0.157365	0.155828
Vibrio_TGA70101.1	DsbE family thiol:disulfide interchange protein [Aliivibrio fischeri]	-0.111931	0.0500886
Vibrio_TGA70102.1	heme lyase CcmF/NrfE family subunit [Aliivibrio fischeri]	0.0978802	0.0494896
Vibrio_TGA70103.1	cytochrome c maturation protein CcmE [Aliivibrio fischeri]	0.488871	0.583775
Vibrio_TGA70107.1	chemotaxis protein CheW [Aliivibrio fischeri]	-0.311432	0.34614
Vibrio_TGA70110.1	chemotaxis response regulator protein-glutamate methylesterase [Aliivibrio fischeri]	0.115103	0.0497291
Vibrio_TGA70111.1	chemotaxis protein CheA [Aliivibrio fischeri]	-0.253781	0.230164
Vibrio_TGA70113.1	RNA polymerase sigma factor FliA [Aliivibrio fischeri]	-1.39148	0.615647
Vibrio_TGA70114.1	MinD/ParA family protein [Aliivibrio fischeri]	1.08139	0.389063
Vibrio_TGA70115.1	flagellar biosynthesis protein FlhF [Aliivibrio fischeri]	0.863213	0.235266
Vibrio_TGA70135.1	sigma-54-dependent Fis family transcriptional regulator [Aliivibrio fischeri]	0.131096	0.19005
Vibrio_TGA70140.1	flagellin [Aliivibrio fischeri]	0.245898	1.16625
Vibrio_TGA70141.1	flagellin [Aliivibrio fischeri]	0.827697	0.785899
Vibrio_TGA70142.1	flagellin [Aliivibrio fischeri]	0.490061	0.45306
Vibrio_TGA70143.1	flagellin [Aliivibrio fischeri]	0.158143	0.126748
Vibrio_TGA70144.1	flagellin [Aliivibrio fischeri]	0.122801	0.275017
Vibrio_TGA70156.1	chemotaxis protein CheR [Aliivibrio fischeri]	0.871139	0.15419
Vibrio_TGA70157.1	chemotaxis signal transduction protein CheV [Aliivibrio fischeri]	0.0441625	0.035843
Vibrio_TGA70166.1	glutamate--tRNA ligase [Aliivibrio fischeri]	0.0802467	0.154747
Vibrio_TGA70169.1	NAD-dependent DNA ligase LigA [Aliivibrio fischeri]	0.295465	0.678241
Vibrio_TGA70170.1	cell division protein ZipA [Aliivibrio fischeri]	0.172292	0.102556
Vibrio_TGA70172.1	cysteine synthase A [Aliivibrio fischeri]	-0.270061	0.106618
Vibrio_TGA70173.1	phosphocarrier protein Hpr [Aliivibrio fischeri]	-0.251368	0.324595
Vibrio_TGA70174.1	phosphoenolpyruvate-protein phosphotransferase PtsI [Aliivibrio fischeri]	0.0156562	0.0179535
Vibrio_TGA70175.1	PTS glucose transporter subunit IIA [Aliivibrio fischeri]	0.0529598	0.235461
Vibrio_TGA70176.1	Dyp-type peroxidase [Aliivibrio fischeri]	0.129681	0.120981
Vibrio_TGA70182.1	nitrate reductase cytochrome c-type subunit [Aliivibrio fischeri]	0.293437	0.171619
Vibrio_TGA70183.1	periplasmic nitrate reductase subunit alpha [Aliivibrio fischeri]	0.0849653	0.122597
Vibrio_TGA70187.1	response regulator [Aliivibrio fischeri]	-0.123279	0.0930785
Vibrio_TGA70192.1	succinyl-diaminopimelate desuccinylase [Aliivibrio fischeri]	0.626649	0.314513
Vibrio_TGA70195.1	outer membrane protein assembly factor BamC [Aliivibrio fischeri]	0.123204	0.320334
Vibrio_TGA70196.1	4-hydroxy-tetrahydrodipicolinate synthase [Aliivibrio fischeri]	-0.084124	0.137311
Vibrio_TGA70197.1	glycine cleavage system protein R [Aliivibrio fischeri]	-0.166784	0.0909325
Vibrio_TGA70198.1	thioredoxin-dependent thiol peroxidase [Aliivibrio fischeri]	0.298175	0.18069
Vibrio_TGA70202.1	arsenate reductase (glutaredoxin) [Aliivibrio fischeri]	0.0521882	0.059993
Vibrio_TGA70204.1	DUF2066 domain-containing protein [Aliivibrio fischeri]	0.120721	0.234411
Vibrio_TGA70206.1	uracil phosphoribosyltransferase [Aliivibrio fischeri]	-0.374976	0.454095
Vibrio_TGA70207.1	phosphoribosylformylglycinamidine cyclo-ligase [Aliivibrio fischeri]	0.0626337	0.03988
Vibrio_TGA70208.1	phosphoribosylglycinamide formyltransferase [Aliivibrio fischeri]	0.258081	0.0822891
Vibrio_TGA70209.1	class II glutamine amidotransferase [Aliivibrio fischeri]	-1.23882	0.368541
Vibrio_TGA70210.1	D-sedoheptulose 7-phosphate isomerase [Aliivibrio fischeri]	-0.0623494	0.0926224
Vibrio_TGA70211.1	acyl-CoA dehydrogenase [Aliivibrio fischeri]	0.168832	0.0951494
Vibrio_TGA70213.1	TIGR03503 family protein [Aliivibrio fischeri]	-0.699084	0.22788
Vibrio_TGA70221.1	nitrogen regulatory protein P-II [Aliivibrio fischeri]	0.0407012	0.058667
Vibrio_TGA70224.1	acetyl-CoA carboxylase carboxyl transferase subunit alpha [Aliivibrio fischeri]	-0.0623384	0.0712162
Vibrio_TGA70225.1	DNA polymerase III subunit alpha [Aliivibrio fischeri]	0.117996	0.0651425
Vibrio_TGA70227.1	lipid-A-disaccharide synthase [Aliivibrio fischeri]	0.345151	0.220242
Vibrio_TGA70228.1	acyl-ACP--UDP-N-acetylglucosamine O-acyltransferase [Aliivibrio fischeri]	-0.0704044	0.0615425
Vibrio_TGA70230.1	UDP-3-O-(3-hydroxymyristoyl)glucosamine N-acyltransferase [Aliivibrio fischeri]	-0.128428	0.188218
Vibrio_TGA70231.1	molecular chaperone [Aliivibrio fischeri]	-0.3495	0.197805
Vibrio_TGA70232.1	outer membrane protein assembly factor BamA [Aliivibrio fischeri]	-0.0391889	0.0281621
Vibrio_TGA70234.1	1-deoxy-D-xylulose-5-phosphate reductoisomerase [Aliivibrio fischeri]	-0.547519	0.237464
Vibrio_TGA70236.1	isoprenyl transferase [Aliivibrio fischeri]	0.271814	0.302564
Vibrio_TGA70237.1	ribosome recycling factor [Aliivibrio fischeri]	0.15245	0.104325
Vibrio_TGA70238.1	UMP kinase [Aliivibrio fischeri]	0.039909	0.0341882
Vibrio_TGA70239.1	elongation factor Ts [Aliivibrio fischeri]	-0.0399645	0.0956092
Vibrio_TGA70240.1	30S ribosomal protein S2 [Aliivibrio fischeri]	-0.0825174	0.222607
Vibrio_TGA70241.1	type I methionyl aminopeptidase [Aliivibrio fischeri]	0.241374	0.545187
Vibrio_TGA70244.1	protein translocase subunit SecF [Aliivibrio fischeri]	-0.564825	0.455619
Vibrio_TGA70245.1	protein translocase subunit SecD [Aliivibrio fischeri]	0.0376196	0.0572063
Vibrio_TGA70246.1	preprotein translocase subunit YajC [Aliivibrio fischeri]	0.136646	0.252007
Vibrio_TGA70247.1	tRNA guanosine(34) transglycosylase Tgt [Aliivibrio fischeri]	0.0166837	0.00904441
Vibrio_TGA70248.1	tRNA preQ1(34) S-adenosylmethionine ribosyltransferase-isomerase QueA [Aliivibrio fischeri]	0.333546	0.264708
Vibrio_TGA70249.1	CBS domain-containing protein [Aliivibrio fischeri]	-0.198237	0.190682
Vibrio_TGA70250.1	isocitrate lyase [Aliivibrio fischeri]	-0.119089	0.0585185
Vibrio_TGA70251.1	malate synthase A [Aliivibrio fischeri]	1.96366	0.315945
Vibrio_TGA70252.1	hydrogen peroxide-inducible genes activator [Aliivibrio fischeri]	0.48913	0.295458
Vibrio_TGA70253.1	peroxiredoxin C [Aliivibrio fischeri]	-0.157525	0.273943
Vibrio_TGA70254.1	copper homeostasis protein CutC [Aliivibrio fischeri]	-1.51496	0.504643
Vibrio_TGA70255.1	NirD/YgiW/YdeI family stress tolerance protein [Aliivibrio fischeri]	-1.17885	0.670733
Vibrio_TGA70259.1	phaC PHA synthase [Aliivibrio fischeri]	0.0582377	0.109235
Vibrio_TGA70266.1	phosphate regulon transcriptional regulatory protein PhoB [Aliivibrio fischeri]	-1.61312	0.520632
Vibrio_TGA70267.1	recombination-associated protein RdgC [Aliivibrio fischeri]	0.112904	0.113606
Vibrio_TGA70268.1	U32 family peptidase [Aliivibrio fischeri]	-0.363279	0.42574
Vibrio_TGA70270.1	DUF3541 domain-containing protein [Aliivibrio fischeri]	-0.483915	0.432655
Vibrio_TGA70271.1	molecular chaperone DnaJ [Aliivibrio fischeri]	-0.324418	0.683003
Vibrio_TGA70272.1	molecular chaperone DnaK [Aliivibrio fischeri]	-0.0899787	0.194905
Vibrio_TGA70274.1	nucleotide exchange factor GrpE [Aliivibrio fischeri]	0.0540389	0.139934
Vibrio_TGA70275.1	NAD(+) kinase [Aliivibrio fischeri]	-0.473998	0.51956
Vibrio_TGA70280.1	SsrA-binding protein SmpB [Aliivibrio fischeri]	0.933693	0.324584
Vibrio_TGA70303.1	c-type cytochrome [Aliivibrio fischeri]	-0.404022	0.231188
Vibrio_TGA70304.1	catalase [Aliivibrio fischeri]	-0.325384	0.368674
Vibrio_TGA70306.1	superoxide dismutase [Aliivibrio fischeri]	-0.560529	0.821767
Vibrio_TGA70307.1	pyridoxal kinase PdxY [Aliivibrio fischeri]	0.14177	0.154315
Vibrio_TGA70321.1	tRNA pseudouridine(13) synthase TruD [Aliivibrio fischeri]	-0.536144	0.318944
Vibrio_TGA70322.1	2-C-methyl-D-erythritol 2,4-cyclodiphosphate synthase [Aliivibrio fischeri]	0.232614	0.132148
Vibrio_TGA70325.1	phosphopyruvate hydratase [Aliivibrio fischeri]	0.0260642	0.0608343
Vibrio_TGA70326.1	CTP synthase [Aliivibrio fischeri]	-0.0594118	0.120157
Vibrio_TGA70329.1	GTP diphosphokinase [Aliivibrio fischeri]	0.0150783	0.0262093
Vibrio_TGA70330.1	23S rRNA (uracil(1939)-C(5))-methyltransferase RlmD [Aliivibrio fischeri]	0.175081	0.0980166
Vibrio_TGA70331.1	two-component sensor histidine kinase BarA [Aliivibrio fischeri]	0.266825	0.401664
Vibrio_TGA70333.1	pyridoxine 5'-phosphate synthase [Aliivibrio fischeri]	0.242475	0.146795
Vibrio_TGA70335.1	GTPase Era [Aliivibrio fischeri]	0.121196	0.0879539
Vibrio_TGA70336.1	ribonuclease III [Aliivibrio fischeri]	0.123028	0.102377
Vibrio_TGA70337.1	signal peptidase I [Aliivibrio fischeri]	0.627465	0.466496
Vibrio_TGA70338.1	elongation factor 4 [Aliivibrio fischeri]	0.00294816	0.00600747
Vibrio_TGA70340.1	sigma-E factor regulatory protein RseB [Aliivibrio fischeri]	0.107051	0.108491
Vibrio_TGA70342.1	L-aspartate oxidase [Aliivibrio fischeri]	0.0343101	0.014735
Vibrio_TGA70345.1	tRNA-modifying protein YgfZ [Aliivibrio fischeri]	-0.208521	0.133765
Vibrio_TGA70349.1	FAD-dependent 2-octaprenylphenol hydroxylase [Aliivibrio fischeri]	-0.0454663	0.0129023
Vibrio_TGA70350.1	2-octaprenyl-6-methoxyphenyl hydroxylase [Aliivibrio fischeri]	0.969434	0.290191
Vibrio_TGA70351.1	YecA family protein [Aliivibrio fischeri]	0.3124	0.472524
Vibrio_TGA70354.1	ribose-5-phosphate isomerase RpiA [Aliivibrio fischeri]	-0.0399006	0.0384386
Vibrio_TGA70355.1	phosphoglycerate dehydrogenase [Aliivibrio fischeri]	-0.198467	0.213613
Vibrio_TGA70356.1	oxidative stress defense protein [Aliivibrio fischeri]	0.491709	0.444776
Vibrio_TGA70357.1	small-conductance mechanosensitive channel MscS [Aliivibrio fischeri]	0.102411	0.0727322
Vibrio_TGA70358.1	peroxide stress protein YaaA [Aliivibrio fischeri]	-0.0557894	0.0591242
Vibrio_TGA70361.1	cation-binding protein [Aliivibrio fischeri]	-0.961371	0.328706
Vibrio_TGA70363.1	deoxyribonuclease IV [Aliivibrio fischeri]	0.884216	0.271603
Vibrio_TGA70364.1	autonomous glycyl radical cofactor GrcA [Aliivibrio fischeri]	-0.0386481	0.0537625
Vibrio_TGA70365.1	threonine synthase [Aliivibrio fischeri]	0.0612163	0.145805
Vibrio_TGA70367.1	bifunctional aspartate kinase/homoserine dehydrogenase I [Aliivibrio fischeri]	0.0159848	0.0163491
Vibrio_TGA70368.1	putative 4-hydroxy-4-methyl-2-oxoglutarate aldolase [Aliivibrio fischeri]	0.206745	0.119083
Vibrio_TGA70369.1	two-component system response regulator ArcA [Aliivibrio fischeri]	0.188833	0.379624
Vibrio_TGA70370.1	lipoprotein [Aliivibrio fischeri]	1.083	0.352183
Vibrio_TGA70371.1	aerobic respiration two-component sensor histidine kinase ArcB [Aliivibrio fischeri]	-0.041721	0.0424787
Vibrio_TGA70373.1	glutamate synthase subunit beta [Aliivibrio fischeri]	-0.13676	0.12713
Vibrio_TGA70374.1	DUF1499 domain-containing protein [Aliivibrio fischeri]	1.93661	1.02223
Vibrio_TGA70375.1	5'-methylthioadenosine/S-adenosylhomocysteine nucleosidase [Aliivibrio fischeri]	-0.419796	0.322735
Vibrio_TGA70378.1	peptidase M23 [Aliivibrio fischeri]	-0.720661	0.247524
Vibrio_TGA70381.1	iron-sulfur cluster insertion protein ErpA [Aliivibrio fischeri]	0.184533	0.242241
Vibrio_TGA70382.1	glutamate-1-semialdehyde-2,1-aminomutase [Aliivibrio fischeri]	-0.0090808	0.0096954
Vibrio_TGA70384.1	16S rRNA (guanine(1207)-N(2))-methyltransferase RsmC [Aliivibrio fischeri]	0.428121	0.193227
Vibrio_TGA70385.1	response regulator [Aliivibrio fischeri]	0.198855	0.441319
Vibrio_TGA70386.1	ABC transporter substrate-binding protein [Aliivibrio fischeri]	0.383972	0.223797
Vibrio_TGA70394.1	N,N'-diacetylchitobiose phosphorylase [Aliivibrio fischeri]	0.529072	0.786886
Vibrio_TGA70398.1	Fe(3+) ABC transporter substrate-binding protein [Aliivibrio fischeri]	-0.0812357	0.0622711
Vibrio_TGA70405.1	bifunctional aconitate hydratase 2/2-methylisocitrate dehydratase [Aliivibrio fischeri]	-0.112016	0.173235
Vibrio_TGA70406.1	serine protease [Aliivibrio fischeri]	-0.870233	0.438812
Vibrio_TGA70410.1	RNA polymerase-binding protein DksA [Aliivibrio fischeri]	-0.322902	0.384983
Vibrio_TGA70413.1	3-methyl-2-oxobutanoate hydroxymethyltransferase [Aliivibrio fischeri]	-0.257241	0.232037
Vibrio_TGA70414.1	pantoate--beta-alanine ligase [Aliivibrio fischeri]	-0.091537	0.0813782
Vibrio_TGA70416.1	ABC transporter ATP-binding protein [Aliivibrio fischeri]	-0.177651	0.487499
Vibrio_TGA70417.1	carbonate dehydratase [Aliivibrio fischeri]	-0.742977	0.390015
Vibrio_TGA70419.1	hypoxanthine phosphoribosyltransferase [Aliivibrio fischeri]	0.0960746	0.11266
Vibrio_TGA70420.1	TetR/AcrR family transcriptional regulator [Aliivibrio fischeri]	0.0363202	0.0192348
Vibrio_TGA70421.1	dihydrolipoyl dehydrogenase [Aliivibrio fischeri]	-0.144377	0.207462
Vibrio_TGA70422.1	pyruvate dehydrogenase complex dihydrolipoyllysine-residue acetyltransferase [Aliivibrio fischeri]	-0.0763146	0.112448
Vibrio_TGA70423.1	pyruvate dehydrogenase (acetyl-transferring), homodimeric type [Aliivibrio fischeri]	-0.0905731	0.171461
Vibrio_TGA70426.1	carboxylating nicotinate-nucleotide diphosphorylase [Aliivibrio fischeri]	0.0363998	0.0251127
Vibrio_TGA70432.1	cell division protein ZapD [Aliivibrio fischeri]	-0.0951888	0.0374542
Vibrio_TGA70435.1	preprotein translocase subunit SecA [Aliivibrio fischeri]	0.0538263	0.343195
Vibrio_TGA70438.1	cell division protein FtsZ [Aliivibrio fischeri]	0.261395	0.363594
Vibrio_TGA70439.1	cell division protein FtsA [Aliivibrio fischeri]	0.558775	0.376852
Vibrio_TGA70441.1	UDP-N-acetylmuramate--L-alanine ligase [Aliivibrio fischeri]	0.0123005	0.0129928
Vibrio_TGA70442.1	undecaprenyldiphospho-muramoylpentapeptide beta-N-acetylglucosaminyltransferase [Aliivibrio fischeri]	1.1074	0.231232
Vibrio_TGA70445.1	UDP-N-acetylmuramoyl-tripeptide--D-alanyl-D-alanine ligase [Aliivibrio fischeri]	0.303086	0.17834
Vibrio_TGA70449.1	16S rRNA (cytosine(1402)-N(4))-methyltransferase [Aliivibrio fischeri]	0.203193	0.131769
Vibrio_TGA70450.1	16S rRNA (cytidine(1402)-2'-O)-methyltransferase [Aliivibrio fischeri]	0.211968	0.167587
Vibrio_TGA70451.1	YraN family protein [Aliivibrio fischeri]	-0.0613877	0.0345584
Vibrio_TGA70453.1	phosphoheptose isomerase [Aliivibrio fischeri]	1.01275	0.280005
Vibrio_TGA70454.1	BON domain-containing protein [Aliivibrio fischeri]	-0.157532	0.116927
Vibrio_TGA70456.1	stringent starvation protein A [Aliivibrio fischeri]	-0.174937	0.201133
Vibrio_TGA70457.1	cytochrome c1 [Aliivibrio fischeri]	-0.106323	0.0718142
Vibrio_TGA70458.1	cytochrome bc complex cytochrome b subunit [Aliivibrio fischeri]	0.130078	0.0894685
Vibrio_TGA70459.1	ubiquinol-cytochrome c reductase iron-sulfur subunit [Aliivibrio fischeri]	0.198488	0.312795
Vibrio_TGA70460.1	30S ribosomal protein S9 [Aliivibrio fischeri]	0.02873	0.0501149
Vibrio_TGA70461.1	50S ribosomal protein L13 [Aliivibrio fischeri]	-2.765e-05	6.46039e-05
Vibrio_TGA70463.1	DUF1043 family protein [Aliivibrio fischeri]	-0.0613568	0.0840218
Vibrio_TGA70464.1	Do family serine endopeptidase [Aliivibrio fischeri]	0.449227	0.400963
Vibrio_TGA70465.1	outer membrane-stress sensor serine endopeptidase DegS [Aliivibrio fischeri]	0.546774	0.186084
Vibrio_TGA70466.1	DNA topoisomerase IV subunit A [Aliivibrio fischeri]	0.0447906	0.0736594
Vibrio_TGA70467.1	DNA topoisomerase IV subunit B [Aliivibrio fischeri]	-0.274009	0.266572
Vibrio_TGA70469.1	3',5'-cyclic-AMP phosphodiesterase [Aliivibrio fischeri]	0.200412	0.0854556
Vibrio_TGA70471.1	ADP-ribose diphosphatase [Aliivibrio fischeri]	0.342897	0.201846
Vibrio_TGA70472.1	outer membrane channel protein TolC [Aliivibrio fischeri]	0.120288	0.27511
Vibrio_TGA70473.1	bifunctional D-glycero-beta-D-manno-heptose-7-phosphate kinase/D-glycero-beta-D-manno-heptose 1-phosphate adenylyltransferase HldE [Aliivibrio fischeri]	0.135661	0.27065
Vibrio_TGA70474.1	bifunctional [glutamate--ammonia ligase]-adenylyl-L-tyrosine phosphorylase/[glutamate--ammonia-ligase] adenylyltransferase [Aliivibrio fischeri]	-0.796902	0.440242
Vibrio_TGA70475.1	methyl-accepting chemotaxis protein [Aliivibrio fischeri]	-0.130788	0.268431
Vibrio_TGA70477.1	inorganic triphosphatase [Aliivibrio fischeri]	0.597162	0.469457
Vibrio_TGA70478.1	TIGR00153 family protein [Aliivibrio fischeri]	-0.00763355	0.00681039
Vibrio_TGA70480.1	SH3 domain-containing protein [Aliivibrio fischeri]	0.257438	0.710501
Vibrio_TGA70488.1	tRNA (adenosine(37)-N6)-threonylcarbamoyltransferase complex transferase subunit TsaD [Aliivibrio fischeri]	0.565663	0.422263
Vibrio_TGA70489.1	30S ribosomal protein S21 [Aliivibrio fischeri]	0.0237823	0.0381665
Vibrio_TGA70490.1	GatB/YqeY domain-containing protein [Aliivibrio fischeri]	0.639296	0.297674
Vibrio_TGA70493.1	porin family protein [Aliivibrio fischeri]	0.171719	0.0761452
Vibrio_TGA70494.1	long-chain fatty acid--CoA ligase [Aliivibrio fischeri]	0.209901	0.312798
Vibrio_TGA70496.1	pyruvate kinase PykF [Aliivibrio fischeri]	-0.100384	0.219434
Vibrio_TGA70500.1	acetolactate synthase small subunit [Aliivibrio fischeri]	0.271091	0.386391
Vibrio_TGA70501.1	acetolactate synthase 3 large subunit [Aliivibrio fischeri]	-0.152639	0.377763
Vibrio_TGA70502.1	long-chain fatty acid--CoA ligase [Aliivibrio fischeri]	-0.310084	0.200712
Vibrio_TGA70503.1	transcriptional regulator LeuO [Aliivibrio fischeri]	0.0022281	0.00113145
Vibrio_TGA70504.1	bifunctional aspartate kinase/homoserine dehydrogenase II [Aliivibrio fischeri]	0.0228186	0.0315959
Vibrio_TGA70505.1	O-succinylhomoserine (thiol)-lyase [Aliivibrio fischeri]	-0.0908672	0.0708407
Vibrio_TGA70509.1	malate dehydrogenase [Aliivibrio fischeri]	0.0413637	0.0643973
Vibrio_TGA70510.1	50S ribosomal protein L31 [Aliivibrio fischeri]	-0.013755	0.0192552
Vibrio_TGA70512.1	DNA-binding transcriptional regulator CytR [Aliivibrio fischeri]	0.25675	0.380571
Vibrio_TGA70513.1	cell division protein FtsN [Aliivibrio fischeri]	0.852695	0.411554
Vibrio_TGA70514.1	ATP-dependent protease subunit HslV [Aliivibrio fischeri]	0.788819	0.442102
Vibrio_TGA70515.1	HslU--HslV peptidase ATPase subunit [Aliivibrio fischeri]	0.155446	0.209353
Vibrio_TGA70517.1	cAMP-activated global transcriptional regulator CRP [Aliivibrio fischeri]	0.115519	0.236223
Vibrio_TGA70518.1	DUF1338 domain-containing protein [Aliivibrio fischeri]	-0.0520097	0.0578752
Vibrio_TGA70519.1	succinylglutamate-semialdehyde dehydrogenase [Aliivibrio fischeri]	-0.240699	0.265948
Vibrio_TGA70520.1	arginine N-succinyltransferase [Aliivibrio fischeri]	-0.0621737	0.0643361
Vibrio_TGA70521.1	aspartate aminotransferase family protein [Aliivibrio fischeri]	-0.250003	0.56253
Vibrio_TGA70523.1	tryptophan--tRNA ligase [Aliivibrio fischeri]	0.0133401	0.0101514
Vibrio_TGA70524.1	phosphoglycolate phosphatase [Aliivibrio fischeri]	0.0299065	0.0147095
Vibrio_TGA70525.1	ribulose-phosphate 3-epimerase [Aliivibrio fischeri]	0.247066	0.144322
Vibrio_TGA70527.1	cell division protein [Aliivibrio fischeri]	0.540575	1.34228
Vibrio_TGA70528.1	3-dehydroquinate synthase [Aliivibrio fischeri]	0.0116099	0.0109265
Vibrio_TGA70529.1	shikimate kinase AroK [Aliivibrio fischeri]	0.203129	0.39771
Vibrio_TGA70535.1	penicillin-binding protein 1A [Aliivibrio fischeri]	0.118201	0.197671
Vibrio_TGA70536.1	DNA-binding transcriptional regulator OxyR [Aliivibrio fischeri]	0.511064	0.318884
Vibrio_TGA70537.1	redoxin domain-containing protein [Aliivibrio fischeri]	-0.155345	0.308369
Vibrio_TGA70538.1	dihydrolipoyl dehydrogenase [Aliivibrio fischeri]	0.0223955	0.0231425
Vibrio_TGA70540.1	argininosuccinate lyase [Aliivibrio fischeri]	-0.145024	0.111198
Vibrio_TGA70541.1	argininosuccinate synthase [Aliivibrio fischeri]	0.314702	0.170399
Vibrio_TGA70544.1	acetylornithine deacetylase [Aliivibrio fischeri]	0.409954	0.702192
Vibrio_TGA70545.1	phosphoenolpyruvate carboxylase [Aliivibrio fischeri]	0.0320716	0.0344146
Vibrio_TGA70546.1	methylenetetrahydrofolate reductase [Aliivibrio fischeri]	-1.25535	0.383998
Vibrio_TGA70547.1	50S ribosomal protein L9 [Aliivibrio fischeri]	-0.0618482	0.164992
Vibrio_TGA70548.1	30S ribosomal protein S18 [Aliivibrio fischeri]	0.0551082	0.0528201
Vibrio_TGA70550.1	30S ribosomal protein S6 [Aliivibrio fischeri]	0.0803483	0.437811
Vibrio_TGA70551.1	23S rRNA (guanosine(2251)-2'-O)-methyltransferase RlmB [Aliivibrio fischeri]	0.246609	0.164757
Vibrio_TGA70552.1	ribonuclease R [Aliivibrio fischeri]	0.133094	0.213704
Vibrio_TGA70556.1	adenylosuccinate synthase [Aliivibrio fischeri]	-0.144343	0.269585
Vibrio_TGA70558.1	protease modulator HflC [Aliivibrio fischeri]	0.0394909	0.108198
Vibrio_TGA70559.1	FtsH protease activity modulator HflK [Aliivibrio fischeri]	-0.106737	0.138599
Vibrio_TGA70560.1	GTPase HflX [Aliivibrio fischeri]	-0.187368	0.246335
Vibrio_TGA70561.1	RNA chaperone Hfq [Aliivibrio fischeri]	0.156303	0.290126
Vibrio_TGA70562.1	tRNA (adenosine(37)-N6)-dimethylallyltransferase MiaA [Aliivibrio fischeri]	0.295655	0.294953
Vibrio_TGA70563.1	DNA mismatch repair endonuclease MutL [Aliivibrio fischeri]	0.472948	0.19223
Vibrio_TGA70564.1	LysM peptidoglycan-binding domain-containing protein [Aliivibrio fischeri]	0.257746	0.18038
Vibrio_TGA70567.1	oligoribonuclease [Aliivibrio fischeri]	0.12416	0.0874581
Vibrio_TGA70569.1	phosphatidylserine decarboxylase [Aliivibrio fischeri]	-0.417172	0.246937
Vibrio_TGA70572.1	fumarate reductase (quinol) flavoprotein subunit [Aliivibrio fischeri]	-0.0550158	0.167676
Vibrio_TGA70573.1	succinate dehydrogenase/fumarate reductase iron-sulfur subunit [Aliivibrio fischeri]	-0.00694825	0.00622876
Vibrio_TGA70576.1	elongation factor P [Aliivibrio fischeri]	-1.09079	0.674841
Vibrio_TGA70578.1	ATP-dependent 6-phosphofructokinase [Aliivibrio fischeri]	0.188033	0.137397
Vibrio_TGA70580.1	periplasmic repressor CpxP [Aliivibrio fischeri]	0.264575	0.241938
Vibrio_TGA70585.1	NAD(P)H-dependent glycerol-3-phosphate dehydrogenase [Aliivibrio fischeri]	-0.297079	0.253743
Vibrio_TGA70586.1	protein-export chaperone SecB [Aliivibrio fischeri]	0.00278243	0.00479335
Vibrio_TGA70587.1	peptidase M23 [Aliivibrio fischeri]	0.285506	0.0694743
Vibrio_TGA70589.1	aspartate ammonia-lyase [Aliivibrio fischeri]	0.0433069	0.0943005
Vibrio_TGA70591.1	universal stress global response regulator UspA [Aliivibrio fischeri]	-0.0393833	0.0444354
Vibrio_TGA70592.1	protein-disulfide reductase DsbD [Aliivibrio fischeri]	0.141656	0.127891
Vibrio_TGA70593.1	glucosamine-6-phosphate deaminase [Aliivibrio fischeri]	0.101457	0.218931
Vibrio_TGA70595.1	phosphatase [Aliivibrio fischeri]	0.619683	0.477687
Vibrio_TGA70596.1	ArsJ-associated glyceraldehyde-3-phosphate dehydrogenase [Aliivibrio fischeri]	-0.0179017	0.0132947
Vibrio_TGA70599.1	DUF1254 domain-containing protein [Aliivibrio fischeri]	-0.521616	1.18617
Vibrio_TGA70606.1	glutamine--fructose-6-phosphate transaminase (isomerizing) [Aliivibrio fischeri]	0.330763	1.06293
Vibrio_TGA70607.1	DeoR family transcriptional regulator [Aliivibrio fischeri]	0.128331	0.203396
Vibrio_TGA70608.1	response regulator transcription factor [Aliivibrio fischeri]	0.536678	0.418913
Vibrio_TGA70612.1	hybrid sensor histidine kinase/response regulator [Aliivibrio fischeri]	0.288613	0.0813657
Vibrio_TGA70616.1	acetate--CoA ligase [Aliivibrio fischeri]	0.0297964	0.0152965
Vibrio_TGA70618.1	acetyl-CoA carboxylase biotin carboxyl carrier protein [Aliivibrio fischeri]	-0.157586	0.31576
Vibrio_TGA70619.1	acetyl-CoA carboxylase biotin carboxylase subunit [Aliivibrio fischeri]	0.0341766	0.053764
Vibrio_TGA70620.1	50S ribosomal protein L11 methyltransferase [Aliivibrio fischeri]	-0.176075	0.182032
Vibrio_TGA70625.1	bifunctional phosphoribosylaminoimidazolecarboxamide formyltransferase/IMP cyclohydrolase [Aliivibrio fischeri]	0.103407	0.165809
Vibrio_TGA70626.1	phosphoribosylamine--glycine ligase [Aliivibrio fischeri]	-0.0876294	0.114519
Vibrio_TGA70628.1	HU family DNA-binding protein [Aliivibrio fischeri]	-0.0124387	0.0195234
Vibrio_TGA70630.1	D-2-hydroxyacid dehydrogenase [Aliivibrio fischeri]	-0.397003	0.21124
Vibrio_TGA70632.1	uroporphyrinogen decarboxylase [Aliivibrio fischeri]	0.154172	0.210318
Vibrio_TGA70633.1	Rsd/AlgQ family anti-sigma factor [Aliivibrio fischeri]	0.211446	0.163435
Vibrio_TGA70640.1	DNA-directed RNA polymerase subunit beta' [Aliivibrio fischeri]	-0.101006	0.342328
Vibrio_TGA70641.1	DNA-directed RNA polymerase subunit beta [Aliivibrio fischeri]	-0.0673172	0.169597
Vibrio_TGA70642.1	50S ribosomal protein L7/L12 [Aliivibrio fischeri]	-0.0542802	0.118955
Vibrio_TGA70643.1	50S ribosomal protein L10 [Aliivibrio fischeri]	-0.0961555	0.419625
Vibrio_TGA70644.1	50S ribosomal protein L1 [Aliivibrio fischeri]	-0.0164284	0.0428815
Vibrio_TGA70645.1	50S ribosomal protein L11 [Aliivibrio fischeri]	-0.128662	0.453165
Vibrio_TGA70646.1	transcription termination/antitermination protein NusG [Aliivibrio fischeri]	0.155125	0.270855
Vibrio_TGA70649.1	elongation factor Tu [Aliivibrio fischeri] elongation factor Tu [Aliivibrio fischeri]	-0.101052	0.289587
Vibrio_TGA70652.1	UDP-N-acetylmuramate dehydrogenase [Aliivibrio fischeri]	-0.483275	0.324324
Vibrio_TGA70654.1	CDP-diacylglycerol--serine O-phosphatidyltransferase [Aliivibrio fischeri]	0.144653	0.240213
Vibrio_TGA70656.1	SpoVR family protein [Aliivibrio fischeri]	0.182675	0.181651
Vibrio_TGA70657.1	chemotaxis protein CheY [Aliivibrio fischeri]	-0.107671	0.0560812
Vibrio_TGA70662.1	5'/3'-nucleotidase SurE [Aliivibrio fischeri]	0.687489	0.432535
Vibrio_TGA70663.1	RNA polymerase sigma factor RpoE [Aliivibrio fischeri]	0.0381652	0.0550753
Vibrio_TGA70665.1	glutamate synthase large subunit [Aliivibrio fischeri]	-0.0130167	0.0190846
Vibrio_TGA70666.1	polynucleotide adenylyltransferase PcnB [Aliivibrio fischeri]	0.438322	0.331564
Vibrio_TGA70669.1	RNA polymerase sigma factor RpoD [Aliivibrio fischeri]	-0.000289302	0.00062962
Vibrio_TGA70671.1	rhodanese-like domain-containing protein [Aliivibrio fischeri]	-0.0844222	0.12271
Vibrio_TGA70672.1	DUF416 family protein [Aliivibrio fischeri]	-0.347302	0.147871
Vibrio_TGA71297.1	methionine synthase [Aliivibrio fischeri]	0.108735	0.132055
Vibrio_TGA71298.1	lysine-sensitive aspartokinase 3 [Aliivibrio fischeri]	-0.161724	0.078937
Vibrio_TGA71299.1	alanine--glyoxylate aminotransferase family protein [Aliivibrio fischeri]	0.156788	0.0924916
Vibrio_TGA71301.1	excinuclease ABC subunit UvrA [Aliivibrio fischeri]	0.0602233	0.0496624
Vibrio_TGA71302.1	UTP--glucose-1-phosphate uridylyltransferase GalU [Aliivibrio fischeri]	0.115385	0.0978591
Vibrio_TGA71304.1	glycosyltransferase family 1 protein [Aliivibrio fischeri]	-0.965305	0.889131
Vibrio_TGA71309.1	chain-length determining protein [Aliivibrio fischeri]	0.1108	0.0574286
Vibrio_TGA71314.1	single-stranded DNA-binding protein [Aliivibrio fischeri]	-0.174433	0.269913
Vibrio_TGA71315.1	RNase E specificity factor CsrD [Aliivibrio fischeri]	-0.221354	0.0920155
Vibrio_TGA71316.1	MSHA biogenesis protein MshI [Aliivibrio fischeri]	-0.254259	0.136472
Vibrio_TGA71319.1	pilus (MSHA type) biogenesis protein MshL [Aliivibrio fischeri]	0.0370099	0.0342868
Vibrio_TGA71322.1	GspE/PulE family protein [Aliivibrio fischeri]	0.255001	0.149817
Vibrio_TGA71325.1	prepilin-type N-terminal cleavage/methylation domain-containing protein [Aliivibrio fischeri]	-0.0475019	0.051771
Vibrio_TGA71326.1	type II secretion system protein [Aliivibrio fischeri]	0.232321	0.273524
Vibrio_TGA71331.1	rod shape-determining protein [Aliivibrio fischeri]	-0.136471	0.409764
Vibrio_TGA71332.1	rod shape-determining protein MreC [Aliivibrio fischeri]	5.01362	0.563748
Vibrio_TGA71335.1	ribonuclease G [Aliivibrio fischeri]	0.37779	0.419156
Vibrio_TGA71336.1	TIGR02099 family protein [Aliivibrio fischeri]	3.0175	0.818427
Vibrio_TGA71337.1	carbon-nitrogen hydrolase family protein [Aliivibrio fischeri]	-0.391609	0.18691
Vibrio_TGA71338.1	metalloprotease TldD [Aliivibrio fischeri]	0.646953	0.695915
Vibrio_TGA71339.1	ribosome-associated protein [Aliivibrio fischeri]	0.345591	0.369925
Vibrio_TGA71340.1	metalloprotease PmbA [Aliivibrio fischeri]	-0.0600266	0.0560926
Vibrio_TGA71344.1	PTS IIA-like nitrogen regulatory protein PtsN [Aliivibrio fischeri]	1.74945	0.862571
Vibrio_TGA71345.1	ribosome hibernation promoting factor [Aliivibrio fischeri]	0.546396	0.299692
Vibrio_TGA71346.1	RNA polymerase factor sigma-54 [Aliivibrio fischeri]	-0.109224	0.0726468
Vibrio_TGA71347.1	lipopolysaccharide ABC transporter ATP-binding protein [Aliivibrio fischeri]	-0.158615	0.0738387
Vibrio_TGA71348.1	lipopolysaccharide transport periplasmic protein LptA [Aliivibrio fischeri]	0.82665	0.390687
Vibrio_TGA71350.1	3-deoxy-manno-octulosonate-8-phosphatase KdsC [Aliivibrio fischeri]	0.317432	0.16461
Vibrio_TGA71351.1	arabinose-5-phosphate isomerase KdsD [Aliivibrio fischeri]	-0.211946	0.326893
Vibrio_TGA71358.1	BolA family transcriptional regulator [Aliivibrio fischeri]	-0.219559	0.254023
Vibrio_TGA71359.1	UDP-N-acetylglucosamine 1-carboxyvinyltransferase [Aliivibrio fischeri]	-0.230277	0.253976
Vibrio_TGA71362.1	RidA family protein [Aliivibrio fischeri]	-0.295376	0.44427
Vibrio_TGA71363.1	aspartate carbamoyltransferase regulatory subunit [Aliivibrio fischeri]	0.29661	0.276927
Vibrio_TGA71364.1	aspartate carbamoyltransferase [Aliivibrio fischeri]	0.0489246	0.059577
Vibrio_TGA71366.1	ornithine carbamoyltransferase [Aliivibrio fischeri]	-0.13095	0.0473607
Vibrio_TGA71368.1	ribonuclease E inhibitor RraB [Aliivibrio fischeri]	-1.04565	0.60195
Vibrio_TGA71371.1	leucyl aminopeptidase [Aliivibrio fischeri]	-0.00294077	0.00685386
Vibrio_TGA71373.1	lipopolysaccharide ABC transporter permease LptG [Aliivibrio fischeri]	0.503245	0.199469
Vibrio_TGA71377.1	oxidative damage protection protein [Aliivibrio fischeri]	-0.265303	0.265038
Vibrio_TGA71379.1	tRNA (guanosine(46)-N7)-methyltransferase TrmB [Aliivibrio fischeri]	-0.380596	0.300394
Vibrio_TGA71387.1	YggS family pyridoxal phosphate-dependent enzyme [Aliivibrio fischeri]	0.457025	0.583454
Vibrio_TGA71388.1	type IV pilus twitching motility protein PilT [Aliivibrio fischeri]	0.453204	0.293853
Vibrio_TGA71392.1	glutathione synthase [Aliivibrio fischeri]	-0.0895739	0.100998
Vibrio_TGA71393.1	16S rRNA (uracil(1498)-N(3))-methyltransferase [Aliivibrio fischeri]	-0.12485	0.0845163
Vibrio_TGA71396.1	methionine adenosyltransferase [Aliivibrio fischeri]	-0.0769185	0.107808
Vibrio_TGA71397.1	transketolase [Aliivibrio fischeri]	0.0966374	0.16746
Vibrio_TGA71398.1	erythrose-4-phosphate dehydrogenase [Aliivibrio fischeri]	0.233532	0.290737
Vibrio_TGA71399.1	phosphoglycerate kinase [Aliivibrio fischeri]	-0.0111036	0.0315645
Vibrio_TGA71400.1	class II fructose-bisphosphate aldolase [Aliivibrio fischeri]	-0.0776529	0.301683
Vibrio_TGA71401.1	ATP-dependent RNA helicase SrmB [Aliivibrio fischeri]	0.15524	0.404187
Vibrio_TGA71406.1	bifunctional protein-disulfide isomerase/oxidoreductase DsbC [Aliivibrio fischeri]	0.050212	0.12038
Vibrio_TGA71407.1	single-stranded-DNA-specific exonuclease RecJ [Aliivibrio fischeri]	0.19916	0.126951
Vibrio_TGA71408.1	peptide chain release factor 2 [Aliivibrio fischeri]	0.105693	0.256122
Vibrio_TGA71409.1	lysine--tRNA ligase [Aliivibrio fischeri]	-0.097676	0.129016
Vibrio_TGA71410.1	sigma-54-dependent Fis family transcriptional regulator [Aliivibrio fischeri]	0.0433285	0.0492775
Vibrio_TGA71413.1	phosphoenolpyruvate--protein phosphotransferase [Aliivibrio fischeri]	0.0999652	0.10534
Vibrio_TGA71416.1	thymidylate synthase [Aliivibrio fischeri]	-0.398534	0.252134
Vibrio_TGA71420.1	30S ribosomal protein S20 [Aliivibrio fischeri]	0.2206	0.100149
Vibrio_TGA71423.1	isoleucine--tRNA ligase [Aliivibrio fischeri]	-0.043932	0.363073
Vibrio_TGA71426.1	4-hydroxy-3-methylbut-2-enyl diphosphate reductase [Aliivibrio fischeri]	-0.393094	0.303493
Vibrio_TGA71427.1	4-hydroxy-tetrahydrodipicolinate reductase [Aliivibrio fischeri]	0.0422927	0.038194
Vibrio_TGA71428.1	glutamine-hydrolyzing carbamoyl-phosphate synthase small subunit [Aliivibrio fischeri]	0.107182	0.150892
Vibrio_TGA71429.1	carbamoyl-phosphate synthase large subunit [Aliivibrio fischeri]	0.13906	0.222294
Vibrio_TGA71431.1	porin [Aliivibrio fischeri]	0.0713622	0.0859486
Vibrio_TGA71432.1	transcription elongation factor GreA [Aliivibrio fischeri]	-0.0584677	0.125278
Vibrio_TGA71433.1	ribosome assembly RNA-binding protein YhbY [Aliivibrio fischeri]	-0.475268	0.447512
Vibrio_TGA71434.1	23S rRNA (uridine(2552)-2'-O)-methyltransferase RlmE [Aliivibrio fischeri]	0.0656225	0.0274477
Vibrio_TGA71435.1	ATP-dependent zinc metalloprotease FtsH [Aliivibrio fischeri]	-0.0832483	0.133614
Vibrio_TGA71436.1	dihydropteroate synthase [Aliivibrio fischeri]	-0.612352	0.490415
Vibrio_TGA71437.1	phosphoglucosamine mutase [Aliivibrio fischeri]	-0.0135639	0.0134673
Vibrio_TGA71439.1	ribosome maturation factor RimP [Aliivibrio fischeri]	-0.251511	0.242473
Vibrio_TGA71440.1	transcription termination/antitermination protein NusA [Aliivibrio fischeri]	-0.106583	0.154049
Vibrio_TGA71441.1	translation initiation factor IF-2 [Aliivibrio fischeri]	0.0331086	0.101455
Vibrio_TGA71442.1	30S ribosome-binding factor RbfA [Aliivibrio fischeri]	-0.0429461	0.0306342
Vibrio_TGA71444.1	30S ribosomal protein S15 [Aliivibrio fischeri]	-0.041572	0.0283159
Vibrio_TGA71445.1	polyribonucleotide nucleotidyltransferase [Aliivibrio fischeri]	-0.0929133	0.246723
Vibrio_TGA71446.1	lipoprotein NlpI [Aliivibrio fischeri]	-0.545187	1.22455
Vibrio_TGA71451.1	N-acetyltransferase [Aliivibrio fischeri]	0.292523	0.201902
Vibrio_TGA71455.1	peptide chain release factor 3 [Aliivibrio fischeri]	0.369243	0.332565
Vibrio_TGA71458.1	NupC/NupG family nucleoside CNT transporter [Aliivibrio fischeri]	-0.23694	0.187094
Vibrio_TGA71460.1	deoxyribose-phosphate aldolase [Aliivibrio fischeri]	-0.0144521	0.0556786
Vibrio_TGA71461.1	thymidine phosphorylase [Aliivibrio fischeri]	0.0866885	0.0948447
Vibrio_TGA71462.1	phosphopentomutase [Aliivibrio fischeri]	-0.00301413	0.00311777
Vibrio_TGA71463.1	purine-nucleoside phosphorylase [Aliivibrio fischeri]	0.252985	0.437982
Vibrio_TGA71465.1	phosphoserine phosphatase [Aliivibrio fischeri]	-0.343433	0.311376
Vibrio_TGA71484.1	DNA repair protein RadA [Aliivibrio fischeri]	-1.10272	0.641346
Vibrio_TGA71485.1	elongation factor G [Aliivibrio fischeri]	-0.155164	0.310232
Vibrio_TGA71489.1	AMP-dependent synthetase [Aliivibrio fischeri]	0.249964	0.426322
Vibrio_TGA71490.1	DNA mismatch repair protein MutS [Aliivibrio fischeri]	0.129502	0.146159
Vibrio_TGA71492.1	recombinase RecA [Aliivibrio fischeri]	0.155879	0.389638
Vibrio_TGA71493.1	alanine--tRNA ligase [Aliivibrio fischeri]	0.0360658	0.360224
Vibrio_TGA71495.1	carbon storage regulator [Aliivibrio fischeri]	-0.86404	0.521566
Vibrio_TGA71497.1	oxaloacetate decarboxylase subunit alpha [Aliivibrio fischeri]	0.109222	0.187545
Vibrio_TGA71500.1	insulinase family protein [Aliivibrio fischeri]	0.047592	0.0756601
Vibrio_TGA71501.1	glutamate--cysteine ligase [Aliivibrio fischeri]	0.274871	0.372934
Vibrio_TGA71503.1	S-ribosylhomocysteine lyase [Aliivibrio fischeri]	0.592529	0.421937
Vibrio_TGA71506.1	signal recognition particle protein [Aliivibrio fischeri]	-0.178393	0.182626
Vibrio_TGA71507.1	30S ribosomal protein S16 [Aliivibrio fischeri]	0.0694543	0.169675
Vibrio_TGA71508.1	ribosome maturation factor RimM [Aliivibrio fischeri]	-0.0307593	0.0568274
Vibrio_TGA71510.1	50S ribosomal protein L19 [Aliivibrio fischeri]	-0.194916	0.489019
Vibrio_TGA71512.1	bifunctional chorismate mutase/prephenate dehydrogenase [Aliivibrio fischeri]	0.891844	0.471349
Vibrio_TGA71515.1	energy-dependent translational throttle protein EttA [Aliivibrio fischeri]	-0.0368705	0.0697858
Vibrio_TGA71519.1	prephenate dehydratase [Aliivibrio fischeri]	-0.553512	0.27499
Vibrio_TGA71520.1	ribosome-associated translation inhibitor RaiA [Aliivibrio fischeri]	0.0284916	0.0451452
Vibrio_TGA71521.1	outer membrane protein assembly factor BamD [Aliivibrio fischeri]	0.196299	0.2074
Vibrio_TGA71522.1	23S rRNA pseudouridine(1911/1915/1917) synthase RluD [Aliivibrio fischeri]	0.0695677	0.0557025
Vibrio_TGA71524.1	ATP-dependent chaperone ClpB [Aliivibrio fischeri]	0.041843	0.0485561
Vibrio_TGA71533.1	2,3,4,5-tetrahydropyridine-2,6-dicarboxylate N-succinyltransferase [Aliivibrio fischeri]	-0.0843616	0.250129
Vibrio_TGA71538.1	exodeoxyribonuclease V subunit gamma [Aliivibrio fischeri]	-0.407693	0.339477
Vibrio_TGA71539.1	exodeoxyribonuclease V subunit beta [Aliivibrio fischeri]	-0.0467225	0.0174563
Vibrio_TGA71545.1	tRNA cyclic N6-threonylcarbamoyladenosine(37) synthase TcdA [Aliivibrio fischeri]	-0.983367	0.41327
Vibrio_TGA71548.1	transcriptional regulator GcvA [Aliivibrio fischeri]	-0.338884	0.220168
Vibrio_TGA71549.1	23S rRNA (cytidine(2498)-2'-O)-methyltransferase RlmM [Aliivibrio fischeri]	0.475299	0.45115
Vibrio_TGA71550.1	flap endonuclease Xni [Aliivibrio fischeri]	-0.280553	0.0972514
Vibrio_TGA71551.1	LOG family protein [Aliivibrio fischeri]	-0.021382	0.0417517
Vibrio_TGA71554.1	NADPH-dependent 7-cyano-7-deazaguanine reductase QueF [Aliivibrio fischeri]	-0.115874	0.117324
Vibrio_TGA71557.1	YaiI/YqxD family protein [Aliivibrio fischeri]	-0.537465	0.20121
Vibrio_TGA71566.1	DUF3549 family protein [Aliivibrio fischeri]	0.406529	0.120065
Vibrio_TGA71569.1	inositol-1-monophosphatase [Aliivibrio fischeri]	0.20294	0.420301
Vibrio_TGA71570.1	tRNA (cytosine(32)/uridine(32)-2'-O)-methyltransferase TrmJ [Aliivibrio fischeri]	0.174829	0.113703
Vibrio_TGA71571.1	Fe-S cluster assembly transcriptional regulator IscR [Aliivibrio fischeri]	-0.188956	0.223048
Vibrio_TGA71572.1	IscS subfamily cysteine desulfurase [Aliivibrio fischeri]	-0.0053584	0.0219384
Vibrio_TGA71573.1	Fe-S cluster assembly scaffold IscU [Aliivibrio fischeri]	0.224966	0.44282
Vibrio_TGA71576.1	Fe-S protein assembly chaperone HscA [Aliivibrio fischeri]	0.369647	0.214181
Vibrio_TGA71577.1	ISC system 2Fe-2S type ferredoxin [Aliivibrio fischeri]	-0.274774	0.301807
Vibrio_TGA71579.1	aminopeptidase PepB [Aliivibrio fischeri]	0.0192999	0.0194472
Vibrio_TGA71580.1	nucleoside-diphosphate kinase [Aliivibrio fischeri]	-0.113445	0.453419
Vibrio_TGA71581.1	bifunctional tRNA (adenosine(37)-C2)-methyltransferase TrmG/ribosomal RNA large subunit methyltransferase RlmN [Aliivibrio fischeri]	0.157245	0.206897
Vibrio_TGA71583.1	DUF4115 domain-containing protein [Aliivibrio fischeri]	-0.114334	0.0785253
Vibrio_TGA71584.1	flavodoxin-dependent (E)-4-hydroxy-3-methylbut-2-enyl-diphosphate synthase [Aliivibrio fischeri]	0.22888	0.34662
Vibrio_TGA71585.1	histidine--tRNA ligase [Aliivibrio fischeri]	-0.0348809	0.0353475
Vibrio_TGA71586.1	tetratricopeptide repeat protein [Aliivibrio fischeri]	-0.0225745	0.0297243
Vibrio_TGA71587.1	outer membrane protein assembly factor BamB [Aliivibrio fischeri]	-0.274753	0.190977
Vibrio_TGA71588.1	ribosome biogenesis GTPase Der [Aliivibrio fischeri]	0.201144	0.412695
Vibrio_TGA71590.1	DNA ligase [Aliivibrio fischeri]	5.67621	0.799726
Vibrio_TGA71591.1	exodeoxyribonuclease VII large subunit [Aliivibrio fischeri]	0.541766	0.142296
Vibrio_TGA71592.1	IMP dehydrogenase [Aliivibrio fischeri]	-0.378483	0.481477
Vibrio_TGA71593.1	glutamine-hydrolyzing GMP synthase [Aliivibrio fischeri]	-0.0202492	0.0275381
Vibrio_TGA71599.1	S-formylglutathione hydrolase [Aliivibrio fischeri]	-0.60586	0.392705
Vibrio_TGA71600.1	S-(hydroxymethyl)glutathione dehydrogenase/class III alcohol dehydrogenase [Aliivibrio fischeri]	-0.248405	0.31861
Vibrio_TGA71604.1	S-(hydroxymethyl)glutathione dehydrogenase/class III alcohol dehydrogenase [Aliivibrio fischeri]	-0.273206	0.343098
Vibrio_TGA71605.1	LysR family transcriptional regulator [Aliivibrio fischeri]	-0.0692797	0.110615
Vibrio_TGA71607.1	membrane-bound lytic murein transglycosylase MltF [Aliivibrio fischeri]	-0.428986	0.255483
Vibrio_TGA71608.1	phosphoribosylformylglycinamidine synthase [Aliivibrio fischeri]	-0.000165124	0.000441038
Vibrio_TGA71610.1	DUF3622 domain-containing protein [Aliivibrio fischeri]	-0.0352631	0.0554466
Vibrio_TGA71612.1	succinylglutamate desuccinylase/aspartoacylase family protein [Aliivibrio fischeri]	0.177702	0.5278
Vibrio_TGA71613.1	30S ribosomal protein S6--L-glutamate ligase [Aliivibrio fischeri]	0.360434	0.565383
Vibrio_TGA71614.1	ATP-dependent zinc protease [Aliivibrio fischeri]	-0.120787	0.145062
Vibrio_TGA71615.1	DUF4250 domain-containing protein [Aliivibrio fischeri]	0.225654	0.220225
Vibrio_TGA71616.1	YaeP family protein [Aliivibrio fischeri]	0.110598	0.0472955
Vibrio_TGA71617.1	N-acetylneuraminate lyase [Aliivibrio fischeri]	0.131043	0.107828
Vibrio_TGA71618.1	MurR/RpiR family transcriptional regulator [Aliivibrio fischeri]	0.281157	0.0839
Vibrio_TGA71619.1	N-acetylglucosamine-6-phosphate deacetylase [Aliivibrio fischeri]	-0.386426	0.22914
Vibrio_TGA71620.1	putative N-acetylmannosamine-6-phosphate 2-epimerase [Aliivibrio fischeri]	-0.407242	0.264404
Vibrio_TGA71623.1	YhcH/YjgK/YiaL family protein [Aliivibrio fischeri]	0.63876	0.583419
Vibrio_TGA71635.1	proline--tRNA ligase [Aliivibrio fischeri]	-0.0913911	0.117996
Vibrio_TGA71639.1	MetQ/NlpA family lipoprotein [Aliivibrio fischeri]	0.0139085	0.0121604
Vibrio_TGA71641.1	methionine ABC transporter ATP-binding protein MetN [Aliivibrio fischeri]	-0.178465	0.207499
Vibrio_TGA71642.1	D-glycero-beta-D-manno-heptose 1,7-bisphosphate 7-phosphatase [Aliivibrio fischeri]	0.588908	0.217301
Vibrio_TGA71651.1	serine hydroxymethyltransferase [Aliivibrio fischeri]	-0.0107328	0.0226491
Vibrio_TGA71652.1	DUF4092 domain-containing protein [Aliivibrio fischeri]	1.29717	0.944465
Vibrio_TGA71653.1	lipoprotein [Aliivibrio fischeri]	0.00604887	0.0103543
Vibrio_TGA71656.1	bifunctional diaminohydroxyphosphoribosylaminopyrimidine deaminase/5-amino-6-(5-phosphoribosylamino)uracil reductase RibD [Aliivibrio fischeri]	0.176996	0.14087
Vibrio_TGA71657.1	riboflavin synthase [Aliivibrio fischeri]	-0.54418	0.467796
Vibrio_TGA71658.1	bifunctional 3,4-dihydroxy-2-butanone-4-phosphate synthase/GTP cyclohydrolase II [Aliivibrio fischeri]	0.229823	0.261767
Vibrio_TGA71659.1	6,7-dimethyl-8-ribityllumazine synthase [Aliivibrio fischeri]	0.0339103	0.0769704
Vibrio_TGA71660.1	transcription antitermination factor NusB [Aliivibrio fischeri]	0.526888	0.880253
Vibrio_TGA71667.1	1-deoxy-D-xylulose-5-phosphate synthase [Aliivibrio fischeri]	-0.846272	0.664932
Vibrio_TGA71672.1	tRNA 4-thiouridine(8) synthase ThiI [Aliivibrio fischeri]	0.190144	0.0965124
Vibrio_TGA71673.1	DJ-1 family protein [Aliivibrio fischeri]	-0.87071	0.587446
Vibrio_TGA71674.1	hypothetical protein VFES401_04010 [Aliivibrio fischeri]	-0.114022	0.117933
Vibrio_TGA71676.1	peptidyl-prolyl cis-trans isomerase [Aliivibrio fischeri]	0.318137	0.226776
Vibrio_TGA71677.1	hypothetical protein VFES401_04025 [Aliivibrio fischeri]	-0.0237485	0.0234557
Vibrio_TGA71678.1	methyltransferase domain-containing protein [Aliivibrio fischeri]	-0.0499018	0.0251525
Vibrio_TGA71679.1	transcriptional regulator BolA [Aliivibrio fischeri]	-0.312111	0.157141
Vibrio_TGA71680.1	Na(+)-translocating NADH-quinone reductase subunit A [Aliivibrio fischeri]	-0.279315	1.32756
Vibrio_TGA71682.1	Na(+)-translocating NADH-quinone reductase subunit C [Aliivibrio fischeri]	0.0630682	0.121266
Vibrio_TGA71685.1	NADH:ubiquinone reductase (Na(+)-transporting) subunit F [Aliivibrio fischeri]	-0.159804	0.255466
Vibrio_TGA71686.1	FAD:protein FMN transferase [Aliivibrio fischeri]	0.285833	0.279534
Vibrio_TGA71689.1	aminoacyl-histidine dipeptidase [Aliivibrio fischeri]	0.194119	1.03403
Vibrio_TGA71691.1	xanthine phosphoribosyltransferase [Aliivibrio fischeri]	0.791468	0.732792
Vibrio_TGA71692.1	esterase FrsA [Aliivibrio fischeri]	-0.478882	0.273773
Vibrio_TGA71693.1	glutamate 5-kinase [Aliivibrio fischeri]	0.610501	0.935573
Vibrio_TGA71694.1	lipoyl synthase [Aliivibrio fischeri]	0.217881	0.141412
Vibrio_TGA71696.1	DUF493 family protein [Aliivibrio fischeri]	0.394608	0.457759
Vibrio_TGA71697.1	D-alanyl-D-alanine carboxypeptidase [Aliivibrio fischeri]	-0.311171	0.270782
Vibrio_TGA71701.1	23S rRNA (pseudouridine(1915)-N(3))-methyltransferase RlmH [Aliivibrio fischeri]	0.528819	0.553069
Vibrio_TGA71704.1	hypothetical protein VFES401_04170 [Aliivibrio fischeri]	0.0100878	0.0187987
Vibrio_TGA71705.1	leucine--tRNA ligase [Aliivibrio fischeri]	-0.152132	0.537766
Vibrio_TGA71706.1	zinc ribbon-containing protein [Aliivibrio fischeri]	0.161243	0.333852
Vibrio_TGA71708.1	magnesium/cobalt transporter CorC [Aliivibrio fischeri]	0.0375888	0.0235256
Vibrio_TGA71710.1	PhoH family protein [Aliivibrio fischeri]	-0.23109	0.297856
Vibrio_TGA71711.1	tRNA (N6-isopentenyl adenosine(37)-C2)-methylthiotransferase MiaB [Aliivibrio fischeri]	0.266511	0.405151
Vibrio_TGA71712.1	2-octaprenyl-3-methyl-6-methoxy-1,4-benzoquinol hydroxylase [Aliivibrio fischeri]	0.107348	0.0326695
Vibrio_TGA71713.1	redox-regulated ATPase YchF [Aliivibrio fischeri]	-0.454424	0.531644
Vibrio_TGA71714.1	aminoacyl-tRNA hydrolase [Aliivibrio fischeri]	0.511993	0.767937
Vibrio_TGA71716.1	glutamyl-tRNA reductase [Aliivibrio fischeri]	-0.720671	0.417733
Vibrio_TGA71717.1	peptide chain release factor 1 [Aliivibrio fischeri]	0.17341	0.224184
Vibrio_TGA71721.1	3-deoxy-8-phosphooctulonate synthase [Aliivibrio fischeri]	-0.186103	0.1628
Vibrio_TGA71722.1	uroporphyrinogen-III C-methyltransferase [Aliivibrio fischeri]	-0.212611	0.0724546
Vibrio_TGA71725.1	nitrite reductase large subunit [Aliivibrio fischeri]	-0.0545115	0.0322747
Vibrio_TGA71726.1	methyl-accepting chemotaxis protein [Aliivibrio fischeri]	-0.212315	0.15814
Vibrio_TGA71729.1	cadmium-translocating P-type ATPase [Aliivibrio fischeri]	0.29573	0.135514
Vibrio_TGA71731.1	co-chaperone YbbN [Aliivibrio fischeri]	-0.300336	0.112651
Vibrio_TGA71737.1	phosphodiesterase [Aliivibrio fischeri]	4.46761	0.359928
Vibrio_TGA71739.1	transcriptional regulator [Aliivibrio fischeri]	-0.354497	0.231427
Vibrio_TGA71740.1	molecular chaperone HtpG [Aliivibrio fischeri]	-0.010537	0.0308226
Vibrio_TGA71741.1	adenylate kinase [Aliivibrio fischeri]	-0.0013272	0.00408969
Vibrio_TGA71742.1	ferrochelatase [Aliivibrio fischeri]	0.10226	0.0840628
Vibrio_TGA71743.1	trigger factor [Aliivibrio fischeri]	-0.217929	0.31549
Vibrio_TGA71744.1	ATP-dependent Clp protease proteolytic subunit [Aliivibrio fischeri]	0.174422	0.171057
Vibrio_TGA71745.1	ATP-dependent Clp protease ATP-binding subunit ClpX [Aliivibrio fischeri]	-0.0293052	0.187164
Vibrio_TGA71746.1	endopeptidase La [Aliivibrio fischeri]	-0.0716592	0.0747426
Vibrio_TGA71747.1	HU family DNA-binding protein [Aliivibrio fischeri]	-0.0456635	0.0437537
Vibrio_TGA71748.1	peptidylprolyl isomerase [Aliivibrio fischeri]	0.105665	0.264979
Vibrio_TGA71752.1	asparagine synthase B [Aliivibrio fischeri]	-0.077435	0.032026
Vibrio_TGA71754.1	ROK family protein [Aliivibrio fischeri]	0.05593	0.0511428
Vibrio_TGA71755.1	N-acetylglucosamine-6-phosphate deacetylase [Aliivibrio fischeri]	0.97724	0.356863
Vibrio_TGA71756.1	PTS glucose transporter subunit IIBC [Aliivibrio fischeri]	-0.219712	0.4227
Vibrio_TGA71757.1	glutamine--tRNA ligase [Aliivibrio fischeri]	-0.137016	0.176727
Vibrio_TGA71758.1	ferric iron uptake transcriptional regulator [Aliivibrio fischeri]	0.14704	0.208723
Vibrio_TGA71760.1	flavodoxin FldA [Aliivibrio fischeri]	-0.163043	0.168558
Vibrio_TGA71763.1	replication initiation negative regulator SeqA [Aliivibrio fischeri]	0.20744	0.214006
Vibrio_TGA71764.1	alpha-D-glucose phosphate-specific phosphoglucomutase [Aliivibrio fischeri]	0.0779926	0.230477
Vibrio_TGA71765.1	Nif3-like dinuclear metal center hexameric protein [Aliivibrio fischeri]	0.213556	0.0811924
Vibrio_TGA71766.1	citrate synthase [Aliivibrio fischeri]	-0.126015	0.111282
Vibrio_TGA71769.1	succinate dehydrogenase flavoprotein subunit [Aliivibrio fischeri]	-0.0809577	0.236843
Vibrio_TGA71770.1	succinate dehydrogenase iron-sulfur subunit [Aliivibrio fischeri]	-0.0212964	0.0274242
Vibrio_TGA71771.1	2-oxoglutarate dehydrogenase E1 component [Aliivibrio fischeri]	-0.0318381	0.045641
Vibrio_TGA71772.1	2-oxoglutarate dehydrogenase complex dihydrolipoyllysine-residue succinyltransferase [Aliivibrio fischeri]	0.0712827	0.486842
Vibrio_TGA71773.1	ADP-forming succinate--CoA ligase subunit beta [Aliivibrio fischeri]	-0.0213931	0.0304165
Vibrio_TGA71774.1	succinate--CoA ligase subunit alpha [Aliivibrio fischeri]	-0.0570415	0.129944
Vibrio_TGA71784.1	phosphate acetyltransferase [Aliivibrio fischeri]	-0.108605	0.29716
Vibrio_TGA71785.1	acetate kinase [Aliivibrio fischeri]	-0.0370684	0.0731502
Vibrio_TGA71787.1	arginine--tRNA ligase [Aliivibrio fischeri]	0.0511327	0.0998907
Vibrio_TGA71790.1	SAM-dependent methyltransferase [Aliivibrio fischeri]	0.183781	0.194251
Vibrio_TGA71791.1	hypothetical protein VFES401_04720 [Aliivibrio fischeri]	0.0386866	0.0313456
Vibrio_TGA71795.1	acyl carrier protein [Aliivibrio fischeri]	-0.423083	0.624
Vibrio_TGA71799.1	glycosyltransferase family 2 protein [Aliivibrio fischeri]	1.00806	0.740717
Vibrio_TGA71800.1	aromatic amino acid lyase [Aliivibrio fischeri]	0.0584364	0.0658953
Vibrio_TGA71807.1	3-oxoacyl-ACP reductase FabG [Aliivibrio fischeri]	0.280647	0.187233
Vibrio_TGA71808.1	beta-ketoacyl-ACP synthase [Aliivibrio fischeri]	-0.153777	0.171705
Vibrio_TGA71809.1	META domain-containing protein [Aliivibrio fischeri]	0.36221	0.241021
Vibrio_TGA71810.1	50S ribosomal protein L25 [Aliivibrio fischeri]	0.0236641	0.0581132
Vibrio_TGA71819.1	TetR/AcrR family transcriptional regulator [Aliivibrio fischeri]	-0.63166	0.342481
Vibrio_TGA71832.1	16S rRNA pseudouridine(516) synthase RsuA [Aliivibrio fischeri]	0.106397	0.0495517
Vibrio_TGA71840.1	trans-2-enoyl-CoA reductase family protein [Aliivibrio fischeri]	-0.0182508	0.0483215
Vibrio_TGA71842.1	GrxA family glutaredoxin [Aliivibrio fischeri]	0.348624	0.225314
Vibrio_TGA71843.1	MurR/RpiR family transcriptional regulator [Aliivibrio fischeri]	-0.24685	0.424713
Vibrio_TGA71844.1	putative pyridoxal-dependent aspartate 1-decarboxylase [Aliivibrio fischeri]	0.0806087	0.107932
Vibrio_TGA71845.1	hypothetical protein VFES401_04995 [Aliivibrio fischeri]	-0.123227	0.288702
Vibrio_TGA71847.1	HDOD domain-containing protein [Aliivibrio fischeri]	0.138502	0.0770061
Vibrio_TGA71849.1	hypothetical protein VFES401_05015 [Aliivibrio fischeri]	-0.449902	0.412529
Vibrio_TGA71850.1	DUF945 family protein [Aliivibrio fischeri]	-0.143934	0.148084
Vibrio_TGA71851.1	3-phosphoserine/phosphohydroxythreonine transaminase [Aliivibrio fischeri]	-0.30125	0.374199
Vibrio_TGA71852.1	cysteine/glutathione ABC transporter ATP-binding protein/permease CydC [Aliivibrio fischeri]	-0.843183	0.232543
Vibrio_TGA71854.1	thioredoxin-disulfide reductase [Aliivibrio fischeri]	-0.275129	0.372027
Vibrio_TGA71855.1	alanine dehydrogenase [Aliivibrio fischeri]	0.0413281	0.141832
Vibrio_TGA71856.1	leucine-responsive transcriptional regulator Lrp [Aliivibrio fischeri]	0.166946	0.210219
Vibrio_TGA71857.1	DNA translocase FtsK [Aliivibrio fischeri]	-0.378217	0.203096
Vibrio_TGA71858.1	outer membrane lipoprotein chaperone LolA [Aliivibrio fischeri]	0.230796	0.194783
Vibrio_TGA71859.1	replication-associated recombination protein A [Aliivibrio fischeri]	0.253289	0.260191
Vibrio_TGA71860.1	serine--tRNA ligase [Aliivibrio fischeri]	-0.0280876	0.034112
Vibrio_TGA71861.1	thioredoxin TrxC [Aliivibrio fischeri]	0.152229	0.0520412
Vibrio_TGA71863.1	inosine/guanosine kinase [Aliivibrio fischeri]	0.280677	0.268577
Vibrio_TGA71864.1	D-hexose-6-phosphate mutarotase [Aliivibrio fischeri]	0.576438	0.806086
Vibrio_TGA71865.1	type I glyceraldehyde-3-phosphate dehydrogenase [Aliivibrio fischeri]	0.0074505	0.0477549
Vibrio_TGA71866.1	peptide-methionine (R)-S-oxide reductase [Aliivibrio fischeri]	0.398911	0.144269
Vibrio_TGA71871.1	bifunctional acetaldehyde-CoA/alcohol dehydrogenase [Aliivibrio fischeri]	0.115038	0.515048
Vibrio_TGA71872.1	SDR family oxidoreductase [Aliivibrio fischeri]	0.378117	0.188885
Vibrio_TGA71874.1	superoxide dismutase [Fe] [Aliivibrio fischeri]	-0.0905862	0.241675
Vibrio_TGA71875.1	Grx4 family monothiol glutaredoxin [Aliivibrio fischeri]	-0.159772	0.218262
Vibrio_TGA71886.1	electron transport complex subunit RsxC [Aliivibrio fischeri]	0.607266	0.410942
Vibrio_TGA71889.1	excinuclease ABC subunit UvrB [Aliivibrio fischeri]	-1.17926	0.840463
Vibrio_TGA71892.1	uridine diphosphate-N-acetylglucosamine-binding protein YvcK [Aliivibrio fischeri]	-0.182579	0.053156
Vibrio_TGA71893.1	GTP 3',8-cyclase MoaA [Aliivibrio fischeri]	0.393376	0.268918
Vibrio_TGA71897.1	alpha-L-glutamate ligase-like protein [Aliivibrio fischeri]	0.0766627	0.0867958
Vibrio_TGA71898.1	gonadoliberin III [Aliivibrio fischeri]	-0.216069	0.267604
Vibrio_TGA71899.1	ATP-dependent zinc protease [Aliivibrio fischeri]	-0.0864156	0.0746848
Vibrio_TGA71900.1	tRNA 5-methoxyuridine(34)/uridine 5-oxyacetic acid(34) synthase CmoB [Aliivibrio fischeri]	1.32851	0.546993
Vibrio_TGA71902.1	aspartate--tRNA ligase [Aliivibrio fischeri]	0.214079	1.25346
Vibrio_TGA71905.1	Holliday junction branch migration DNA helicase RuvB [Aliivibrio fischeri]	1.48758	0.873667
Vibrio_TGA71906.1	cytochrome bd-I ubiquinol oxidase subunit CydA [Aliivibrio fischeri]	-0.0636828	0.0479665
Vibrio_TGA71911.1	protein TolQ [Aliivibrio fischeri]	0.101298	0.0414271
Vibrio_TGA71914.1	Tol-Pal system protein TolB [Aliivibrio fischeri]	0.219911	0.242351
Vibrio_TGA71915.1	peptidoglycan-associated lipoprotein Pal [Aliivibrio fischeri]	-0.0839268	0.138016
Vibrio_TGA71916.1	tol-pal system protein YbgF [Aliivibrio fischeri]	-0.273652	0.0879739
Vibrio_TGA71917.1	quinolinate synthase NadA [Aliivibrio fischeri]	-0.205697	0.268457
Vibrio_TGA71946.1	DUF333 domain-containing protein [Aliivibrio fischeri]	-0.466166	0.32669
Vibrio_TGA71964.1	type VI secretion system baseplate subunit TssF [Aliivibrio fischeri]	-0.934641	0.527364
Vibrio_TGA71966.1	type VI secretion system contractile sheath large subunit [Aliivibrio fischeri]	-4.29785	3.21932
Vibrio_TGA71974.1	porin [Aliivibrio fischeri]	1.02755	0.376104
Vibrio_TGA71975.1	ATP phosphoribosyltransferase [Aliivibrio fischeri]	-0.129903	0.23556
Vibrio_TGA71976.1	histidinol dehydrogenase [Aliivibrio fischeri]	0.652843	0.344514
Vibrio_TGA71977.1	histidinol-phosphate transaminase [Aliivibrio fischeri]	0.329446	1.13849
Vibrio_TGA71978.1	bifunctional histidinol-phosphatase/imidazoleglycerol-phosphate dehydratase HisB [Aliivibrio fischeri]	0.494974	0.345135
Vibrio_TGA71979.1	imidazole glycerol phosphate synthase subunit HisH [Aliivibrio fischeri]	0.140007	0.0469367
Vibrio_TGA71980.1	1-(5-phosphoribosyl)-5-((5-phosphoribosylamino)methylideneamino)imidazole-4-carboxamide isomerase [Aliivibrio fischeri]	0.169833	0.309074
Vibrio_TGA71981.1	imidazole glycerol phosphate synthase subunit HisF [Aliivibrio fischeri]	-0.580009	0.30698
Vibrio_TGA71982.1	bifunctional phosphoribosyl-AMP cyclohydrolase/phosphoribosyl-ATP diphosphatase HisIE [Aliivibrio fischeri]	-0.994688	1.34846
Vibrio_TGA71989.1	tryptophan synthase subunit alpha [Aliivibrio fischeri]	0.29982	0.453181
Vibrio_TGA71990.1	tryptophan synthase subunit beta [Aliivibrio fischeri]	0.0157728	0.0230429
Vibrio_TGA71992.1	anthranilate phosphoribosyltransferase [Aliivibrio fischeri]	0.411078	0.15331
Vibrio_TGA71995.1	threonylcarbamoyl-AMP synthase [Aliivibrio fischeri]	-0.199068	0.157285
Vibrio_TGA71998.1	23S rRNA pseudouridine(2605) synthase RluB [Aliivibrio fischeri]	-0.397955	1.21384
Vibrio_TGA71999.1	YciK family oxidoreductase [Aliivibrio fischeri]	-0.584183	0.240235
Vibrio_TGA72000.1	protease SohB [Aliivibrio fischeri]	-0.4806	0.247415
Vibrio_TGA72002.1	hypothetical protein VFES401_05845 [Aliivibrio fischeri]	0.104801	0.0498582
Vibrio_TGA72007.1	hypothetical protein VFES401_05870 [Aliivibrio fischeri]	-0.0909742	0.0812673
Vibrio_TGA72041.1	type I DNA topoisomerase [Aliivibrio fischeri]	-0.011619	0.020917
Vibrio_TGA72044.1	response regulator [Aliivibrio fischeri]	0.994681	0.693648
Vibrio_TGA72045.1	2-hydroxyacid dehydrogenase [Aliivibrio fischeri]	0.354076	0.130016
Vibrio_TGA72046.1	phospho-sugar mutase [Aliivibrio fischeri]	-0.1232	0.139665
Vibrio_TGA72052.1	adenylosuccinate synthetase [Aliivibrio fischeri]	0.430221	0.340187
Vibrio_TGA72054.1	glutamate decarboxylase [Aliivibrio fischeri]	-0.00189155	0.0022988
Vibrio_TGA72055.1	transporter [Aliivibrio fischeri]	0.105971	0.0949871
Vibrio_TGA72074.1	porin family protein [Aliivibrio fischeri]	-0.0872909	0.0474747
Vibrio_TGA72079.1	methyl-accepting chemotaxis protein [Aliivibrio fischeri]	-0.774563	0.653425
Vibrio_TGA72092.1	outer membrane lipoprotein-sorting protein [Aliivibrio fischeri]	-0.00355021	0.00443275
Vibrio_TGA72100.1	haloacid dehalogenase-like hydrolase [Aliivibrio fischeri]	-0.270138	0.222874
Vibrio_TGA72107.1	S9 family peptidase [Aliivibrio fischeri]	0.123806	0.0931261
Vibrio_TGA72109.1	sugar isomerase domain-containing protein [Aliivibrio fischeri]	0.999707	0.573515
Vibrio_TGA72110.1	SIR2 family protein [Aliivibrio fischeri]	0.150933	0.14244
Vibrio_TGA72111.1	ATP-binding protein [Aliivibrio fischeri]	0.349609	0.390809
Vibrio_TGA72117.1	methyl-accepting chemotaxis protein [Aliivibrio fischeri]	-0.236221	0.169497
Vibrio_TGA72118.1	purine nucleoside phosphoramidase [Aliivibrio fischeri]	-0.116219	0.139755
Vibrio_TGA72119.1	hypothetical protein VFES401_06475 [Aliivibrio fischeri]	0.55692	0.357406
Vibrio_TGA72120.1	DUF1425 domain-containing protein [Aliivibrio fischeri]	-0.168992	0.152187
Vibrio_TGA72121.1	penicillin-binding protein activator LpoB [Aliivibrio fischeri]	-0.674778	0.911546
Vibrio_TGA72123.1	DUF469 family protein [Aliivibrio fischeri]	-0.250663	0.350655
Vibrio_TGA72126.1	alpha/beta hydrolase [Aliivibrio fischeri]	0.473497	0.541558
Vibrio_TGA72127.1	NAD(P)/FAD-dependent oxidoreductase [Aliivibrio fischeri]	0.335029	0.238622
Vibrio_TGA72128.1	DEAD/DEAH box helicase [Aliivibrio fischeri]	0.439523	0.297684
Vibrio_TGA72136.1	protease HtpX [Aliivibrio fischeri]	-1.32927	0.472295
Vibrio_TGA72137.1	DUF1456 family protein [Aliivibrio fischeri]	-0.533232	0.223002
Vibrio_TGA72157.1	L-serine ammonia-lyase [Aliivibrio fischeri]	-0.0682505	0.0882293
Vibrio_TGA72161.1	fumarate hydratase [Aliivibrio fischeri]	-0.294866	0.586816
Vibrio_TGA72162.1	DUF2799 domain-containing protein [Aliivibrio fischeri]	0.272588	0.200366
Vibrio_TGA72163.1	efflux RND transporter periplasmic adaptor subunit [Aliivibrio fischeri]	-0.701639	0.5391
Vibrio_TGA72164.1	efflux RND transporter periplasmic adaptor subunit [Aliivibrio fischeri]	-0.172867	0.2025
Vibrio_TGA72165.1	efflux RND transporter permease subunit [Aliivibrio fischeri]	-0.13022	0.0711097
Vibrio_TGA72167.1	cystathionine beta-lyase [Aliivibrio fischeri]	0.163748	0.200906
Vibrio_TGA72168.1	hypothetical protein VFES401_06730 [Aliivibrio fischeri]	-0.36118	0.34871
Vibrio_TGA72169.1	L-threonine dehydrogenase [Aliivibrio fischeri]	0.186799	0.383717
Vibrio_TGA72175.1	MBL fold metallo-hydrolase [Aliivibrio fischeri]	0.31623	0.211247
Vibrio_TGA72176.1	hypothetical protein VFES401_06770 [Aliivibrio fischeri]	-0.193895	0.222136
Vibrio_TGA72179.1	CinA family nicotinamide mononucleotide deamidase-related protein [Aliivibrio fischeri]	-0.441802	0.436116
Vibrio_TGA72181.1	GGDEF domain-containing protein [Aliivibrio fischeri]	0.16682	0.130359
Vibrio_TGA72183.1	ribonucleotide-diphosphate reductase subunit beta [Aliivibrio fischeri]	-0.0255191	0.0165183
Vibrio_TGA72184.1	ribonucleoside-diphosphate reductase subunit alpha [Aliivibrio fischeri]	0.0809418	0.157972
Vibrio_TGA72185.1	bifunctional 2-polyprenyl-6-hydroxyphenol methylase/3-demethylubiquinol 3-O-methyltransferase UbiG [Aliivibrio fischeri]	1.31196	0.330163
Vibrio_TGA72186.1	DNA topoisomerase (ATP-hydrolyzing) subunit A [Aliivibrio fischeri]	-0.148298	0.380893
Vibrio_TGA72188.1	DUF3581 family protein [Aliivibrio fischeri]	0.172059	0.166953
Vibrio_TGA72190.1	molecular chaperone [Aliivibrio fischeri]	-0.163894	0.121283
Vibrio_TGA72193.1	sporulation protein [Aliivibrio fischeri]	0.473123	0.124714
Vibrio_TGA72197.1	threonine--tRNA ligase [Aliivibrio fischeri]	0.119848	0.262238
Vibrio_TGA72198.1	translation initiation factor IF-3 [Aliivibrio fischeri]	-0.0506828	0.100673
Vibrio_TGA72200.1	50S ribosomal protein L20 [Aliivibrio fischeri]	-0.0606844	0.113162
Vibrio_TGA72216.1	phenylalanine--tRNA ligase subunit alpha [Aliivibrio fischeri]	0.147303	0.195911
Vibrio_TGA72217.1	phenylalanine--tRNA ligase subunit beta [Aliivibrio fischeri]	0.0461305	0.1162
Vibrio_TGA72218.1	integration host factor subunit alpha [Aliivibrio fischeri]	0.0101317	0.0217403
Vibrio_TGA72219.1	succinylglutamate desuccinylase [Aliivibrio fischeri]	-0.230312	0.173272
Vibrio_TGA72220.1	M3 family oligoendopeptidase [Aliivibrio fischeri]	0.1016	0.041083
Vibrio_TGA72221.1	YajQ family cyclic di-GMP-binding protein [Aliivibrio fischeri]	0.008207	0.0120403
Vibrio_TGA72222.1	3-deoxy-7-phosphoheptulonate synthase [Aliivibrio fischeri]	-0.141495	0.105854
Vibrio_TGA72223.1	phosphoenolpyruvate synthase [Aliivibrio fischeri]	-0.0183959	0.0521036
Vibrio_TGA72224.1	hypothetical protein VFES401_07020 [Aliivibrio fischeri]	-0.508982	0.197723
Vibrio_TGA72225.1	GntR family transcriptional regulator [Aliivibrio fischeri]	-0.23397	0.155129
Vibrio_TGA72228.1	hypothetical protein VFES401_07050 [Aliivibrio fischeri]	-0.118076	0.0458417
Vibrio_TGA72231.1	DNA methyltransferase [Aliivibrio fischeri]	-0.316836	0.126667
Vibrio_TGA72236.1	LysM peptidoglycan-binding domain-containing protein [Aliivibrio fischeri]	0.0490162	0.0341074
Vibrio_TGA72243.1	glutaredoxin [Aliivibrio fischeri]	0.501346	0.474444
Vibrio_TGA72253.1	16S rRNA (cytosine(1407)-C(5))-methyltransferase RsmF [Aliivibrio fischeri]	-0.0781067	0.0264361
Vibrio_TGA72254.1	MCE family protein [Aliivibrio fischeri]	-0.066339	0.0535858
Vibrio_TGA72257.1	GAF domain-containing protein [Aliivibrio fischeri]	0.331666	0.167874
Vibrio_TGA72258.1	RNA chaperone ProQ [Aliivibrio fischeri]	-0.00543963	0.00888245
Vibrio_TGA72259.1	carboxy terminal-processing peptidase [Aliivibrio fischeri]	0.149567	0.324953
Vibrio_TGA72261.1	aminopeptidase N [Aliivibrio fischeri]	-0.201551	0.344083
Vibrio_TGA72263.1	NAD-glutamate dehydrogenase [Aliivibrio fischeri]	-0.197073	0.436314
Vibrio_TGA72264.1	quinone-dependent dihydroorotate dehydrogenase [Aliivibrio fischeri]	0.100469	0.224052
Vibrio_TGA72266.1	bifunctional 23S rRNA (guanine(2069)-N(7))-methyltransferase RlmK/23S rRNA (guanine(2445)-N(2))-methyltransferase RlmL [Aliivibrio fischeri]	0.0405584	0.0594391
Vibrio_TGA72268.1	ABC transporter ATP-binding protein [Aliivibrio fischeri]	1.47229	0.460951
Vibrio_TGA72269.1	DUF3466 family protein [Aliivibrio fischeri]	-0.260217	0.170565
Vibrio_TGA72271.1	bifunctional 3-hydroxydecanoyl-ACP dehydratase/trans-2-decenoyl-ACP isomerase [Aliivibrio fischeri]	-0.080981	0.204843
Vibrio_TGA72272.1	Lon protease family protein [Aliivibrio fischeri]	0.523222	0.138624
Vibrio_TGA72273.1	macrodomain Ter protein MatP [Aliivibrio fischeri]	-0.403814	0.135131
Vibrio_TGA72279.1	cytochrome-c oxidase, cbb3-type subunit II [Aliivibrio fischeri]	0.10608	0.106198
Vibrio_TGA72281.1	cytochrome-c oxidase, cbb3-type subunit III [Aliivibrio fischeri]	-0.0182375	0.0222893
Vibrio_TGA72286.1	fumarate/nitrate reduction transcriptional regulator Fnr [Aliivibrio fischeri]	0.368784	0.212305
Vibrio_TGA72287.1	universal stress protein UspE [Aliivibrio fischeri]	-0.11015	0.270472
Vibrio_TGA72288.1	tRNA 2-thiocytidine(32) synthetase TtcA [Aliivibrio fischeri]	0.0102288	0.00495303
Vibrio_TGA72290.1	glucosaminidase [Aliivibrio fischeri]	-0.202555	0.0705587
Vibrio_TGA72292.1	spermidine/putrescine ABC transporter ATP-binding protein PotA [Aliivibrio fischeri]	-0.326495	0.650904
Vibrio_TGA72293.1	spermidine/putrescine ABC transporter permease PotB [Aliivibrio fischeri]	0.506895	1.20399
Vibrio_TGA72295.1	extracellular solute-binding protein [Aliivibrio fischeri]	0.253862	0.324037
Vibrio_TGA72296.1	extracellular solute-binding protein [Aliivibrio fischeri]	0.321468	0.190697
Vibrio_TGA72299.1	antibiotic biosynthesis monooxygenase [Aliivibrio fischeri]	0.734731	0.329162
Vibrio_TGA72300.1	Qnr family pentapeptide repeat protein [Aliivibrio fischeri]	-0.0745715	0.0428121
Vibrio_TGA72301.1	hypothetical protein VFES401_07445 [Aliivibrio fischeri]	-0.00299181	0.00252564
Vibrio_TGA72309.1	oxalate:formate antiporter [Aliivibrio fischeri]	0.28166	0.133265
Vibrio_TGA72329.1	DUF2158 domain-containing protein [Aliivibrio fischeri]	0.290156	0.399571
Vibrio_TGA72332.1	hypothetical protein VFES401_07610 [Aliivibrio fischeri]	0.122238	0.0868806
Vibrio_TGA72334.1	4Fe-4S dicluster domain-containing protein [Aliivibrio fischeri]	-0.53618	0.241852
Vibrio_TGA72335.1	formate dehydrogenase [Aliivibrio fischeri]	-0.196242	0.34242
Vibrio_TGA72337.1	molecular chaperone [Aliivibrio fischeri]	0.0461543	0.0798427
Vibrio_TGA72338.1	4Fe-4S dicluster domain-containing protein [Aliivibrio fischeri]	0.307668	0.244972
Vibrio_TGA72340.1	DUF3305 domain-containing protein [Aliivibrio fischeri]	-0.116058	0.0831464
Vibrio_TGA72341.1	sulfurtransferase FdhD [Aliivibrio fischeri]	0.404864	0.388941
Vibrio_TGA72343.1	methyl-accepting chemotaxis protein [Aliivibrio fischeri]	0.150794	0.736838
Vibrio_TGA72344.1	pyroglutamyl-peptidase I [Aliivibrio fischeri]	0.0926973	0.129809
Vibrio_TGA72354.1	N-acetyltransferase [Aliivibrio fischeri]	0.137853	0.111768
Vibrio_TGA72355.1	U32 family peptidase [Aliivibrio fischeri]	0.407394	0.0996128
Vibrio_TGA72360.1	sulfurtransferase [Aliivibrio fischeri]	-0.58157	0.27141
Vibrio_TGA72367.1	hypothetical protein VFES401_07810 [Aliivibrio fischeri]	0.387785	0.0847242
Vibrio_TGA72370.1	response regulator transcription factor [Aliivibrio fischeri]	-0.00452674	0.00417464
Vibrio_TGA72371.1	ATP-binding protein [Aliivibrio fischeri]	-1.4307	0.480303
Vibrio_TGA72373.1	glycosyltransferase [Aliivibrio fischeri]	-0.0306122	0.0235918
Vibrio_TGA72377.1	tungsten ABC transporter substrate-binding protein [Aliivibrio fischeri]	-0.102711	0.183759
Vibrio_TGA72381.1	bifunctional molybdopterin-guanine dinucleotide biosynthesis adaptor protein MobB/molybdopterin molybdotransferase MoeA [Aliivibrio fischeri]	-0.0145895	0.0147575
Vibrio_TGA72382.1	hypothetical protein VFES401_07885 [Aliivibrio fischeri]	0.226293	0.169791
Vibrio_TGA72383.1	LysM domain-containing protein [Aliivibrio fischeri]	0.0319838	0.00952457
Vibrio_TGA72384.1	hypothetical protein VFES401_07900 [Aliivibrio fischeri]	-0.282026	0.16819
Vibrio_TGA72387.1	hypothetical protein VFES401_07925 [Aliivibrio fischeri]	-0.178766	0.130294
Vibrio_TGA72388.1	hypothetical protein VFES401_07930 [Aliivibrio fischeri]	0.337941	0.263465
Vibrio_TGA72389.1	LysM peptidoglycan-binding domain-containing protein [Aliivibrio fischeri]	-0.170788	0.0441862
Vibrio_TGA72391.1	type VI secretion system tip protein VgrG [Aliivibrio fischeri]	-0.554451	0.166857
Vibrio_TGA72393.1	zinc chelation protein SecC [Aliivibrio fischeri]	0.902754	0.295541
Vibrio_TGA72394.1	N-acetylglucosamine kinase [Aliivibrio fischeri]	-0.136016	0.0642017
Vibrio_TGA72398.1	DUF3802 family protein [Aliivibrio fischeri]	0.617734	0.539382
Vibrio_TGA72399.1	fructosamine kinase family protein [Aliivibrio fischeri]	-0.237662	0.308193
Vibrio_TGA72401.1	riboflavin synthase [Aliivibrio fischeri]	-0.0930546	0.165646
Vibrio_TGA72403.1	hypothetical protein VFES401_08010 [Aliivibrio fischeri]	5.63993	0.688535
Vibrio_TGA72404.1	anaerobic sulfatase maturase [Aliivibrio fischeri]	-0.135268	0.152136
Vibrio_TGA72406.1	LysR family transcriptional regulator [Aliivibrio fischeri]	0.184986	0.0983604
Vibrio_TGA72412.1	MoxR family ATPase [Aliivibrio fischeri]	-0.372996	0.376069
Vibrio_TGA72414.1	arylsulfatase [Aliivibrio fischeri]	-0.123057	0.394575
Vibrio_TGA72418.1	hypothetical protein VFES401_08090 [Aliivibrio fischeri]	-0.751897	0.65481
Vibrio_TGA72427.1	DEAD/DEAH box helicase [Aliivibrio fischeri]	0.13621	0.0749831
Vibrio_TGA72431.1	D-ribose pyranase [Aliivibrio fischeri]	-0.376255	0.240187
Vibrio_TGA72432.1	ribose ABC transporter ATP-binding protein RbsA [Aliivibrio fischeri]	0	#DIV/0!
Vibrio_TGA72434.1	ribose ABC transporter substrate-binding protein RbsB [Aliivibrio fischeri]	0.0649105	0.0506626
Vibrio_TGA72436.1	LacI family DNA-binding transcriptional regulator [Aliivibrio fischeri]	0.344649	0.142519
Vibrio_TGA72438.1	ExeM/NucH family extracellular endonuclease [Aliivibrio fischeri]	-0.186811	0.210302
Vibrio_TGA72440.1	hypothetical protein VFES401_08200 [Aliivibrio fischeri]	-0.364436	0.225526
Vibrio_TGA72444.1	mechanosensitive ion channel [Aliivibrio fischeri]	-2.13876	0.981932
Vibrio_TGA72447.1	carboxypeptidase M32 [Aliivibrio fischeri]	0.375362	0.563256
Vibrio_TGA72451.1	hypothetical protein VFES401_08255 [Aliivibrio fischeri]	-0.544317	0.159916
Vibrio_TGA72462.1	YceI family protein [Aliivibrio fischeri]	-0.100013	0.188748
Vibrio_TGA72464.1	hypothetical protein VFES401_08325 [Aliivibrio fischeri]	-0.0981765	0.0516974
Vibrio_TGA72465.1	exodeoxyribonuclease I [Aliivibrio fischeri]	0.78776	1.06305
Vibrio_TGA72468.1	cytidine deaminase [Aliivibrio fischeri]	0.185025	0.469892
Vibrio_TGA72471.1	aspartate/tyrosine/aromatic aminotransferase [Aliivibrio fischeri]	-0.0599348	0.141624
Vibrio_TGA72473.1	HTH-type transcriptional regulator CysB [Aliivibrio fischeri]	-0.272545	0.537808
Vibrio_TGA72474.1	DNA repair protein [Aliivibrio fischeri]	-0.669905	0.854096
Vibrio_TGA72478.1	DUF342 domain-containing protein [Aliivibrio fischeri]	-0.374018	0.21524
Vibrio_TGA72479.1	glutaredoxin [Aliivibrio fischeri]	-1.12152	0.435136
Vibrio_TGA72481.1	phosphoribosylaminoimidazolesuccinocarboxamide synthase [Aliivibrio fischeri]	-0.877446	0.741856
Vibrio_TGA72483.1	ATP-dependent RNA helicase HrpA [Aliivibrio fischeri]	0.0191774	0.0229563
Vibrio_TGA72486.1	methyl-accepting chemotaxis protein [Aliivibrio fischeri]	0.0663807	0.0947338
Vibrio_TGA72488.1	methyltransferase domain-containing protein [Aliivibrio fischeri]	0.0466771	0.0731822
Vibrio_TGA72489.1	retention module-containing protein [Aliivibrio fischeri]	-0.222391	0.377786
Vibrio_TGA72491.1	thiopurine S-methyltransferase [Aliivibrio fischeri]	-0.0947307	0.071858
Vibrio_TGA72494.1	DUF2760 domain-containing protein [Aliivibrio fischeri]	0.244752	0.14996
Vibrio_TGA72495.1	Hsp70 family protein [Aliivibrio fischeri]	-0.504697	0.176624
Vibrio_TGA72496.1	molecular chaperone DnaK [Aliivibrio fischeri]	0.0836076	0.0483146
Vibrio_TGA72499.1	DUF1887 family protein [Aliivibrio fischeri]	-0.243864	0.682646
Vibrio_TGA72500.1	uridine phosphorylase [Aliivibrio fischeri]	-0.130572	0.196618
Vibrio_TGA72502.1	CBS domain-containing protein [Aliivibrio fischeri]	-0.0166489	0.0189742
Vibrio_TGA72504.1	FAD-binding oxidoreductase [Aliivibrio fischeri]	-0.931402	0.379737
Vibrio_TGA72505.1	DUF3334 family protein [Aliivibrio fischeri]	1.02964	0.410964
Vibrio_TGA72519.1	sel1 repeat family protein [Aliivibrio fischeri]	0.385216	0.213515
Vibrio_TGA72529.1	cytochrome c nitrite reductase Fe-S protein [Aliivibrio fischeri]	-1.83123	1.06088
Vibrio_TGA72531.1	ammonia-forming nitrite reductase cytochrome c552 subunit [Aliivibrio fischeri]	-0.347827	0.363256
Vibrio_TGA72532.1	heme lyase [Aliivibrio fischeri]	0.0502869	0.100983
Vibrio_TGA72534.1	NAD-dependent malic enzyme [Aliivibrio fischeri]	0.0341176	0.139458
Vibrio_TGA72543.1	hypothetical protein VFES401_08765 [Aliivibrio fischeri]	0.127622	0.0808139
Vibrio_TGA72547.1	ABC transporter ATP-binding protein [Aliivibrio fischeri]	-0.46646	0.339298
Vibrio_TGA72550.1	23S rRNA pseudouridine(2604) synthase RluF [Aliivibrio fischeri]	-0.335801	0.231842
Vibrio_TGA72551.1	hypothetical protein VFES401_08850 [Aliivibrio fischeri]	0.774266	0.443038
Vibrio_TGA72552.1	two-component system response regulator TorR [Aliivibrio fischeri]	0.108257	0.151464
Vibrio_TGA72554.1	HTH-type transcriptional repressor PurR [Aliivibrio fischeri]	0.0246198	0.0279839
Vibrio_TGA72558.1	hypothetical protein VFES401_08885 [Aliivibrio fischeri]	0.981599	0.371445
Vibrio_TGA72559.1	acyl-CoA thioesterase II [Aliivibrio fischeri]	-0.213704	0.0909965
Vibrio_TGA72563.1	vibriobactin export RND transporter permease subunit VexH [Aliivibrio fischeri]	-0.780648	0.202341
Vibrio_TGA72564.1	efflux RND transporter periplasmic adaptor subunit [Aliivibrio fischeri]	-1.17414	0.607792
Vibrio_TGA72566.1	exodeoxyribonuclease III [Aliivibrio fischeri]	0.415419	0.205034
Vibrio_TGA72570.1	ABC transporter substrate-binding protein [Aliivibrio fischeri]	-0.311333	0.521867
Vibrio_TGA72571.1	ATP-binding cassette domain-containing protein [Aliivibrio fischeri]	0.0585692	0.0198232
Vibrio_TGA72572.1	DUF3360 family protein [Aliivibrio fischeri]	-0.265982	0.137162
Vibrio_TGA72573.1	formate C-acetyltransferase [Aliivibrio fischeri]	-0.089171	0.199983
Vibrio_TGA72574.1	pyruvate formate lyase 1-activating protein [Aliivibrio fischeri]	0.0288207	0.0604785
Vibrio_TGA72576.1	ABC transporter ATP-binding protein [Aliivibrio fischeri]	0.171967	0.143802
Vibrio_TGA72577.1	ABC transporter ATP-binding protein [Aliivibrio fischeri]	0.229372	1.09222
Vibrio_TGA72578.1	oligopeptide ABC transporter permease OppC [Aliivibrio fischeri]	0.021156	0.0240194
Vibrio_TGA72580.1	oligopeptide ABC transporter substrate-binding protein OppA [Aliivibrio fischeri]	-0.113086	0.251448
Vibrio_TGA72583.1	cysteine--tRNA ligase [Aliivibrio fischeri]	0.280902	0.551089
Vibrio_TGA72584.1	peptidylprolyl isomerase [Aliivibrio fischeri]	-0.172881	0.355363
Vibrio_TGA72586.1	EAL domain-containing protein [Aliivibrio fischeri]	-1.33839	0.345573
Vibrio_TGA72590.1	GTP cyclohydrolase I FolE [Aliivibrio fischeri]	1.24034	0.351549
Vibrio_TGA72591.1	molybdopterin molybdotransferase MoeA [Aliivibrio fischeri]	0.353151	0.331634
Vibrio_TGA72592.1	molybdopterin-synthase adenylyltransferase MoeB [Aliivibrio fischeri]	-0.0685154	0.0379497
Vibrio_TGA72599.1	DUF2057 domain-containing protein [Aliivibrio fischeri]	-1.14867	0.403719
Vibrio_TGA72600.1	methyl-accepting chemotaxis protein [Aliivibrio fischeri]	-0.149277	0.0871866
Vibrio_TGA72601.1	TMAO reductase system sensor histidine kinase/response regulator TorS [Aliivibrio fischeri]	-0.201132	0.198795
Vibrio_TGA72603.1	methylglyoxal synthase [Aliivibrio fischeri]	0.0737383	0.0366879
Vibrio_TGA72606.1	transcriptional regulator [Aliivibrio fischeri]	-0.121512	0.225949
Vibrio_TGA72609.1	two-component system response regulator UvrY [Aliivibrio fischeri]	0.482276	0.318072
Vibrio_TGA72613.1	transcriptional regulator [Aliivibrio fischeri]	0.0922833	0.0979147
Vibrio_TGA72615.1	fatty acid metabolism transcriptional regulator FadR [Aliivibrio fischeri]	-0.0813919	0.0477343
Vibrio_TGA72616.1	Na(+)/H(+) antiporter NhaB [Aliivibrio fischeri]	-0.0374655	0.014775
Vibrio_TGA72622.1	hypothetical protein VFES401_09260 [Aliivibrio fischeri]	0.524761	0.34428
Vibrio_TGA72624.1	NADPH-dependent 2,4-dienoyl-CoA reductase [Aliivibrio fischeri]	0.755531	0.225051
Vibrio_TGA72625.1	signal peptide peptidase SppA [Aliivibrio fischeri]	0.330029	0.279884
Vibrio_TGA72627.1	aspartate-semialdehyde dehydrogenase [Aliivibrio fischeri]	-0.251292	0.262037
Vibrio_TGA72629.1	chemotaxis protein [Aliivibrio fischeri]	0.227768	0.453754
Vibrio_TGA72630.1	nucleoid-associated protein YejK [Aliivibrio fischeri]	-0.0127078	0.0239006
Vibrio_TGA72631.1	DUF1414 domain-containing protein [Aliivibrio fischeri]	0.0937859	0.0278005
Vibrio_TGA72632.1	DUF3413 domain-containing protein [Aliivibrio fischeri]	-0.860168	0.50988
Vibrio_TGA72633.1	carbonic anhydrase family protein [Aliivibrio fischeri]	0.466797	0.155461
Vibrio_TGA72636.1	GNAT family N-acetyltransferase [Aliivibrio fischeri]	0.117876	0.053724
Vibrio_TGA72639.1	isopenicillin N synthase family oxygenase [Aliivibrio fischeri]	0.00742127	0.00634008
Vibrio_TGA72644.1	TIGR02647 family protein [Aliivibrio fischeri]	-0.204497	0.260968
Vibrio_TGA72645.1	hypothetical protein VFES401_09405 [Aliivibrio fischeri]	-0.197068	0.133477
Vibrio_TGA72650.1	1,4-dihydroxy-2-naphthoyl-CoA synthase [Aliivibrio fischeri]	-0.164751	0.200053
Vibrio_TGA72652.1	2-succinyl-5-enolpyruvyl-6-hydroxy-3-cyclohexene-1-carboxylic-acid synthase [Aliivibrio fischeri]	0.290349	0.121942
Vibrio_TGA72654.1	pyridoxal phosphate-dependent aminotransferase [Aliivibrio fischeri]	-0.109578	0.0424701
Vibrio_TGA72659.1	iron-containing alcohol dehydrogenase [Aliivibrio fischeri]	-0.214563	0.357314
Vibrio_TGA72662.1	deoxyguanosinetriphosphate triphosphohydrolase family protein [Aliivibrio fischeri]	-0.730558	0.276056
Vibrio_TGA72666.1	YbaB/EbfC family nucleoid-associated protein [Aliivibrio fischeri]	0.0274614	0.0139736
Vibrio_TGA72667.1	DNA polymerase III subunit gamma/tau [Aliivibrio fischeri]	-0.227036	0.0719608
Vibrio_TGA72668.1	adenine phosphoribosyltransferase [Aliivibrio fischeri]	-0.0937284	0.0788542
Vibrio_TGA72671.1	LysR family transcriptional regulator [Aliivibrio fischeri]	0.294553	0.349591
Vibrio_TGA72672.1	amidophosphoribosyltransferase [Aliivibrio fischeri]	-0.610463	0.68779
Vibrio_TGA72675.1	bifunctional tetrahydrofolate synthase/dihydrofolate synthase [Aliivibrio fischeri]	0.647485	0.237987
Vibrio_TGA72676.1	acetyl-CoA carboxylase, carboxyltransferase subunit beta [Aliivibrio fischeri]	0.16605	0.641315
Vibrio_TGA72678.1	tRNA pseudouridine(38-40) synthase TruA [Aliivibrio fischeri]	-1.21765	0.45651
Vibrio_TGA72679.1	hypothetical protein VFES401_09585 [Aliivibrio fischeri]	0.137945	0.109896
Vibrio_TGA72680.1	aspartate-semialdehyde dehydrogenase [Aliivibrio fischeri]	-0.130511	0.127549
Vibrio_TGA72681.1	4-phosphoerythronate dehydrogenase [Aliivibrio fischeri]	0.29827	0.107742
Vibrio_TGA72682.1	beta-ketoacyl-ACP synthase I [Aliivibrio fischeri]	-0.0176842	0.0317281
Vibrio_TGA72684.1	lytic murein transglycosylase [Aliivibrio fischeri]	-0.362493	0.231812
Vibrio_TGA72687.1	septum site-determining protein MinD [Aliivibrio fischeri]	0.434487	0.471987
Vibrio_TGA72689.1	ribonuclease D [Aliivibrio fischeri]	0.357453	0.143665
Vibrio_TGA72690.1	long-chain-fatty-acid--CoA ligase FadD [Aliivibrio fischeri]	-0.00796374	0.00580671
Vibrio_TGA72694.1	tRNA (adenosine(37)-N6)-threonylcarbamoyltransferase complex dimerization subunit type 1 TsaB [Aliivibrio fischeri]	-0.0453887	0.0298198
Vibrio_TGA72695.1	ATP-dependent DNA helicase [Aliivibrio fischeri]	-0.0356177	0.022146
Vibrio_TGA72696.1	formyltetrahydrofolate deformylase [Aliivibrio fischeri]	-0.672901	0.660007
Vibrio_TGA72699.1	BspA family leucine-rich repeat surface protein [Aliivibrio fischeri] BspA family leucine-rich repeat surface protein [Aliivibrio fischeri]	-0.110183	0.112314
Vibrio_TGA72703.1	valine--tRNA ligase [Aliivibrio fischeri]	0.116686	0.132273
Vibrio_TGA72707.1	glutamate-5-semialdehyde dehydrogenase [Aliivibrio fischeri]	0.0460957	0.0337214
Vibrio_TGA72708.1	ribose-phosphate pyrophosphokinase [Aliivibrio fischeri]	-0.0226273	0.0541343
Vibrio_TGA72710.1	bifunctional UDP-sugar hydrolase/5'-nucleotidase [Aliivibrio fischeri]	-0.0711599	0.1238
Vibrio_TGA72723.1	asparagine--tRNA ligase [Aliivibrio fischeri]	0.125329	0.274683
Vibrio_TGA72727.1	NAD-dependent protein deacylase [Aliivibrio fischeri]	1.80395	0.704709
Vibrio_TGA72728.1	VRR-NUC domain-containing protein [Aliivibrio fischeri]	-0.467745	0.413021
Vibrio_TGA72738.1	BspA family leucine-rich repeat surface protein [Aliivibrio fischeri]	0.53809	0.318506
Vibrio_TGA72739.1	coniferyl aldehyde dehydrogenase [Aliivibrio fischeri]	0.250057	0.654852
Vibrio_TGA73141.1	peptide deformylase [Aliivibrio fischeri]	0.209523	0.11977
Vibrio_TGA73142.1	methionyl-tRNA formyltransferase [Aliivibrio fischeri]	-0.449642	0.339078
Vibrio_TGA73143.1	Trk system potassium transporter TrkA [Aliivibrio fischeri]	-0.823655	0.525006
Vibrio_TGA73146.1	sporulation control protein Spo0M [Aliivibrio fischeri]	-0.0872871	0.0729432
Vibrio_TGA73148.1	DUF1040 family protein [Aliivibrio fischeri]	0.0439263	0.0218099
Vibrio_TGA73149.1	cytochrome c oxidase accessory protein CcoG [Aliivibrio fischeri]	-0.18966	0.151319
Vibrio_TGA73150.1	thiol:disulfide interchange protein DsbA/DsbL [Aliivibrio fischeri]	-0.217902	0.298197
Vibrio_TGA73154.1	acetolactate synthase 2 catalytic subunit [Aliivibrio fischeri]	0.101466	0.0813528
Vibrio_TGA73156.1	branched-chain amino acid transaminase [Aliivibrio fischeri]	-0.0365337	0.026563
Vibrio_TGA73157.1	dihydroxy-acid dehydratase [Aliivibrio fischeri]	0.161907	0.177155
Vibrio_TGA73158.1	threonine ammonia-lyase, biosynthetic [Aliivibrio fischeri]	-0.0557327	0.0421858
Vibrio_TGA73159.1	cold-shock protein [Aliivibrio fischeri]	-0.100664	0.133265
Vibrio_TGA73160.1	bifunctional UDP-N-acetylglucosamine diphosphorylase/glucosamine-1-phosphate N-acetyltransferase GlmU [Aliivibrio fischeri]	0.190096	0.472017
Vibrio_TGA73161.1	F0F1 ATP synthase subunit epsilon [Aliivibrio fischeri]	0.476142	0.447368
Vibrio_TGA73162.1	F0F1 ATP synthase subunit beta [Aliivibrio fischeri]	-0.116844	0.352389
Vibrio_TGA73163.1	F0F1 ATP synthase subunit gamma [Aliivibrio fischeri]	0.154492	0.251263
Vibrio_TGA73164.1	F0F1 ATP synthase subunit alpha [Aliivibrio fischeri]	-0.0259847	0.0543029
Vibrio_TGA73165.1	F0F1 ATP synthase subunit delta [Aliivibrio fischeri]	0.275282	0.268527
Vibrio_TGA73169.1	ParB/RepB/Spo0J family partition protein [Aliivibrio fischeri]	0.0620696	0.125769
Vibrio_TGA73170.1	ParA family protein [Aliivibrio fischeri]	-1.29428	0.380197
Vibrio_TGA73171.1	16S rRNA (guanine(527)-N(7))-methyltransferase RsmG [Aliivibrio fischeri]	0.519066	0.50132
Vibrio_TGA73172.1	tRNA uridine-5-carboxymethylaminomethyl(34) synthesis enzyme MnmG [Aliivibrio fischeri]	0.0404895	0.0288813
Vibrio_TGA73174.1	tRNA uridine-5-carboxymethylaminomethyl(34) synthesis GTPase MnmE [Aliivibrio fischeri]	0.499088	0.240172
Vibrio_TGA73175.1	membrane protein insertase YidC [Aliivibrio fischeri]	0.0292777	0.0569366
Vibrio_TGA73179.1	amino acid ABC transporter ATP-binding protein [Aliivibrio fischeri]	-2.98784	0.462405
Vibrio_TGA73181.1	amino acid ABC transporter substrate-binding protein [Aliivibrio fischeri]	0.526361	0.100579
Vibrio_TGA73182.1	chromosomal replication initiator protein DnaA [Aliivibrio fischeri]	0.180931	0.356123
Vibrio_TGA73183.1	DNA polymerase III subunit beta [Aliivibrio fischeri]	-0.200789	0.283453
Vibrio_TGA73185.1	DNA topoisomerase (ATP-hydrolyzing) subunit B [Aliivibrio fischeri]	0.125203	0.181656
Vibrio_TGA73186.1	heat shock chaperone IbpA [Aliivibrio fischeri]	-1.46276	0.433859
Vibrio_TGA73188.1	glycine--tRNA ligase subunit alpha [Aliivibrio fischeri]	-0.0440958	0.0445387
Vibrio_TGA73189.1	glycine--tRNA ligase subunit beta [Aliivibrio fischeri]	-0.0406474	0.0752965
Vibrio_TGA73190.1	alpha-amylase [Aliivibrio fischeri]	0.157968	0.0917437
Vibrio_TGA73194.1	LysR family transcriptional regulator [Aliivibrio fischeri]	-0.718951	0.391386
Vibrio_TGA73195.1	oxidoreductase [Aliivibrio fischeri]	0.0898743	0.159768
Vibrio_TGA73196.1	acetyl-CoA C-acyltransferase FadA [Aliivibrio fischeri]	-0.0991379	0.0461573
Vibrio_TGA73197.1	fatty acid oxidation complex subunit alpha FadB [Aliivibrio fischeri]	0.0614983	0.0205943
Vibrio_TGA73209.1	beta-N-acetylhexosaminidase [Aliivibrio fischeri]	-0.83839	0.494051
Vibrio_TGA73210.1	aminopeptidase P family protein [Aliivibrio fischeri]	0.0703522	0.0561999
Vibrio_TGA73213.1	hypothetical protein VFES401_00435 [Aliivibrio fischeri]	0.464779	0.210098
Vibrio_TGA73216.1	bifunctional demethylmenaquinone methyltransferase/2-methoxy-6-polyprenyl-1,4-benzoquinol methylase UbiE [Aliivibrio fischeri]	-0.135397	0.170338
Vibrio_TGA73217.1	SCP2 domain-containing protein [Aliivibrio fischeri]	0.69646	0.305553
Vibrio_TGA73219.1	twin-arginine translocase subunit TatA [Aliivibrio fischeri]	0.362128	0.150629
Vibrio_TGA73222.1	TatD family deoxyribonuclease [Aliivibrio fischeri]	0.144875	0.0567254
Vibrio_TGA73223.1	porphobilinogen synthase [Aliivibrio fischeri]	-0.220924	0.46016
Vibrio_TGA73224.1	guanosine-5'-triphosphate,3'-diphosphate diphosphatase [Aliivibrio fischeri]	-0.0886232	0.0560631
Vibrio_TGA73225.1	ATP-dependent RNA helicase RhlB [Aliivibrio fischeri]	0.216524	0.177312
Vibrio_TGA73226.1	thioredoxin TrxA [Aliivibrio fischeri]	0.169941	0.11743
Vibrio_TGA73228.1	4-hydroxy-3-polyprenylbenzoate decarboxylase [Aliivibrio fischeri]	4.53586	0.385938
Vibrio_TGA73230.1	NAD(P)H-flavin reductase [Aliivibrio fischeri]	0.394766	0.278767
Vibrio_TGA73231.1	heme biosynthesis protein HemY [Aliivibrio fischeri]	-0.19	0.0970462
Vibrio_TGA73232.1	heme biosynthesis operon protein HemX [Aliivibrio fischeri]	-0.158222	0.37062
Vibrio_TGA73234.1	hydroxymethylbilane synthase [Aliivibrio fischeri]	0.166326	0.163397
Vibrio_TGA73236.1	DNA helicase II [Aliivibrio fischeri]	-0.0537894	0.0503902
Vibrio_TGA73238.1	ATP-dependent DNA helicase RecQ [Aliivibrio fischeri]	2.73587	0.527333
Vibrio_TGA73240.1	glycerol-3-phosphate transporter [Aliivibrio fischeri]	-0.0880675	0.0324673
Vibrio_TGA73243.1	DNA polymerase I [Aliivibrio fischeri]	-0.0299571	0.0307184
Vibrio_TGA73244.1	YihA family ribosome biogenesis GTP-binding protein [Aliivibrio fischeri]	-0.120907	0.114399
Vibrio_TGA73245.1	cytochrome c4 [Aliivibrio fischeri]	0.0816788	0.106213
Vibrio_TGA73247.1	Der GTPase-activating protein YihI [Aliivibrio fischeri]	-0.687471	0.307783
Vibrio_TGA73249.1	oxygen-independent coproporphyrinogen III oxidase [Aliivibrio fischeri]	0.119159	0.081784
Vibrio_TGA73257.1	NAD(P)/FAD-dependent oxidoreductase [Aliivibrio fischeri]	0.156444	0.145657
Vibrio_TGA73258.1	hypothetical protein VFES401_00665 [Aliivibrio fischeri]	0.462051	0.208272
Vibrio_TGA73262.1	type I restriction-modification system subunit M [Aliivibrio fischeri]	-0.211934	0.0957594
Vibrio_TGA73264.1	type I restriction endonuclease subunit R [Aliivibrio fischeri]	-1.22342	0.398708
Vibrio_TGA73266.1	HD domain-containing protein [Aliivibrio fischeri]	0.284746	0.321529
Vibrio_TGA73267.1	radical SAM protein [Aliivibrio fischeri]	-0.300166	0.121145
Vibrio_TGA73268.1	3'-5' exonuclease [Aliivibrio fischeri]	3.07615	1.1604
Vibrio_TGA73269.1	hypothetical protein VFES401_00720 [Aliivibrio fischeri]	-0.422212	0.276155
Vibrio_TGA73275.1	bifunctional 4-hydroxy-2-oxoglutarate aldolase/2-dehydro-3-deoxy-phosphogluconate aldolase [Aliivibrio fischeri]	0.509082	0.66576
Vibrio_TGA73277.1	adenosine deaminase [Aliivibrio fischeri]	0.125342	0.0847647
Vibrio_TGA73282.1	glutamate--ammonia ligase [Aliivibrio fischeri]	-0.0965244	0.242346
Vibrio_TGA73283.1	translational GTPase TypA [Aliivibrio fischeri]	-0.18345	0.456326
Vibrio_TGA73285.1	GNAT family N-acetyltransferase [Aliivibrio fischeri]	0.0508859	0.0368571
Vibrio_TGA73287.1	bifunctional GTP diphosphokinase/guanosine-3',5'-bis pyrophosphate 3'-pyrophosphohydrolase [Aliivibrio fischeri]	0.454978	0.425981
Vibrio_TGA73288.1	DNA-directed RNA polymerase subunit omega [Aliivibrio fischeri]	0.218543	0.36319
Vibrio_TGA73289.1	guanylate kinase [Aliivibrio fischeri]	-0.139644	0.110293
Vibrio_TGA73292.1	YicC family protein [Aliivibrio fischeri]	0.0353545	0.0431477
Vibrio_TGA73293.1	ribonuclease PH [Aliivibrio fischeri]	-0.193624	0.0998075
Vibrio_TGA73294.1	two-component system response regulator OmpR [Aliivibrio fischeri]	-0.041008	0.0576882
Vibrio_TGA73300.1	RNA-binding transcriptional accessory protein [Aliivibrio fischeri]	0.229629	0.312486
Vibrio_TGA73304.1	bifunctional phosphopantothenoylcysteine decarboxylase/phosphopantothenate--cysteine ligase CoaBC [Aliivibrio fischeri]	0.593412	0.459939
Vibrio_TGA73306.1	50S ribosomal protein L28 [Aliivibrio fischeri]	-0.162517	0.388202
Vibrio_TGA73307.1	50S ribosomal protein L33 [Aliivibrio fischeri]	-0.213524	0.239456
Vibrio_TGA73313.1	glycosyltransferase [Aliivibrio fischeri]	-0.0663621	0.0640246
Vibrio_TGA73314.1	glycosyltransferase family 2 protein [Aliivibrio fischeri]	-0.0887253	0.032483
Vibrio_TGA73319.1	lipopolysaccharide heptosyltransferase II [Aliivibrio fischeri]	0.0172155	0.0170355
Vibrio_TGA73321.1	ADP-glyceromanno-heptose 6-epimerase [Aliivibrio fischeri]	0.217491	0.259145
Vibrio_TGA73329.1	polysaccharide export protein [Aliivibrio fischeri]	1.34271	0.517969
Vibrio_TGA73331.1	low molecular weight phosphotyrosine protein phosphatase [Aliivibrio fischeri]	1.74528	0.509326
Vibrio_TGA73332.1	polysaccharide biosynthesis tyrosine autokinase [Aliivibrio fischeri]	0.720745	0.235397
Vibrio_TGA73333.1	dTDP-glucose 4,6-dehydratase [Aliivibrio fischeri]	0.251677	0.305279
Vibrio_TGA73334.1	glucose-1-phosphate thymidylyltransferase RfbA [Aliivibrio fischeri]	0.435488	0.62245
Vibrio_TGA73336.1	dTDP-4-dehydrorhamnose 3,5-epimerase [Aliivibrio fischeri]	0.366135	0.11433
Vibrio_TGA73340.1	DUF616 domain-containing protein [Aliivibrio fischeri]	-0.895608	0.886569
Vibrio_TGA73341.1	glycosyltransferase family 2 protein [Aliivibrio fischeri]	-0.177493	0.121226
Vibrio_TGA73342.1	CapA family protein [Aliivibrio fischeri]	1.11724	0.443263
Vibrio_TGA73346.1	NAD-dependent epimerase [Aliivibrio fischeri]	0.219958	0.290437
Vibrio_TGA73347.1	nucleotide sugar dehydrogenase [Aliivibrio fischeri]	0.131271	0.152018
Vibrio_TGA73349.1	UDP-N-acetylglucosamine 4,6-dehydratase (inverting) [Aliivibrio fischeri]	0.0375434	0.0367097
Vibrio_TGA73350.1	UDP-4-amino-4,6-dideoxy-N-acetyl-beta-L-altrosamine transaminase [Aliivibrio fischeri]	0.0283916	0.013424
Vibrio_TGA73351.1	pseudaminic acid cytidylyltransferase [Aliivibrio fischeri]	0.0104985	0.00605426
Vibrio_TGA73353.1	UDP-4-amino-4,6-dideoxy-N-acetyl-beta-L-altrosamine N-acetyltransferase [Aliivibrio fischeri]	0.244004	0.325739
Vibrio_TGA73354.1	pseudaminic acid synthase [Aliivibrio fischeri]	0.130667	0.235477
Vibrio_TGA73357.1	acylneuraminate cytidylyltransferase family protein [Aliivibrio fischeri]	0.183243	0.405068
Vibrio_TGA73358.1	inositol monophosphatase [Aliivibrio fischeri]	-0.225536	0.353074
Vibrio_TGA73359.1	N-acetylneuraminate synthase [Aliivibrio fischeri]	0.0645247	0.0755149
Vibrio_TGA73362.1	glucose-1-phosphate cytidylyltransferase [Aliivibrio fischeri]	-0.298935	0.432786
Vibrio_TGA73363.1	CDP-glucose 4,6-dehydratase [Aliivibrio fischeri]	-0.0230634	0.0202685
Vibrio_TGA73365.1	DegT/DnrJ/EryC1/StrS family aminotransferase [Aliivibrio fischeri]	-0.142851	0.243874
Vibrio_TGA73367.1	glycosyltransferase [Aliivibrio fischeri]	0.0543553	0.0188204
Vibrio_TGA73368.1	glycosyltransferase family 1 protein [Aliivibrio fischeri]	-0.160206	0.103632
Vibrio_TGA73372.1	nucleotide sugar dehydrogenase [Aliivibrio fischeri]	-0.0769752	0.143312
Vibrio_TGA73373.1	DHH family phosphoesterase [Aliivibrio fischeri]	-0.406372	0.337663
Vibrio_TGA73374.1	UDP-glucose 4-epimerase GalE [Aliivibrio fischeri]	0.143275	0.225357
Vibrio_TGA73375.1	2,3-bisphosphoglycerate-independent phosphoglycerate mutase [Aliivibrio fischeri]	-0.192778	0.449392
Vibrio_TGA73377.1	co-chaperone GroES [Aliivibrio fischeri]	0.0417421	0.0467307
Vibrio_TGA73378.1	chaperonin GroEL [Aliivibrio fischeri]	-0.0972837	0.346775
Vibrio_TGA73379.1	triose-phosphate isomerase [Aliivibrio fischeri]	0.0789227	0.227154
Vibrio_TGA73382.1	class II fructose-bisphosphatase [Aliivibrio fischeri]	0.326017	0.555225
Vibrio_TGA73383.1	cell division protein ZapB [Aliivibrio fischeri]	2.0253	0.897718
Vibrio_TGA73384.1	ribonuclease E activity regulator RraA [Aliivibrio fischeri]	-0.0923182	0.163667
Vibrio_TGA73386.1	phosphoribulokinase [Aliivibrio fischeri]	-0.249495	0.473427
Vibrio_TGA73390.1	ABC transporter ATP-binding protein [Aliivibrio fischeri]	0.531235	0.755773
Vibrio_TGA73392.1	glutathione-regulated potassium-efflux system protein KefB [Aliivibrio fischeri]	2.24915	0.457063
Vibrio_TGA73394.1	peptidylprolyl isomerase [Aliivibrio fischeri]	-0.285362	0.305393
Vibrio_TGA73397.1	FKBP-type peptidyl-prolyl cis-trans isomerase [Aliivibrio fischeri]	0.00355783	0.00663361
Vibrio_TGA73402.1	30S ribosomal protein S12 [Aliivibrio fischeri]	0.106799	0.0756817
Vibrio_TGA73403.1	30S ribosomal protein S7 [Aliivibrio fischeri]	-0.277	0.440159
Vibrio_TGA73405.1	elongation factor G [Aliivibrio fischeri]	-0.0492057	0.16948
Vibrio_TGA73407.1	30S ribosomal protein S10 [Aliivibrio fischeri]	-0.085164	0.213501
Vibrio_TGA73408.1	50S ribosomal protein L3 [Aliivibrio fischeri]	0.0779366	0.241313
Vibrio_TGA73409.1	50S ribosomal protein L4 [Aliivibrio fischeri]	-0.0241545	0.0479399
Vibrio_TGA73410.1	50S ribosomal protein L23 [Aliivibrio fischeri]	-0.010655	0.0450489
Vibrio_TGA73411.1	50S ribosomal protein L2 [Aliivibrio fischeri]	-0.155379	0.565861
Vibrio_TGA73412.1	30S ribosomal protein S19 [Aliivibrio fischeri]	0.00740692	0.0117156
Vibrio_TGA73413.1	50S ribosomal protein L22 [Aliivibrio fischeri]	-0.0568116	0.221097
Vibrio_TGA73414.1	30S ribosomal protein S3 [Aliivibrio fischeri]	-0.133862	0.200311
Vibrio_TGA73415.1	50S ribosomal protein L16 [Aliivibrio fischeri]	-0.00611822	0.0137761
Vibrio_TGA73416.1	50S ribosomal protein L29 [Aliivibrio fischeri]	-0.161678	0.211465
Vibrio_TGA73417.1	30S ribosomal protein S17 [Aliivibrio fischeri]	-0.167477	0.58173
Vibrio_TGA73418.1	50S ribosomal protein L14 [Aliivibrio fischeri]	0.165782	0.446821
Vibrio_TGA73419.1	50S ribosomal protein L24 [Aliivibrio fischeri]	-0.0761313	0.0880435
Vibrio_TGA73420.1	50S ribosomal protein L5 [Aliivibrio fischeri]	-0.0698054	0.110321
Vibrio_TGA73421.1	30S ribosomal protein S14 [Aliivibrio fischeri]	0.169499	0.146603
Vibrio_TGA73422.1	30S ribosomal protein S8 [Aliivibrio fischeri]	0.0638451	0.159674
Vibrio_TGA73423.1	50S ribosomal protein L6 [Aliivibrio fischeri]	-0.143916	0.828507
Vibrio_TGA73424.1	50S ribosomal protein L18 [Aliivibrio fischeri]	-0.114897	0.323677
Vibrio_TGA73425.1	30S ribosomal protein S5 [Aliivibrio fischeri]	0.0100674	0.0334986
Vibrio_TGA73426.1	50S ribosomal protein L30 [Aliivibrio fischeri]	0.0345066	0.0759624
Vibrio_TGA73427.1	50S ribosomal protein L15 [Aliivibrio fischeri]	-0.033547	0.0390241
Vibrio_TGA73428.1	preprotein translocase subunit SecY [Aliivibrio fischeri]	3.15377	0.907857
Vibrio_TGA73430.1	30S ribosomal protein S13 [Aliivibrio fischeri]	0.0755335	0.0712951
Vibrio_TGA73431.1	30S ribosomal protein S11 [Aliivibrio fischeri]	-0.118303	0.19817
Vibrio_TGA73432.1	30S ribosomal protein S4 [Aliivibrio fischeri]	0.0299244	0.152693
Vibrio_TGA73433.1	DNA-directed RNA polymerase subunit alpha [Aliivibrio fischeri]	0.0972769	0.143325
Vibrio_TGA73434.1	50S ribosomal protein L17 [Aliivibrio fischeri]	0.0964987	0.289138
Vibrio_TGA73435.1	class 1 fructose-bisphosphatase [Aliivibrio fischeri]	0.0247063	0.0399035
Vibrio_TGA73436.1	UDP-N-acetylmuramate:L-alanyl-gamma-D-glutamyl-meso-diaminopimelate ligase [Aliivibrio fischeri]	-0.086333	0.0488809
Vibrio_TGA73437.1	UbiX family flavin prenyltransferase [Aliivibrio fischeri]	-1.30793	0.612342
Vibrio_TGA73441.1	RNA polymerase-associated protein RapA [Aliivibrio fischeri]	0.00807964	0.0179499
Vibrio_TGA73443.1	universal stress protein [Aliivibrio fischeri]	-0.77972	0.315904
Vibrio_TGA73444.1	TRAP transporter fused permease subunit [Aliivibrio fischeri]	0.018946	0.00928289
Vibrio_TGA73445.1	TAXI family TRAP transporter solute-binding subunit [Aliivibrio fischeri]	-0.173744	0.324298
Vibrio_TGA73446.1	transcriptional regulator ArgR [Aliivibrio fischeri]	0.460594	0.241359
Vibrio_TGA73447.1	malate dehydrogenase [Aliivibrio fischeri]	0.0486427	0.375952
Vibrio_TGA73448.1	octaprenyl diphosphate synthase [Aliivibrio fischeri]	-0.0730801	0.0693708
Vibrio_TGA73449.1	50S ribosomal protein L21 [Aliivibrio fischeri]	0.056498	0.0460028
Vibrio_TGA73450.1	50S ribosomal protein L27 [Aliivibrio fischeri]	-0.189637	0.358551
Vibrio_TGA73451.1	GTPase ObgE [Aliivibrio fischeri]	-0.0771178	0.114521
Vibrio_TGA73455.1	16S rRNA (adenine(1518)-N(6)/adenine(1519)-N(6))-dimethyltransferase RsmA [Aliivibrio fischeri]	0.316759	0.234009
Vibrio_TGA73456.1	4-hydroxythreonine-4-phosphate dehydrogenase PdxA [Aliivibrio fischeri]	0.294581	0.202808
Vibrio_TGA73457.1	peptidylprolyl isomerase SurA [Aliivibrio fischeri]	-0.137338	0.164564
Vibrio_TGA73458.1	LPS assembly protein LptD [Aliivibrio fischeri]	0.524582	0.519065
Vibrio_TGA73459.1	co-chaperone DjlA [Aliivibrio fischeri]	3.80878	0.622542
Vibrio_TGA73460.1	DUF547 domain-containing protein [Aliivibrio fischeri]	0.309691	0.312919
Vibrio_TGA73461.1	3-isopropylmalate dehydratase small subunit [Aliivibrio fischeri]	0.809084	0.375597
Vibrio_TGA73462.1	3-isopropylmalate dehydratase large subunit [Aliivibrio fischeri]	0.0239195	0.0321649
Vibrio_TGA73463.1	3-isopropylmalate dehydrogenase [Aliivibrio fischeri]	-0.0842465	0.14762
Vibrio_TGA73464.1	2-isopropylmalate synthase [Aliivibrio fischeri]	-0.219354	0.262806
Vibrio_TGA73465.1	HlyD family secretion protein [Aliivibrio fischeri]	1.05442	0.57031
Vibrio_TGA73468.1	replicative DNA helicase [Aliivibrio fischeri]	0.285895	0.262246
Vibrio_TGA73469.1	alanine racemase [Aliivibrio fischeri]	-0.736197	0.379642
Vibrio_TGA73471.1	glucose-6-phosphate isomerase [Aliivibrio fischeri]	0.397323	0.381273
Vibrio_TGA73474.1	tRNA dihydrouridine(20/20a) synthase DusA [Aliivibrio fischeri]	0.28282	1.14002
Vibrio_TGA73475.1	TIGR04219 family outer membrane beta-barrel protein [Aliivibrio fischeri]	0.330554	0.239313
Vibrio_TGA73477.1	assimilatory sulfite reductase (NADPH) flavoprotein subunit [Aliivibrio fischeri]	0.799334	0.131984
Vibrio_TGA73478.1	assimilatory sulfite reductase (NADPH) hemoprotein subunit [Aliivibrio fischeri]	-0.604517	0.119489
Vibrio_TGA73479.1	phosphoadenylyl-sulfate reductase [Aliivibrio fischeri]	4.92618	0.432942
Vibrio_TGA73481.1	FKBP-type peptidyl-prolyl cis-trans isomerase [Aliivibrio fischeri]	0.0764632	0.136603
Vibrio_TGA73482.1	acetylglucosamine transferase [Aliivibrio fischeri]	0.220943	0.234654
Vibrio_TGA73486.1	bifunctional 2',3'-cyclic-nucleotide 2'-phosphodiesterase/3'-nucleotidase [Aliivibrio fischeri]	0.171972	0.379384
Vibrio_TGA73487.1	sulfate adenylyltransferase subunit CysD [Aliivibrio fischeri]	7.21101	0.359928
Vibrio_TGA73497.1	YtfJ family protein [Aliivibrio fischeri]	0.102114	0.0821131
Vibrio_TGA73499.1	peptide-methionine (S)-S-oxide reductase MsrA [Aliivibrio fischeri]	0.471753	0.168209
Vibrio_TGA73502.1	16S rRNA (cytosine(967)-C(5))-methyltransferase RsmB [Aliivibrio fischeri]	-0.271369	0.518208
Vibrio_TGA73503.1	serine/threonine protein kinase [Aliivibrio fischeri]	1.50402	0.491782
Vibrio_TGA73504.1	F0F1 ATP synthase subunit B [Aliivibrio fischeri]	-0.186669	0.588515
Vibrio_TGA73505.1	transcription termination factor Rho [Aliivibrio fischeri]	-0.206907	0.368368
Vibrio_TGA73510.1	orotate phosphoribosyltransferase [Aliivibrio fischeri]	-0.414026	0.278978
